# Supplementary material for: De novo draft assembly of the Botrylloides leachii genome provides further insight into tunicate evolution
Source: Sci Rep. 2018 Apr 3;8:5518. doi: 10.1038/s41598-018-23749-w (PMC5882950; doi:10.1038/s41598-018-23749-w)
Supplement: Supplementary file 2 — Supplementary Dataset 1 [file 41598_2018_23749_MOESM2_ESM.xlsx]

## Sheet: BUSCO 
Command line
./run_BUSCO.py -i Bleachii_genome.fa -o Bleachii_BUSCO -l metazoan_odb9 -m geno -sp botrylloides_leachii –long
BUSCO ID	status	scaffold name	start	end	score	length
EOG091G0VTN	Complete	S249	114756	115219	154.6	115
EOG091G0UKP	Complete	S62	188340	189730	187.6	122
EOG091G0525	Complete	S574	86699	88558	227.5	414
EOG091G00L0	Complete	S4	393578	403283	1047.4	1260
EOG091G06I3	Complete	S56	231677	239822	537.7	468
EOG091G11IM	Complete	S74	270103	270657	134	112
EOG091G0M4Q	Complete	S0	1074641	1080322	82.3	147
EOG091G0SCV	Complete	S96	72867	73387	62.2	72
EOG091G0YP6	Complete	S86	280775	283298	133.3	90
EOG091G05D7	Complete	S511	16950	24361	251.3	336
EOG091G0UKA	Complete	S139	18577	26557	228.2	122
EOG091G0JYQ	Complete	S632	55871	60562	272.3	159
EOG091G02HY	Complete	S168	3543	7782	216.3	343
EOG091G0ZTA	Complete	S57	79000	81230	100.8	124
EOG091G0MKY	Complete	S403	61963	63457	287.4	168
EOG091G01TH	Complete	S125	127559	138865	1228.2	850
EOG091G0HOK	Complete	S31	443737	449978	236.6	198
EOG091G08BK	Complete	S0	1119026	1126142	649.6	609
EOG091G0LO1	Complete	S134	217090	219512	213.6	180
EOG091G114S	Complete	S1281	1196	4454	108.3	55
EOG091G0H6A	Complete	S43	181835	186081	278.5	153
EOG091G0KSX	Complete	S195	98345	101417	155.8	141
EOG091G01TX	Complete	S397	87693	111038	326.8	431
EOG091G03XO	Complete	S260	113173	119910	666.9	450
EOG091G0SQV	Complete	S135	46794	47288	155.1	114
EOG091G0H6J	Complete	S140	248828	256796	230.8	238
EOG091G0KSQ	Complete	S597	29399	34604	294.9	205
EOG091G00GM	Complete	S1	15427	24211	1275	981
EOG091G0O97	Complete	S950	24935	36496	154.9	255
EOG091G0H64	Complete	S26	3366	4870	310.4	290
EOG091G08LT	Complete	S118	32743	37599	317	228
EOG091G0D8N	Complete	S110	213919	221288	317.5	313
EOG091G0TSE	Complete	S0	1417194	1421986	177.5	108
EOG091G03X8	Complete	S60	23242	32640	113.1	303
EOG091G0UYL	Complete	S534	80722	82081	209.7	120
EOG091G023Z	Complete	S15	1	11562	861	607
EOG091G0FH3	Complete	S53	332139	333514	168.9	150
EOG091G0Y96	Complete	S2	785559	787413	53.9	64
EOG091G00GQ	Complete	S25	161306	170131	1373.8	1214
EOG091G0803	Complete	S820	7237	9607	519.7	378
EOG091G0IQ7	Complete	S337	81062	86855	312.2	240
EOG091G0W6G	Complete	S2	777054	780070	218	104
EOG091G0FOR	Complete	S47	67902	69544	131.3	184
EOG091G0QBN	Complete	S597	40344	43786	79.1	78
EOG091G09V2	Complete	S293	30697	37693	394.7	351
EOG091G024J	Complete	S418	20564	23332	944.5	692
EOG091G0IQD	Complete	S7	215815	217056	359.7	265
EOG091G0L84	Complete	S81	151739	154068	296.1	220
EOG091G0WAL	Complete	S302	42600	44767	267.2	160
EOG091G0NH9	Complete	S699	4526	9192	274.6	165
EOG091G0M24	Complete	S157	105819	110160	114.5	122
EOG091G0TA6	Complete	S55	72284	73368	228.8	179
EOG091G038T	Complete	S222	192843	195303	537.4	342
EOG091G026I	Complete	S188	47052	53484	594.2	693
EOG091G0RRN	Complete	S233	164108	168141	194.6	130
EOG091G09IW	Complete	S325	87296	92711	239	335
EOG091G0GY1	Complete	S37	165278	166442	312.6	280
EOG091G0X3B	Complete	S455	61410	63294	125.2	93
EOG091G0JBZ	Complete	S708	33586	35744	224.6	188
EOG091G0RRE	Complete	S450	110	2782	130.2	110
EOG091G038X	Complete	S258	27867	67106	347.5	350
EOG091G020Y	Complete	S256	108429	122310	692.7	413
EOG091G0U4B	Complete	S121	68974	69841	133.4	148
EOG091G04CK	Complete	S26	505264	509232	617.5	502
EOG091G0O5A	Complete	S18	94643	99544	102.5	141
EOG091G08PW	Complete	S112	82067	90954	225.3	305
EOG091G0JBM	Complete	S5	324751	335296	121	164
EOG091G0L66	Complete	S609	50661	51695	253	168
EOG091G040D	Complete	S3	435746	446590	319.6	425
EOG091G0EKA	Complete	S65	130955	138522	354.5	231
EOG091G0QS4	Complete	S406	82242	86533	164.5	138
EOG091G0QS6	Complete	S478	61056	62355	87.5	88
EOG091G0AZV	Complete	S73	330944	338925	219.9	241
EOG091G046Y	Complete	S11	31220	33226	716.1	475
EOG091G0IZD	Complete	S458	34390	39971	74.6	141
EOG091G0Y05	Complete	S28	438717	440086	94.4	87
EOG091G0UB5	Complete	S13	325197	327016	187.7	109
EOG091G02ZI	Complete	S916	25532	33536	354.4	275
EOG091G046H	Complete	S23	150939	154036	765.9	705
EOG091G0Y09	Complete	S29	505912	506792	178.2	119
EOG091G03M4	Complete	S6	390350	400861	745.5	527
EOG091G0J09	Complete	S248	154636	156518	267.1	212
EOG091G0L4Z	Complete	S49	96804	102176	120	214
EOG091G07FP	Complete	S347	96260	98648	159.4	257
EOG091G0LRI	Complete	S206	108039	109843	256.5	176
EOG091G0P9B	Complete	S5	163931	164678	121.7	121
EOG091G036A	Complete	S290	24260	32915	1126.2	745
EOG091G0XYP	Complete	S241	187780	193069	98.1	101
EOG091G0AHJ	Complete	S665	18505	21389	511.7	288
EOG091G0DTE	Complete	S222	203723	204747	389.7	238
EOG091G0DTD	Complete	S110	75830	78730	267.1	244
EOG091G0GKH	Complete	S67	352122	359255	168.5	148
EOG091G0OY0	Complete	S8	625387	628747	94.9	111
EOG091G0DTB	Complete	S252	175425	178991	288.3	231
EOG091G0CLR	Complete	S179	102616	111583	291	338
EOG091G0GKX	Complete	S659	60410	61901	161.1	231
EOG091G0DTP	Complete	S106	205028	208103	323.4	227
EOG091G12A5	Complete	S28	46412	48926	57.4	63
EOG091G0RR3	Complete	S20	367915	368767	205.1	151
EOG091G0QZ2	Complete	S71	57379	60588	130.3	100
EOG091G0CH6	Complete	S104	129388	130619	407.9	294
EOG091G0KHF	Complete	S0	1310418	1311508	323.8	241
EOG091G0SOZ	Complete	S421	64765	75789	288.6	395
EOG091G0CQ2	Complete	S196	103959	105438	363.6	249
EOG091G06M8	Complete	S15	69168	76101	681	470
EOG091G11OU	Complete	S212	41454	42189	135.6	102
EOG091G03D7	Complete	S168	177843	189514	928.7	736
EOG091G0B2N	Complete	S656	70895	72679	413.2	261
EOG091G0MDD	Complete	S451	106558	108379	308.8	197
EOG091G0E8J	Complete	S332	61419	66379	306.4	241
EOG091G0MDG	Complete	S222	202339	204354	188.8	127
EOG091G02MR	Complete	S273	95359	102376	983.6	725
EOG091G0QW9	Complete	S8	713700	715165	247.7	198
EOG091G0BKR	Complete	S166	64990	68464	362.4	287
EOG091G134K	Complete	S58	6023	6979	167.5	93
EOG091G0O9D	Complete	S58	80422	83506	230.1	150
EOG091G07S9	Complete	S428	115346	116999	225.1	409
EOG091G05Q0	Complete	S655	44355	45578	319.7	227
EOG091G0BKZ	Complete	S47	64183	65704	256.1	251
EOG091G05Q6	Complete	S108	232544	242614	338.3	339
EOG091G0BKX	Complete	S12	172751	178922	353.1	293
EOG091G096V	Complete	S544	62248	67831	251.4	286
EOG091G0SV1	Complete	S48	28779	31910	215.5	130
EOG091G0703	Complete	S1013	7147	18870	266.6	373
EOG091G0P4K	Complete	S742	52739	57325	378.5	273
EOG091G0BKI	Complete	S124	129139	132270	174.4	338
EOG091G0M12	Complete	S285	47588	48400	135.1	111
EOG091G0349	Complete	S166	145619	156009	445.5	492
EOG091G0ZUA	Complete	S140	219822	220527	149.2	101
EOG091G0DBF	Complete	S144	130886	136023	550.5	397
EOG091G0D4N	Complete	S31	347252	352520	270.6	306
EOG091G0EBA	Complete	S428	8129	14860	233	400
EOG091G0CZX	Complete	S213	89160	92640	270.4	226
EOG091G066W	Complete	S197	194354	201681	79.9	296
EOG091G06DH	Complete	S124	118058	126916	297.3	343
EOG091G0LKE	Complete	S398	96429	97208	182.8	170
EOG091G0J98	Complete	S29	446055	451686	314.1	259
EOG091G0LT7	Complete	S68	230431	234579	215.2	207
EOG091G0G6C	Complete	S583	26357	27572	165.5	145
EOG091G0HS8	Complete	S382	55528	56622	261.1	214
EOG091G06Y3	Complete	S301	7434	12054	640.4	584
EOG091G06MR	Complete	S113	109977	115303	546.1	430
EOG091G0JU7	Complete	S97	145553	155553	178.6	185
EOG091G0HZK	Complete	S20	406892	415282	324.1	299
EOG091G0LT1	Complete	S137	220044	221489	147.8	102
EOG091G036T	Complete	S588	49295	61961	414	556
EOG091G09R0	Complete	S365	40873	50074	222.2	214
EOG091G0LT0	Complete	S0	28318	29096	302.7	184
EOG091G0XHF	Complete	S969	32778	33721	146.4	169
EOG091G020E	Complete	S322	104862	108393	807.7	761
EOG091G03DT	Complete	S0	1112494	1119719	373.1	379
EOG091G07Z1	Complete	S61	339052	344136	291.1	258
EOG091G036C	Complete	S235	110149	120994	379.8	412
EOG091G10CG	Complete	S802	41933	43410	157.4	79
EOG091G07Z5	Complete	S37	65911	72169	526.2	370
EOG091G0K6O	Complete	S293	91226	94741	150.9	197
EOG091G06XK	Complete	S708	21886	28816	271.1	285
EOG091G03RW	Complete	S233	130530	132964	692.2	596
EOG091G0QIP	Complete	S229	7296	8136	157.3	136
EOG091G0O40	Complete	S788	33669	35959	116	133
EOG091G0AOO	Complete	S168	175567	176905	519.9	310
EOG091G0SRZ	Complete	S129	162133	162787	204.7	128
EOG091G0BL9	Complete	S265	52862	66069	490.7	257
EOG091G0BED	Complete	S6	356573	363124	209.4	276
EOG091G0COC	Complete	S211	79570	85286	404.7	296
EOG091G01EW	Complete	S29	411112	424776	1088.5	708
EOG091G00VZ	Complete	S638	39305	49036	855.5	563
EOG091G0A2I	Complete	S225	167067	168891	565.3	312
EOG091G05ZJ	Complete	S503	41015	43257	287.6	330
EOG091G09U9	Complete	S251	249	11162	638.4	360
EOG091G0W86	Complete	S22	333468	334129	48.5	87
EOG091G0DYW	Complete	S197	155690	156999	412.8	316
EOG091G0DYU	Complete	S129	38536	39766	183.1	219
EOG091G05ZE	Complete	S48	391594	398809	496	382
EOG091G090D	Complete	S71	100865	103004	299.5	287
EOG091G0OHF	Complete	S156	187719	190298	932.4	644
EOG091G0KVW	Complete	S119	132569	137033	105.7	129
EOG091G06Y7	Complete	S1080	4169	10592	557.1	401
EOG091G09UA	Complete	S397	16658	22575	275.5	249
EOG091G0ITS	Complete	S34	253399	256454	378.4	256
EOG091G0A27	Complete	S290	4658	12183	130.1	215
EOG091G0W8V	Complete	S71	204636	205458	189.2	80
EOG091G0R21	Complete	S718	51410	54075	165.7	143
EOG091G0E3V	Complete	S418	83023	85052	335.7	213
EOG091G0RI9	Complete	S89	199616	201650	93.3	115
EOG091G0RWW	Complete	S327	104163	105138	117.2	116
EOG091G0R9X	Complete	S22	534778	536723	200.2	146
EOG091G0MVL	Complete	S159	33663	34416	282.5	168
EOG091G0HAI	Complete	S24	536714	541017	372.4	195
EOG091G0H3U	Complete	S101	151067	157798	285.6	506
EOG091G0XZC	Complete	S123	205364	215440	106.8	105
EOG091G0GOU	Complete	S346	81783	82631	306	216
EOG091G0L2T	Complete	S244	18356	19046	52.5	82
EOG091G0MVR	Complete	S868	33182	39119	159.5	202
EOG091G0HAT	Complete	S555	19660	23241	282	254
EOG091G0OFC	Complete	S468	12516	17300	62.4	151
EOG091G0KEQ	Complete	S820	2371	3832	226.1	197
EOG091G0M8S	Complete	S240	149501	155141	176.3	151
EOG091G0H3D	Complete	S280	24846	27897	323.6	318
EOG091G0DPL	Complete	S126	128568	129686	154.1	141
EOG091G02FR	Complete	S1	453071	460472	105	311
EOG091G1AP6	Complete	S568	23772	25257	151.1	117
EOG091G0321	Complete	S144	54837	57738	620.6	613
EOG091G0QKK	Complete	S187	136692	140420	218.6	150
EOG091G05LX	Complete	S374	11012	12727	357.2	345
EOG091G0DND	Complete	S327	37113	44005	133.7	153
EOG091G0EAF	Complete	S382	38675	44796	308.1	277
EOG091G0K2R	Complete	S426	20316	22774	235.7	182
EOG091G04IK	Complete	S1046	21559	23766	348.5	488
EOG091G0G8R	Complete	S92	236541	240617	221.7	166
EOG091G0G8S	Complete	S140	235216	241271	150.3	172
EOG091G05GZ	Complete	S67	282560	289256	475.6	513
EOG091G0CTG	Complete	S102	208579	214038	347.1	228
EOG091G0PL0	Complete	S271	139455	141224	260.6	244
EOG091G025T	Complete	S60	172403	180228	763.3	816
EOG091G16EY	Complete	S0	1449614	1451079	106.2	98
EOG091G0CF7	Complete	S1065	12035	21996	433.9	284
EOG091G0K9M	Complete	S986	26762	29031	251.3	180
EOG091G09L6	Complete	S826	36585	42963	185.5	144
EOG091G0CTU	Complete	S425	69227	76161	178.1	290
EOG091G088L	Complete	S220	18927	20614	490	366
EOG091G0DLW	Complete	S318	14020	26334	292.6	296
EOG091G0NP7	Complete	S63	15436	22574	104.2	126
EOG091G0IYB	Complete	S223	132601	145792	929.6	697
EOG091G00MA	Complete	S200	110785	125728	648.2	822
EOG091G074G	Complete	S191	97588	99280	494.5	371
EOG091G0554	Complete	S10	243794	251936	815.9	695
EOG091G11QL	Complete	S7	453128	453589	107.7	67
EOG091G0ZRG	Complete	S73	156829	160051	218.7	127
EOG091G0J56	Complete	S53	313876	323731	176.3	341
EOG091G0G88	Complete	S10	34257	36119	244.6	219
EOG091G0K92	Complete	S5	696463	702066	161.5	143
EOG091G074J	Complete	S7	438829	445862	96.3	306
EOG091G0JGU	Complete	S225	70274	78498	116	141
EOG091G05UF	Complete	S436	38330	40578	503.2	433
EOG091G074U	Complete	S488	13240	21313	391.1	315
EOG091G0D0D	Complete	S374	21425	24937	251.5	361
EOG091G0OTI	Complete	S300	14757	15706	145.5	147
EOG091G03G3	Complete	S154	101411	110552	381.9	356
EOG091G0AVP	Complete	S522	93977	96473	574.3	348
EOG091G0A5N	Complete	S291	105071	111410	616.1	436
EOG091G0ZLI	Complete	S112	80782	82039	163.7	76
EOG091G02P2	Complete	S31	407798	410209	673.3	593
EOG091G0GVZ	Complete	S173	100954	108266	378.4	238
EOG091G0BWJ	Complete	S175	131418	136104	80.7	254
EOG091G0EA2	Complete	S245	136995	146937	131.9	155
EOG091G0AYM	Complete	S455	59725	62056	287.4	332
EOG091G0WT4	Complete	S149	86917	89579	174.7	89
EOG091G09GO	Complete	S150	105553	109676	493.2	293
EOG091G04MA	Complete	S273	95372	102151	144.8	393
EOG091G073F	Complete	S23	31330	34735	592.4	356
EOG091G0RA2	Complete	S405	38960	39807	221.9	117
EOG091G0RHX	Complete	S120	19700	22059	69.1	86
EOG091G0C9Y	Complete	S52	165065	166569	265.2	252
EOG091G0JHN	Complete	S324	134386	135588	232.4	167
EOG091G0ZLQ	Complete	S492	19164	20255	145.1	110
EOG091G09GA	Complete	S29	369400	379943	254.8	366
EOG091G0QRW	Complete	S30	207329	208940	241.4	131
EOG091G17J4	Complete	S66	84943	87441	105.7	72
EOG091G02B4	Complete	S6	359432	366730	611.1	546
EOG091G132G	Complete	S570	8101	19212	244.4	200
EOG091G0BAG	Complete	S251	177533	181157	191.8	116
EOG091G0814	Complete	S193	130697	146085	389.8	365
EOG091G0BAM	Complete	S58	333786	334746	498.3	247
EOG091G07EJ	Complete	S405	31684	37695	212.4	257
EOG091G0KR3	Complete	S63	143478	145844	259	153
EOG091G0DUX	Complete	S446	28865	31078	304.6	221
EOG091G0AKM	Complete	S6	241467	248173	431.7	301
EOG091G0S0I	Complete	S27	92229	93884	152	153
EOG091G0HBC	Complete	S844	38567	44105	137.5	178
EOG091G0U75	Complete	S5	566251	569641	280.5	181
EOG091G0DVQ	Complete	S379	23523	28530	381.2	254
EOG091G07OD	Complete	S0	806360	808022	558.7	374
EOG091G09Q2	Complete	S106	209897	214329	278	405
EOG091G0SB2	Complete	S34	354805	358722	189.9	150
EOG091G0AKW	Complete	S126	220590	223071	462.4	332
EOG091G0GDF	Complete	S18	66820	69467	413	328
EOG091G08JG	Complete	S278	55178	58266	464	337
EOG091G08JE	Complete	S45	218400	219844	520	341
EOG091G09QO	Complete	S26	5073	6472	269.2	244
EOG091G0PUZ	Complete	S6	457171	458005	285.9	157
EOG091G1A1V	Complete	S163	35501	36406	73	54
EOG091G0JZV	Complete	S82	155628	156943	97.4	186
EOG091G0C7Y	Complete	S164	60493	67370	366.7	221
EOG091G0NIU	Complete	S11	104945	107827	156.9	102
EOG091G0SBR	Complete	S627	51013	52818	146.6	122
EOG091G0NIY	Complete	S10	294639	296385	231.7	156
EOG091G081C	Complete	S379	54362	56916	331.1	317
EOG091G0FIJ	Complete	S254	15116	17343	245.2	255
EOG091G095O	Complete	S341	84219	88972	229	277
EOG091G0W26	Complete	S609	52720	53782	180.9	100
EOG091G0IF3	Complete	S0	202993	206989	139	131
EOG091G13P1	Complete	S40	131001	134070	285.9	289
EOG091G0BHV	Complete	S182	131424	136214	318.2	227
EOG091G081H	Complete	S325	116931	124962	290.7	312
EOG091G0Y35	Complete	S11	181305	182025	106.2	89
EOG091G0KRB	Complete	S382	80038	83017	212.5	150
EOG091G0BHP	Complete	S324	57612	63823	556.4	314
EOG091G02BK	Complete	S392	83872	90421	1113.9	666
EOG091G0MJA	Complete	S12	403161	410276	257.8	162
EOG091G0LS0	Complete	S0	808525	809371	300.1	194
EOG091G11CG	Complete	S363	92622	95707	150.8	106
EOG091G0KRZ	Complete	S309	13300	14253	293.1	146
EOG091G01WY	Complete	S78	173200	187777	478.7	444
EOG091G11CO	Complete	S376	32259	37210	698.2	394
EOG091G03LI	Complete	S12	188268	193160	708.5	545
EOG091G0OWC	Complete	S11	262578	270760	98.8	154
EOG091G0AU6	Complete	S22	44417	46100	306.9	244
EOG091G0PNP	Complete	S159	136570	142268	211.8	189
EOG091G0OWI	Complete	S167	33331	39247	174	139
EOG091G0LIN	Complete	S449	103972	108324	346.7	207
EOG091G0A19	Complete	S195	106305	109490	386.5	389
EOG091G0PIU	Complete	S100	283761	286332	193.1	158
EOG091G028G	Complete	S973	19062	23019	890.2	746
EOG091G0J61	Complete	S445	10479	15754	130	106
EOG091G06EF	Complete	S101	284751	292182	491.6	369
EOG091G0WPV	Complete	S70	246136	247044	111.2	98
EOG091G0JMY	Complete	S34	354805	357722	181.6	176
EOG091G05KR	Complete	S28	529503	535078	685.6	432
EOG091G0GQO	Complete	S378	121969	124355	238.4	215
EOG091G0R6Z	Complete	S139	246801	248909	265.4	173
EOG091G0RRA	Complete	S175	157717	158466	108.8	134
EOG091G0BTX	Complete	S177	216609	222430	407.4	237
EOG091G060D	Complete	S147	118023	119404	487.7	333
EOG091G05K5	Complete	S748	38024	39959	637.2	504
EOG091G0BUH	Complete	S149	73720	76932	393.5	245
EOG091G05K7	Complete	S781	14337	21538	327	493
EOG091G0ARE	Complete	S40	269535	279910	421.5	434
EOG091G15N9	Complete	S401	43248	44229	109.6	87
EOG091G0NTO	Complete	S1405	176	2161	204.5	145
EOG091G0K82	Complete	S1	21661	27771	261.4	192
EOG091G0QUH	Complete	S31	274024	279124	189.7	140
EOG091G09HR	Complete	S8	42575	44960	372.9	279
EOG091G03C7	Complete	S3	508138	510407	850.9	487
EOG091G017T	Complete	S120	75320	85064	1223.8	831
EOG091G03C0	Complete	S58	2844	12795	368	361
EOG091G0262	Complete	S271	131222	141220	1196.6	674
EOG091G05YC	Complete	S390	35657	41498	234.8	295
EOG091G0RTZ	Complete	S599	38794	40495	173.2	83
EOG091G0RM8	Complete	S322	130635	136569	115.1	110
EOG091G0N0A	Complete	S13	437400	442616	164.3	85
EOG091G0RTI	Complete	S21	214118	219864	82.6	146
EOG091G07KL	Complete	S883	18621	24113	589.9	524
EOG091G07KC	Complete	S39	326496	329674	433.4	336
EOG091G0N0R	Complete	S4	261098	263791	214	208
EOG091G0VGJ	Complete	S597	8577	9604	166.5	97
EOG091G0VZF	Complete	S482	96555	100038	171	96
EOG091G0M04	Complete	S270	56246	61970	171.9	160
EOG091G0KUR	Complete	S1	925100	931685	206.1	194
EOG091G0ONT	Complete	S369	114517	120485	242	191
EOG091G0SM9	Complete	S583	41202	42488	132.1	128
EOG091G0Z6N	Complete	S53	58653	60606	172.2	97
EOG091G0IWR	Complete	S128	163221	168604	145.5	197
EOG091G0E2R	Complete	S27	479387	480535	342	247
EOG091G0TZ2	Complete	S12	136018	139738	106.1	134
EOG091G0CW2	Complete	S365	120018	121353	318.2	257
EOG091G0E2X	Complete	S665	18505	23807	117.6	255
EOG091G0HXJ	Complete	S107	149248	151757	253.6	233
EOG091G15XZ	Complete	S390	52201	53175	134.2	74
EOG091G0Z6Z	Complete	S568	58393	59044	121.3	82
EOG091G0DQS	Complete	S212	36288	41926	367.7	289
EOG091G0MG7	Complete	S943	29418	34753	71.9	88
EOG091G0AGM	Complete	S1133	996	3429	286.9	317
EOG091G0I85	Complete	S208	30134	32502	258.9	503
EOG091G0NM1	Complete	S290	33864	37629	108.3	152
EOG091G0H0S	Complete	S179	12467	21731	256.1	230
EOG091G03ZS	Complete	S135	129885	131737	960.9	481
EOG091G0AGT	Complete	S43	226757	228181	254	309
EOG091G112U	Complete	S140	172776	178276	152.6	93
EOG091G0F0I	Complete	S800	34950	42881	330.3	362
EOG091G00AH	Complete	S210	179614	206770	1682.2	1562
EOG091G059G	Complete	S392	75343	77138	649	435
EOG091G0RPE	Complete	S629	66403	67590	143.9	110
EOG091G0H07	Complete	S631	23388	30310	135.1	177
EOG091G0KGO	Complete	S130	151014	151984	285.1	183
EOG091G03Z1	Complete	S817	28416	33750	403	372
EOG091G0QNR	Complete	S32	503659	505044	175.6	159
EOG091G08NN	Complete	S195	203281	209795	487.9	313
EOG091G0GN7	Complete	S122	111830	114768	457.7	327
EOG091G0QNW	Complete	S126	183172	184114	91.2	94
EOG091G0NMJ	Complete	S31	444022	445153	287.4	174
EOG091G04WH	Complete	S121	131906	139681	564.6	396
EOG091G02UC	Complete	S70	114937	122178	307.3	397
EOG091G01Z2	Complete	S4	131256	134661	803.6	912
EOG091G0SNM	Complete	S281	114750	115908	227	139
EOG091G0VIF	Complete	S522	61284	62491	159.6	128
EOG091G0OUM	Complete	S29	136678	138730	215.5	144
EOG091G0M0S	Complete	S165	227350	228629	97.9	100
EOG091G0M0T	Complete	S526	51482	52912	293.8	160
EOG091G06P4	Complete	S96	211234	218601	536.3	439
EOG091G050Q	Complete	S33	322143	324114	548	283
EOG091G0YVI	Complete	S638	43168	43653	209.8	110
EOG091G0KNT	Complete	S232	134777	140521	177.6	165
EOG091G0J14	Complete	S808	610	3302	256	169
EOG091G0P5N	Complete	S139	25054	27672	158	134
EOG091G050A	Complete	S170	202652	210683	192.8	245
EOG091G02NO	Complete	S16	156911	164922	442.8	434
EOG091G09T3	Complete	S140	220538	222752	335	300
EOG091G105E	Complete	S528	56537	57188	125.6	108
EOG091G02NH	Complete	S47	31629	39781	1141	699
EOG091G09T6	Complete	S61	330611	332054	350.6	376
EOG091G0IXT	Complete	S121	130445	131874	206.8	182
EOG091G0U2U	Complete	S418	55789	56636	160.6	136
EOG091G0CEW	Complete	S235	104139	106323	295.5	282
EOG091G197A	Complete	S293	10418	11766	160.7	101
EOG091G0AQA	Complete	S291	112246	117494	347.4	336
EOG091G0PD3	Complete	S233	21305	22167	108.2	104
EOG091G05TG	Complete	S14	156479	168313	758.3	499
EOG091G0CEG	Complete	S817	3206	4870	222.1	231
EOG091G0S8Y	Complete	S12	136031	139738	168.1	127
EOG091G1A3H	Complete	S450	88296	89518	215.8	197
EOG091G0NQW	Complete	S352	30768	42759	326.3	269
EOG091G09FV	Complete	S467	12178	13831	539.2	298
EOG091G0S2R	Complete	S18	71407	75109	147.4	219
EOG091G0MP6	Complete	S22	244501	245075	259	142
EOG091G03OT	Complete	S40	127621	129786	906.6	567
EOG091G0GBB	Complete	S55	123215	127159	125	160
EOG091G0C8H	Complete	S27	475643	481794	364.6	277
EOG091G0B27	Complete	S219	76578	84754	383.1	318
EOG091G0GUK	Complete	S159	67799	72299	194	163
EOG091G048B	Complete	S825	17781	19566	204.8	257
EOG091G04JK	Complete	S468	12516	17251	255.1	909
EOG091G07VQ	Complete	S43	228384	234155	140.2	148
EOG091G0BPX	Complete	S478	57995	62797	235.5	212
EOG091G03O0	Complete	S51	5376	8168	650.7	566
EOG091G0JI0	Complete	S99	68248	69387	379	195
EOG091G0JI1	Complete	S28	399843	401315	238.3	128
EOG091G0IRO	Complete	S11	668903	673599	152.5	161
EOG091G08UU	Complete	S237	147149	149098	539	282
EOG091G06YD	Complete	S120	83753	85057	233.3	218
EOG091G0Y6M	Complete	S2	828828	830350	121.9	103
EOG091G0C84	Complete	S392	90820	92376	399.8	247
EOG091G0AX1	Complete	S55	64098	68871	196.2	221
EOG091G0ZDR	Complete	S148	82370	85507	189.8	129
EOG091G10O5	Complete	S950	34735	36492	468.4	343
EOG091G19WY	Complete	S514	33429	35989	154.7	95
EOG091G09O7	Complete	S632	18604	21124	104.8	247
EOG091G08R8	Complete	S32	85185	87592	395.5	416
EOG091G0CNT	Complete	S366	55906	65646	351.7	231
EOG091G0TCJ	Complete	S544	53282	54721	136	134
EOG091G0R3S	Complete	S0	1446747	1457217	237.4	240
EOG091G0C6I	Complete	S6	474531	481945	356.2	388
EOG091G0MBX	Complete	S3	317535	319783	51.2	103
EOG091G0IX8	Complete	S80	184472	186775	181.5	192
EOG091G0M4K	Complete	S234	93707	94594	183.7	185
EOG091G0HML	Complete	S461	63455	66828	266.2	254
EOG091G0J69	Complete	S341	80936	84416	312.9	263
EOG091G1311	Complete	S72	316546	319638	106	52
EOG091G0HMT	Complete	S659	72098	73296	68.7	123
EOG091G17K3	Complete	S497	74566	76369	95.1	58
EOG091G0WZ0	Complete	S365	89846	91441	136	232
EOG091G0VVZ	Complete	S85	39845	41303	213.9	209
EOG091G0HT4	Complete	S339	103125	109487	215.8	281
EOG091G089T	Complete	S114	135421	142087	252.4	272
EOG091G0N9Z	Complete	S11	280322	281849	186.4	146
EOG091G05AH	Complete	S967	6865	12280	723.9	428
EOG091G0YUO	Complete	S45	149704	150758	79.9	113
EOG091G0K1G	Complete	S12	285890	286737	431.9	234
EOG091G0V3C	Complete	S109	177244	178268	110.9	102
EOG091G05AA	Complete	S307	60919	62621	710.9	410
EOG091G116R	Complete	S499	90627	91334	92.5	70
EOG091G0KC3	Complete	S481	11517	22008	167.5	255
EOG091G107U	Complete	S256	108086	108469	122.1	79
EOG091G0MMY	Complete	S132	155930	161730	138.4	159
EOG091G0FJB	Complete	S536	89754	95153	335.5	251
EOG091G01VH	Complete	S51	195592	208302	1574	918
EOG091G0ERU	Complete	S1257	6835	8712	329.9	345
EOG091G0HJH	Complete	S0	1164299	1167305	328.1	232
EOG091G0L5I	Complete	S91	304318	307835	288	161
EOG091G0TQF	Complete	S280	22215	24309	212.5	125
EOG091G0LMX	Complete	S128	229584	231131	172.4	167
EOG091G0LMY	Complete	S573	13237	17497	163.4	191
EOG091G02C8	Complete	S24	18197	27302	317.3	571
EOG091G0K1H	Complete	S554	17521	23254	105	123
EOG091G0LMQ	Complete	S503	57600	58698	187.7	140
EOG091G0FXV	Complete	S51	166096	173449	230.3	204
EOG091G031X	Complete	S6	367770	374917	579.9	506
EOG091G0ER1	Complete	S96	297956	301844	262	199
EOG091G05OW	Complete	S540	22627	26251	889.6	489
EOG091G0K1Z	Complete	S326	87094	95565	191.9	188
EOG091G0YU6	Complete	S323	7221	8765	159.6	90
EOG091G0IS6	Complete	S71	192466	199708	219.2	251
EOG091G0W96	Complete	S270	106492	108472	121.2	74
EOG091G03FL	Complete	S1176	1	11692	685.7	531
EOG091G0IXY	Complete	S195	108715	112510	130.2	186
EOG091G0MB2	Complete	S140	31949	37542	208.9	151
EOG091G00Q0	Complete	S678	39329	47570	1755.8	913
EOG091G0RRT	Complete	S680	66114	67421	168.2	118
EOG091G05OR	Complete	S469	6681	18419	641.5	454
EOG091G0TVG	Complete	S390	70017	71417	105.6	103
EOG091G0KJA	Complete	S190	46883	57527	176.6	226
EOG091G0LBN	Complete	S291	118065	119926	147.5	159
EOG091G026F	Complete	S789	8140	15338	954.3	646
EOG091G0HTU	Complete	S127	129154	132197	400.3	235
EOG091G0IXA	Complete	S309	64622	68465	166.6	227
EOG091G079R	Complete	S10	115193	121115	687.4	346
EOG091G08VB	Complete	S13	504547	511950	468.6	475
EOG091G07CE	Complete	S321	50147	55509	826.5	472
EOG091G03TZ	Complete	S51	85973	92946	301.4	375
EOG091G0W5M	Complete	S34	380991	382723	246.6	188
EOG091G03TX	Complete	S164	177099	183520	1321.2	817
EOG091G0X1V	Complete	S34	371974	372899	89.2	102
EOG091G0R0A	Complete	S553	33537	36844	197.4	148
EOG091G0X1Z	Complete	S184	186153	187521	135.1	77
EOG091G09KK	Complete	S30	205167	214332	261.9	255
EOG091G0PEI	Complete	S110	51223	52114	274.2	126
EOG091G0HC5	Complete	S1113	13984	14994	218.1	218
EOG091G13IJ	Complete	S504	54563	59150	606.2	370
EOG091G0A0M	Complete	S63	91213	93095	465.3	339
EOG091G075F	Complete	S0	843048	851463	507	342
EOG091G0LP5	Complete	S341	66486	71823	142.2	102
EOG091G0PAG	Complete	S291	102052	104330	233.1	138
EOG091G07D9	Complete	S44	431332	443736	754.8	421
EOG091G01S9	Complete	S29	496992	505183	268.3	527
EOG091G0IZX	Complete	S30	401349	408546	399.8	199
EOG091G0IDP	Complete	S55	155344	157182	378.8	192
EOG091G05XY	Complete	S109	197733	199919	433.6	378
EOG091G0IDS	Complete	S112	194034	196271	172	172
EOG091G03JF	Complete	S148	10400	19790	345.5	313
EOG091G0FS8	Complete	S527	79898	81171	200	193
EOG091G07DR	Complete	S50	304953	310708	801.2	573
EOG091G1467	Complete	S326	136113	144153	292.6	264
EOG091G0EM6	Complete	S410	100057	101106	102.8	162
EOG091G10SA	Complete	S742	54694	55419	116.8	73
EOG091G0LPW	Complete	S451	38511	41013	105.3	113
EOG091G05X1	Complete	S222	203729	207543	418.7	555
EOG091G0X8F	Complete	S792	35795	36658	230.2	126
EOG091G054P	Complete	S5	151348	156990	75.7	93
EOG091G0L4M	Complete	S663	1	2992	143.4	161
EOG091G0O6E	Complete	S87	205565	207440	191.1	201
EOG091G0R04	Complete	S72	264763	266376	251.1	166
EOG091G0DRZ	Complete	S23	282847	285651	204.5	168
EOG091G0BBO	Complete	S426	60185	64851	382.1	227
EOG091G04RS	Complete	S153	32607	58008	702.3	415
EOG091G0NP6	Complete	S175	916	2742	93.3	130
EOG091G0IMB	Complete	S3	315308	316866	130.8	210
EOG091G0MF6	Complete	S146	119534	120886	291.6	149
EOG091G0IMD	Complete	S197	160088	163121	260.1	195
EOG091G0CGO	Complete	S89	154916	157337	222.7	193
EOG091G0IMI	Complete	S280	39791	43729	255.2	235
EOG091G0DXE	Complete	S10	291382	296385	218.5	289
EOG091G06ON	Complete	S10	169617	177224	397.3	308
EOG091G06OM	Complete	S34	343301	347842	560.8	365
EOG091G0Q27	Complete	S11	196476	198273	196.9	202
EOG091G0C2M	Complete	S391	34016	45927	206.7	294
EOG091G099D	Complete	S229	71541	73213	108.3	256
EOG091G0G3M	Complete	S110	257931	275548	425.9	321
EOG091G02VO	Complete	S145	64480	75234	669.1	517
EOG091G0J2W	Complete	S51	85973	90455	135.1	156
EOG091G19Y2	Complete	S170	225086	226831	148.3	104
EOG091G0TRW	Complete	S302	149626	150745	162.5	102
EOG091G03B9	Complete	S735	20332	30632	798	520
EOG091G06OP	Complete	S170	97228	103819	89.6	207
EOG091G0G46	Complete	S170	199425	200928	232.9	189
EOG091G0UQZ	Complete	S12	493639	494896	199.8	125
EOG091G07Q3	Complete	S2	72797	76700	522.2	372
EOG091G0Q58	Complete	S88	162815	164327	201	179
EOG091G0D26	Complete	S989	8152	16563	316.2	255
EOG091G06HP	Complete	S118	6512	8000	591.5	381
EOG091G0291	Complete	S469	37156	42872	922.8	519
EOG091G053R	Complete	S174	187293	190040	386.8	604
EOG091G06J6	Complete	S198	23443	26098	495.9	428
EOG091G05EU	Complete	S705	51445	58155	397.7	419
EOG091G0FAM	Complete	S12	185676	187701	343.7	242
EOG091G0EVK	Complete	S26	499831	505568	336.2	223
EOG091G0M3C	Complete	S126	120070	121127	224.2	165
EOG091G053D	Complete	S59	150164	154894	287.5	272
EOG091G053A	Complete	S332	74230	80981	901.8	452
EOG091G0U3W	Complete	S297	64697	74179	122.8	135
EOG091G0AVA	Complete	S203	213351	219115	220.6	245
EOG091G0PNO	Complete	S53	59863	60611	171.8	146
EOG091G0K95	Complete	S324	140328	145886	183.8	235
EOG091G126L	Complete	S21	193927	195873	146.3	89
EOG091G0KM6	Complete	S1	627466	629466	216.8	162
EOG091G0530	Complete	S169	77486	81181	761.8	408
EOG091G0Q02	Complete	S258	171444	173728	210.2	172
EOG091G126R	Complete	S28	436140	437416	197.9	145
EOG091G04FV	Complete	S97	233068	237617	435.1	577
EOG091G029K	Complete	S534	82790	88300	428.1	417
EOG091G05SE	Complete	S678	36861	38847	664	466
EOG091G07QN	Complete	S1105	10111	17649	344.4	305
EOG091G1285	Complete	S240	150469	151420	84.4	91
EOG091G11O6	Complete	S321	56419	57361	178.7	88
EOG091G0HQ3	Complete	S366	86528	91071	136.7	187
EOG091G05FE	Complete	S341	45500	65560	302.6	504
EOG091G02V5	Complete	S689	26349	33197	775.7	537
EOG091G0HXI	Complete	S314	49295	55406	405.1	452
EOG091G0D04	Complete	S86	279430	281851	261.9	187
EOG091G08O3	Complete	S10	33943	38131	479	334
EOG091G0L3L	Complete	S564	62331	63302	151.2	151
EOG091G0990	Complete	S588	46178	48173	250.3	265
EOG091G08ZR	Complete	S67	297031	303262	416.7	318
EOG091G0H14	Complete	S13	518758	519753	167.1	210
EOG091G0MSR	Complete	S37	218517	220309	146.9	113
EOG091G03Y8	Complete	S350	64927	71086	490.3	418
EOG091G0LFF	Complete	S58	1292	2262	286.6	177
EOG091G0OM4	Complete	S233	1890	7562	202.5	124
EOG091G0BN4	Complete	S256	90528	94992	195.7	247
EOG091G08ZG	Complete	S18	174461	176272	224.1	291
EOG091G0QPG	Complete	S48	430723	432136	269.6	154
EOG091G0WLL	Complete	S167	15251	20651	176.7	104
EOG091G0FWS	Complete	S315	75308	77049	370.2	298
EOG091G03PD	Complete	S392	79156	84853	543.7	406
EOG091G0CMN	Complete	S229	32434	35078	178.5	177
EOG091G0AVW	Complete	S291	93149	101050	206.4	248
EOG091G0MDT	Complete	S124	44498	46983	237.4	173
EOG091G01GC	Complete	S792	46701	50435	1385.1	832
EOG091G0DWW	Complete	S186	43847	54798	261.3	324
EOG091G08D1	Complete	S8	716298	723075	167	251
EOG091G0ZEJ	Complete	S45	222411	223661	107.3	127
EOG091G02O6	Complete	S1148	6934	13179	714.5	567
EOG091G07NJ	Complete	S434	21675	23390	93.2	214
EOG091G02O5	Complete	S51	159449	163796	227.3	173
EOG091G06QP	Complete	S235	83120	88028	421.5	412
EOG091G07N5	Complete	S31	388400	390824	85.4	163
EOG091G0H8F	Complete	S22	565435	568104	390.9	267
EOG091G0VSN	Complete	S264	97124	97700	140.5	109
EOG091G08DN	Complete	S178	23950	27669	445.2	344
EOG091G0E5O	Complete	S122	73703	75959	392.9	283
EOG091G0MCM	Complete	S27	371082	374437	90.7	105
EOG091G0MS7	Complete	S17	532889	536958	184.2	210
EOG091G02OE	Complete	S401	44535	53817	145.8	305
EOG091G0IVB	Complete	S43	224382	226136	302.6	195
EOG091G0XQ3	Complete	S216	57005	58036	145.6	143
EOG091G0I2Z	Complete	S353	68826	71103	250.5	236
EOG091G0E5P	Complete	S4	301516	302913	191.8	183
EOG091G0PHL	Complete	S700	22512	28131	206.9	162
EOG091G03P0	Complete	S170	227522	229524	652	542
EOG091G07N8	Complete	S289	28440	31102	490.4	553
EOG091G0AI5	Complete	S22	290492	295789	414.8	543
EOG091G0JHQ	Complete	S447	1196	3431	307.3	208
EOG091G0HYF	Complete	S104	152510	153525	354.5	201
EOG091G0AFP	Complete	S9	243956	248177	347.6	188
EOG091G0BNI	Complete	S103	101968	104784	351	255
EOG091G113O	Complete	S294	85015	86995	107.1	72
EOG091G0XXE	Complete	S273	92896	94240	146.4	197
EOG091G0TM2	Complete	S428	76075	79000	72.4	72
EOG091G0MHM	Complete	S802	44369	49280	77.4	94
EOG091G0XXM	Complete	S25	420353	421350	98.8	79
EOG091G0GI9	Complete	S71	92260	95318	136.1	106
EOG091G0II3	Complete	S83	292588	293693	229.5	182
EOG091G0K98	Complete	S85	41812	50855	235.1	304
EOG091G0FYY	Complete	S18	69792	71054	154	164
EOG091G0QEQ	Complete	S117	98018	105769	134.3	169
EOG091G065D	Complete	S327	99958	105138	570.3	409
EOG091G0495	Complete	S216	159712	171291	501.9	473
EOG091G13NA	Complete	S249	120714	121176	174	98
EOG091G0K0H	Complete	S18	171804	178974	105.1	139
EOG091G0AJ6	Complete	S184	200673	204742	497.2	305
EOG091G0D7V	Complete	S326	93711	98212	78.8	131
EOG091G0EH8	Complete	S53	323439	327753	442.6	229
EOG091G05NZ	Complete	S731	9827	30379	696.3	485
EOG091G0HSB	Complete	S584	6648	9157	279.6	209
EOG091G06LW	Complete	S209	10419	13543	608.5	380
EOG091G0UUT	Complete	S53	61020	63182	168.8	175
EOG091G167Y	Complete	S636	47703	54364	92.4	87
EOG091G0VNB	Complete	S4	179193	180569	188.9	95
EOG091G0A79	Complete	S43	375391	377061	334	326
EOG091G0T5O	Complete	S307	153125	154184	139.7	185
EOG091G1817	Complete	S748	47659	51973	476.5	574
EOG091G0I5H	Complete	S29	377613	384144	176.7	249
EOG091G027G	Complete	S117	28541	55673	902.7	694
EOG091G05IK	Complete	S27	493136	494787	558.4	388
EOG091G05IH	Complete	S609	44856	47850	405.8	442
EOG091G0BX3	Complete	S122	49203	60814	284.2	488
EOG091G00CM	Complete	S235	143777	152198	566.2	354
EOG091G1422	Complete	S663	4646	5237	166.7	113
EOG091G0LCK	Complete	S72	182512	183238	87.3	76
EOG091G0MZC	Complete	S555	6098	11012	169.2	150
EOG091G0NRN	Complete	S301	12513	15185	196.6	169
EOG091G08SM	Complete	S168	193960	195305	517.4	305
EOG091G040G	Complete	S0	1262952	1272905	869.8	533
EOG091G019V	Complete	S640	9644	28647	1233	736
EOG091G0MI7	Complete	S446	34329	35867	230	192
EOG091G15KV	Complete	S544	50987	57392	72.5	97
EOG091G040L	Complete	S432	55528	57531	563.1	355
EOG091G0XN1	Complete	S213	86823	87491	114.3	79
EOG091G0781	Complete	S212	46131	52943	349.3	495
EOG091G0EQR	Complete	S293	96202	102239	289.7	247
EOG091G05CI	Complete	S5	249987	252280	404.1	544
EOG091G0ZNH	Complete	S177	151103	156530	77.7	66
EOG091G00Z3	Complete	S327	44371	50094	1114.2	766
EOG091G049W	Complete	S402	101689	104267	340.5	318
EOG091G0FPM	Complete	S115	59371	63336	265.6	265
EOG091G0TN4	Complete	S146	172227	174814	137	117
EOG091G05N4	Complete	S829	5007	8521	551.3	583
EOG091G0YZ0	Complete	S0	1459196	1460330	86	89
EOG091G0EHY	Complete	S79	109158	110269	353.6	246
EOG091G0EHZ	Complete	S150	219039	230129	223.5	209
EOG091G0YCT	Complete	S34	256310	260186	133.6	88
EOG091G0SRJ	Complete	S989	17939	19304	163.4	134
EOG091G0SGH	Complete	S572	55763	58233	147	128
EOG091G0Z4E	Complete	S76	105714	106321	179.1	125
EOG091G0B9B	Complete	S119	6544	12811	229.5	251
EOG091G0F93	Complete	S109	199954	204646	485.9	482
EOG091G0K0D	Complete	S163	32209	33680	170.6	152
EOG091G0IDE	Complete	S40	54671	66702	337.6	348
EOG091G01XD	Complete	S10	180618	188029	610.1	607
EOG091G0977	Complete	S12	455055	458872	458.2	327
EOG091G0IDG	Complete	S327	54938	57394	430.2	238
EOG091G06U0	Complete	S327	105190	107259	652.6	391
EOG091G01XI	Complete	S30	514807	522336	573.4	632
EOG091G0H5Q	Complete	S428	112509	114692	289.9	233
EOG091G0BCO	Complete	S60	213120	214735	252.7	198
EOG091G0ILS	Complete	S74	146721	153042	280.5	288
EOG091G0L5D	Complete	S68	112173	116346	282.6	163
EOG091G0FSK	Complete	S210	101767	103706	216.1	194
EOG091G0NK3	Complete	S7	450561	452767	263.4	161
EOG091G0L5H	Complete	S80	153819	156547	149.7	147
EOG091G0AEH	Complete	S597	8731	16131	223.1	202
EOG091G0GZ4	Complete	S463	72558	74025	210.4	314
EOG091G0AEL	Complete	S196	110729	122086	413.4	275
EOG091G0N9D	Complete	S115	173540	177002	232.3	161
EOG091G0CID	Complete	S46	277949	284100	352.5	293
EOG091G0VSZ	Complete	S215	206169	206818	132.7	93
EOG091G0ILG	Complete	S63	20641	23271	232.4	177
EOG091G0L5Z	Complete	S23	93118	94803	299.6	181
EOG091G0YK9	Complete	S234	94587	95498	98.8	89
EOG091G1081	Complete	S71	89388	90570	118.5	90
EOG091G0EZO	Complete	S235	144951	148357	318.4	229
EOG091G0VWO	Complete	S446	27877	28786	134.2	98
EOG091G09SS	Complete	S12	596316	602187	255.3	260
EOG091G05NK	Complete	S24	39393	42104	467.3	526
EOG091G0MBG	Complete	S564	67450	71139	139.7	228
EOG091G0AE2	Complete	S128	241548	242907	410.4	327
EOG091G0JTG	Complete	S528	41958	46908	109.6	168
EOG091G0TNU	Complete	S411	49971	53045	179.3	102
EOG091G0EMF	Complete	S76	102948	105060	127.5	124
EOG091G0W2D	Complete	S37	243792	244724	128.1	97
EOG091G0AE9	Complete	S15	5384	16455	401.2	265
EOG091G1CLN	Complete	S39	328238	330102	73.8	39
EOG091G02E4	Complete	S60	59893	66758	235.9	342
EOG091G087E	Complete	S4	122895	130859	312.2	490
EOG091G0CAR	Complete	S125	255342	256455	467.4	286
EOG091G0Q7M	Complete	S24	369188	374800	116.6	125
EOG091G02LY	Complete	S511	52674	65295	969.3	601
EOG091G0Q1X	Complete	S573	15291	15892	149.4	97
EOG091G0LB8	Complete	S193	53089	59786	170.1	153
EOG091G0OI8	Complete	S88	174145	176567	305.3	157
EOG091G0Z43	Complete	S74	154532	155057	78.5	57
EOG091G0EUU	Complete	S147	137580	140543	366.8	291
EOG091G0I1O	Complete	S166	177696	183556	59.4	201
EOG091G0A98	Complete	S30	491148	493907	274.8	265
EOG091G0FTU	Complete	S69	302043	304983	424.7	282
EOG091G0E06	Complete	S37	168813	169910	231.3	184
EOG091G18B1	Complete	S121	279499	282817	60.4	60
EOG091G069C	Complete	S53	318785	326354	440.4	278
EOG091G03H4	Complete	S127	187907	197265	735	516
EOG091G09MD	Complete	S366	36426	40320	419.3	304
EOG091G11PB	Complete	S12	265191	269557	415.8	388
EOG091G075K	Complete	S29	437755	441508	581.8	349
EOG091G03JG	Complete	S70	87517	98811	529.1	443
EOG091G0QJA	Complete	S55	154501	155076	178.8	119
EOG091G06CB	Complete	S9	318031	323779	532	372
EOG091G05RA	Complete	S1	1085796	1096797	271.6	259
EOG091G03JX	Complete	S4	421080	425112	324.4	460
EOG091G057L	Complete	S544	58992	62200	345.5	410
EOG091G06S3	Complete	S12	324936	329489	573.8	371
EOG091G10IX	Complete	S72	203531	204828	138	102
EOG091G01MK	Complete	S390	22298	25879	1009.4	925
EOG091G09J7	Complete	S43	359242	367322	396.9	322
EOG091G07PH	Complete	S204	18646	20189	211.4	183
EOG091G0ES6	Complete	S38	313262	316298	313	191
EOG091G062X	Complete	S167	87533	88978	357.7	357
EOG091G0GWO	Complete	S69	230722	234012	288.4	214
EOG091G03AN	Complete	S168	169257	175056	448.5	515
EOG091G0LZ0	Complete	S1	817171	817863	195.4	144
EOG091G07PV	Complete	S392	92200	94806	648.7	439
EOG091G09D8	Complete	S22	220638	227179	233.2	293
EOG091G0LCT	Complete	S463	88783	97019	182.5	214
EOG091G0627	Complete	S78	148880	151575	261	334
EOG091G0OPI	Complete	S376	20447	23976	143.6	136
EOG091G0ULR	Complete	S195	88941	91180	202.2	177
EOG091G011X	Complete	S130	151997	164330	1305.4	953
EOG091G0628	Complete	S80	168971	171387	659	501
EOG091G0BDT	Complete	S225	137799	142807	288	202
EOG091G0S5L	Complete	S16	210101	224879	471.2	390
EOG091G03SE	Complete	S31	369628	373988	510.6	328
EOG091G0RVD	Complete	S11	279184	280474	150.4	122
EOG091G0NVA	Complete	S128	231077	233282	250.1	155
EOG091G0LVQ	Complete	S477	53123	54657	176.9	163
EOG091G0M0J	Complete	S0	1054399	1055361	215.9	238
EOG091G18BK	Complete	S11	158528	160478	108.3	116
EOG091G0ID9	Complete	S708	35817	38313	359.2	274
EOG091G0DXC	Complete	S22	412017	420325	328	323
EOG091G09KI	Complete	S276	123646	127535	193.8	151
EOG091G00QT	Complete	S482	61879	84693	1092	1028
EOG091G0ELS	Complete	S186	122676	130821	237.3	215
EOG091G0O7O	Complete	S0	1458218	1461857	116.4	136
EOG091G0MY8	Complete	S247	121774	126592	103.8	197
EOG091G0P5H	Complete	S229	870	6871	112.6	127
EOG091G07IK	Complete	S390	18375	21685	597.5	434
EOG091G0DXP	Complete	S150	151006	152879	265.1	198
EOG091G115J	Complete	S1141	12357	13983	218.5	188
EOG091G0MY0	Complete	S0	1380744	1381826	247.2	184
EOG091G0DXV	Complete	S500	22724	25819	456.3	392
EOG091G06I8	Duplicated	S58	52001	54491	694	371
EOG091G06I8	Duplicated	S24	110731	116823	106.2	241
EOG091G04EX	Duplicated	S4	425177	426719	64.1	215
EOG091G04EX	Duplicated	S1	6641	16153	536.2	436
EOG091G0I2X	Duplicated	S60	23002	29232	62.1	162
EOG091G0I2X	Duplicated	S120	7571	10235	143.6	207
EOG091G09KX	Duplicated	S1438	1	2082	362.5	246
EOG091G09KX	Duplicated	S68	172776	176553	314.8	283
EOG091G0RT1	Duplicated	S72	262123	263197	325.2	198
EOG091G0RT1	Duplicated	S31	361909	367753	124	196
EOG091G0RCI	Duplicated	S207	73807	78581	92.7	140
EOG091G0RCI	Duplicated	S157	120581	128410	82.4	121
EOG091G0IUT	Duplicated	S55	183563	187209	160.9	110
EOG091G0IUT	Duplicated	S102	300074	305635	83.8	99
EOG091G09RJ	Duplicated	S915	3653	9524	41.1	123
EOG091G09RJ	Duplicated	S159	72538	75671	64.5	104
EOG091G09RJ	Duplicated	S205	131996	140467	144.7	157
EOG091G09MU	Duplicated	S227	15042	21313	206.1	276
EOG091G09MU	Duplicated	S0	1056132	1057706	344.6	291
EOG091G0MSB	Duplicated	S4	491958	493559	466.7	268
EOG091G0MSB	Duplicated	S219	89110	89984	111.7	217
EOG091G08RU	Duplicated	S656	12998	14313	61.7	252
EOG091G08RU	Duplicated	S1	44340	46346	495.2	357
EOG091G01XQ	Duplicated	S470	95962	108944	1182	767
EOG091G01XQ	Duplicated	S108	282356	294842	1220.7	802
EOG091G03I1	Duplicated	S556	33488	40019	626.8	447
EOG091G03I1	Duplicated	S12	297110	303991	178	335
EOG091G03I1	Duplicated	S31	466281	476071	190.3	387
EOG091G0KGX	Duplicated	S124	6702	14882	202.7	194
EOG091G0KGX	Duplicated	S772	45920	53226	35.8	131
EOG091G02IP	Duplicated	S27	88104	96443	375.2	550
EOG091G02IP	Duplicated	S74	1306	9290	373.8	547
EOG091G02IP	Duplicated	S22	540119	551556	337.6	523
EOG091G03XS	Duplicated	S159	180331	188241	300.8	395
EOG091G03XS	Duplicated	S566	53345	61223	309.1	409
EOG091G078D	Duplicated	S18	484273	485942	366	293
EOG091G078D	Duplicated	S18	482487	483882	327.9	265
EOG091G08L8	Duplicated	S27	347993	356051	319.2	249
EOG091G08L8	Duplicated	S151	91601	93878	72.7	286
EOG091G0A2L	Duplicated	S320	2256	5577	116.9	229
EOG091G0A2L	Duplicated	S89	196764	199367	391.9	328
EOG091G03BV	Duplicated	S226	93513	110113	891.8	504
EOG091G03BV	Duplicated	S232	41978	47283	132.8	332
EOG091G08FX	Duplicated	S941	14251	29243	538.4	316
EOG091G08FX	Duplicated	S992	18	10853	537.1	314
EOG091G01IW	Duplicated	S81	178616	189895	823.1	534
EOG091G01IW	Duplicated	S81	162168	165430	314.2	283
EOG091G0BPU	Duplicated	S47	51401	59325	115.9	265
EOG091G0BPU	Duplicated	S782	41689	43915	479.6	292
EOG091G04D1	Duplicated	S145	44435	50020	112.3	505
EOG091G04D1	Duplicated	S26	426466	438301	503.2	618
EOG091G0NNO	Duplicated	S300	17924	24558	374.7	359
EOG091G0NNO	Duplicated	S134	175623	183519	88.3	222
EOG091G06JJ	Duplicated	S879	1	5503	186	150
EOG091G06JJ	Duplicated	S175	226434	231965	189.8	181
EOG091G0GWF	Duplicated	S814	38107	39688	162.3	276
EOG091G0GWF	Duplicated	S3	239696	245317	423.6	285
EOG091G0L5X	Duplicated	S197	216038	217396	141.9	147
EOG091G0L5X	Duplicated	S1058	26754	28108	143.1	147
EOG091G04LC	Duplicated	S206	23354	29397	424.1	515
EOG091G04LC	Duplicated	S206	7246	22457	132.1	216
EOG091G0769	Duplicated	S134	177394	181440	369.2	340
EOG091G0769	Duplicated	S134	181503	183520	449.8	361
EOG091G0769	Duplicated	S33	444419	451041	265.5	241
EOG091G0D8I	Duplicated	S147	120452	125647	113.9	161
EOG091G0D8I	Duplicated	S40	235162	239269	154.9	200
EOG091G0D8I	Duplicated	S428	78262	81597	390.5	224
EOG091G017G	Duplicated	S20	540668	555979	1533.1	857
EOG091G017G	Duplicated	S4	832875	842847	540	749
EOG091G0JEC	Duplicated	S474	87294	95298	170.7	118
EOG091G0JEC	Duplicated	S266	144892	152506	209.4	127
EOG091G0DQ3	Duplicated	S112	125042	129875	165.8	166
EOG091G0DQ3	Duplicated	S302	29607	34263	75.2	136
EOG091G0G6Z	Duplicated	S858	33576	34960	102	219
EOG091G0G6Z	Duplicated	S463	16931	22902	296.1	216
EOG091G02WU	Duplicated	S8	549688	557212	310.4	553
EOG091G02WU	Duplicated	S1	725086	729245	464.9	456
EOG091G0CFP	Duplicated	S631	42572	46328	313.8	236
EOG091G0CFP	Duplicated	S812	1	8182	40.6	203
EOG091G09UB	Duplicated	S458	35195	38834	472.7	388
EOG091G09UB	Duplicated	S337	64489	70510	62.9	242
EOG091G0E7S	Duplicated	S189	83077	84073	463.6	269
EOG091G0E7S	Duplicated	S189	84991	85993	461.8	269
EOG091G00MI	Duplicated	S29	104631	106259	196.5	239
EOG091G00MI	Duplicated	S416	31975	41113	373.5	295
EOG091G0D0W	Duplicated	S113	122779	128698	403.3	331
EOG091G0D0W	Duplicated	S20	253809	257336	193.7	234
EOG091G0SU6	Duplicated	S216	155406	159696	216.3	240
EOG091G0SU6	Duplicated	S485	85633	87368	253.7	188
EOG091G0B9T	Duplicated	S59	287843	290459	500.8	283
EOG091G0B9T	Duplicated	S59	278388	287048	358.8	212
EOG091G0B9T	Duplicated	S619	38503	44564	142.6	288
EOG091G0FQ2	Duplicated	S597	19384	21457	285.1	194
EOG091G0FQ2	Duplicated	S597	13394	17417	284.2	194
EOG091G0XVD	Duplicated	S113	99594	100138	118.4	91
EOG091G0XVD	Duplicated	S113	100620	101208	121.2	92
EOG091G0I8J	Duplicated	S29	44529	46434	84.2	191
EOG091G0I8J	Duplicated	S93	163529	168954	248.6	266
EOG091G0KS8	Duplicated	S270	63717	64601	256.8	192
EOG091G0KS8	Duplicated	S270	62027	63287	259.3	192
EOG091G0YHX	Duplicated	S659	62276	64204	188.2	98
EOG091G0YHX	Duplicated	S659	58766	60359	188.2	98
EOG091G09HG	Duplicated	S1108	45	2168	147.4	298
EOG091G09HG	Duplicated	S178	99285	102369	445.3	319
EOG091G09HG	Duplicated	S481	86002	87255	134.7	324
EOG091G0TKH	Duplicated	S57	281894	287822	77.6	97
EOG091G0TKH	Duplicated	S35	423805	429655	73.4	91
EOG091G09BP	Duplicated	S13	508264	512767	430.4	342
EOG091G09BP	Duplicated	S30	241556	243313	182.9	287
EOG091G05T4	Duplicated	S20	106248	114602	452.1	377
EOG091G05T4	Duplicated	S0	1061005	1063331	302.3	373
EOG091G0BQF	Duplicated	S4	425177	426714	110.2	195
EOG091G0BQF	Duplicated	S762	52674	55650	546.3	332
EOG091G0TAU	Duplicated	S4	221500	225132	297.5	377
EOG091G0TAU	Duplicated	S113	278410	283292	152.1	336
EOG091G0EHF	Duplicated	S534	56848	62151	421.6	289
EOG091G0EHF	Duplicated	S596	68647	71569	92.2	261
EOG091G0BG4	Duplicated	S27	243520	244810	99.5	197
EOG091G0BG4	Duplicated	S422	89052	96286	272.9	265
EOG091G03QC	Duplicated	S419	31517	35701	133.5	337
EOG091G03QC	Duplicated	S568	49074	59044	445.5	534
EOG091G01LC	Duplicated	S12	127084	132694	425.4	392
EOG091G01LC	Duplicated	S67	94428	99625	188.5	294
EOG091G0BUD	Duplicated	S194	200329	206750	57.3	160
EOG091G0BUD	Duplicated	S499	55588	63774	228.2	217
EOG091G0BUD	Duplicated	S695	39763	41206	110.6	206
EOG091G0G71	Duplicated	S825	6961	9995	320.9	250
EOG091G0G71	Duplicated	S151	91600	93878	93.7	292
EOG091G146E	Duplicated	S58	382328	383183	84.8	57
EOG091G146E	Duplicated	S328	122860	126083	48.6	60
EOG091G0MLD	Duplicated	S747	12575	17727	84.4	174
EOG091G0MLD	Duplicated	S747	11265	12487	98.1	172
EOG091G00UD	Duplicated	S166	39821	50422	642.8	440
EOG091G00UD	Duplicated	S166	55638	62572	563	332
EOG091G0FPV	Duplicated	S257	158999	165677	429.7	341
EOG091G0FPV	Duplicated	S419	71835	78367	102.3	274
EOG091G0JWC	Duplicated	S538	93121	94351	168.8	166
EOG091G0JWC	Duplicated	S1020	29688	30871	168.6	166
EOG091G07Z0	Duplicated	S2	779291	785456	516.2	373
EOG091G07Z0	Duplicated	S151	86782	93878	277.5	324
EOG091G0307	Duplicated	S705	55256	64664	391.3	507
EOG091G0307	Duplicated	S2	62013	68274	377.7	479
EOG091G0307	Duplicated	S77	226514	230495	406.2	457
EOG091G15XS	Duplicated	S14	640107	640769	91.9	64
EOG091G15XS	Duplicated	S446	43866	44308	90	63
EOG091G0MRS	Duplicated	S31	375876	376669	294.5	155
EOG091G0MRS	Duplicated	S193	126305	127645	148.8	155
EOG091G0MRS	Duplicated	S194	195126	195989	209.9	155
EOG091G0CSZ	Duplicated	S249	142618	148632	102	138
EOG091G0CSZ	Duplicated	S767	8379	14350	175.9	143
EOG091G0CSZ	Duplicated	S956	10935	16643	94.7	177
EOG091G0W0U	Fragmented	S293	40315	45414	23.6	46
EOG091G0J7A	Fragmented	S235	107540	113221	219.5	443
EOG091G04GK	Fragmented	S125	52317	60538	187.1	173
EOG091G08IJ	Fragmented	S1013	17907	23069	83.9	129
EOG091G08V8	Fragmented	S156	159637	166288	113.2	161
EOG091G04GW	Fragmented	S519	13576	14782	346.5	275
EOG091G0UXY	Fragmented	S103	100098	105899	108.4	103
EOG091G0SGT	Fragmented	S135	137211	142660	52.7	74
EOG091G0JWK	Fragmented	S80	75063	83998	120.1	191
EOG091G0DQT	Fragmented	S103	211293	214387	617.5	529
EOG091G13XF	Fragmented	S4	172503	177970	79.1	45
EOG091G18YA	Fragmented	S61	385086	387613	65.1	67
EOG091G0UOM	Fragmented	S876	38283	43772	66.3	63
EOG091G0VQK	Fragmented	S147	216707	226640	161.7	436
EOG091G0YY3	Fragmented	S177	148303	150402	53.5	79
EOG091G0VMU	Fragmented	S504	51358	56736	162.9	130
EOG091G0E3F	Fragmented	S172	60193	66917	71.7	89
EOG091G0H62	Fragmented	S410	107730	113437	203.9	144
EOG091G0H62	Fragmented	S205	27839	29354	88	125
EOG091G0WUF	Fragmented	S4	706734	709589	69.7	66
EOG091G0FZN	Fragmented	S87	139091	145288	56.6	134
EOG091G0UQ0	Fragmented	S3	438575	448596	64.3	50
EOG091G0TWR	Fragmented	S427	65893	67445	157.3	107
EOG091G0TWR	Fragmented	S339	12199	14809	116.1	251
EOG091G0CR4	Fragmented	S1	746219	757923	144.5	141
EOG091G14DH	Fragmented	S58	354434	359969	133.2	124
EOG091G1144	Fragmented	S47	12770	13571	70	60
EOG091G0NOA	Fragmented	S511	82462	83681	181	207
EOG091G0LAR	Fragmented	S118	23169	30793	284.2	207
EOG091G0NKD	Fragmented	S88	4817	10718	118.6	101
EOG091G0MCZ	Fragmented	S183	213218	219969	139.6	276
EOG091G07IY	Fragmented	S7	650012	661493	121.6	94
EOG091G0UZ0	Fragmented	S104	126696	127488	42.8	112
EOG091G085U	Fragmented	S141	72887	75501	357.8	437
EOG091G09YB	Fragmented	S9	39947	49358	244.6	232
EOG091G0ELO	Fragmented	S458	31255	34999	235.9	376
EOG091G0M22	Fragmented	S446	78961	82477	46.1	239
EOG091G0GMC	Fragmented	S912	29433	34061	119.3	114
EOG091G0TZX	Fragmented	S194	131411	135930	326.1	190
EOG091G0IGG	Fragmented	S285	17466	26057	229.4	125
EOG091G0ZWE	Fragmented	S418	65380	70424	168.2	90
EOG091G0ZWE	Fragmented	S85	35235	36759	170.4	89
EOG091G0HDF	Missing
EOG091G0YYA	Missing
EOG091G141O	Missing
EOG091G10MO	Missing
EOG091G0RKU	Missing
EOG091G0YBP	Missing
EOG091G0AZ7	Missing
EOG091G0PXB	Missing
EOG091G184V	Missing
EOG091G0W1S	Missing
EOG091G18Z5	Missing
EOG091G0F70	Missing
EOG091G0PGM	Missing
EOG091G17I3	Missing
EOG091G0RWI	Missing
EOG091G0EO4	Missing
EOG091G0O4W	Missing
EOG091G0G1G	Missing
EOG091G0AO6	Missing
EOG091G0XKP	Missing
EOG091G0MUD	Missing
EOG091G0GD0	Missing
EOG091G0I7M	Missing
EOG091G0UE6	Missing
EOG091G0QGZ	Missing
EOG091G0JC7	Missing
EOG091G0SAU	Missing
EOG091G0ARL	Missing
EOG091G0NTZ	Missing
EOG091G0G58	Missing
EOG091G0N0U	Missing
EOG091G0M09	Missing
EOG091G0HS4	Missing
EOG091G0IHL	Missing
EOG091G0HP9	Missing
EOG091G1757	Missing
EOG091G0TZU	Missing
EOG091G0CEK	Missing
EOG091G0JUY	Missing
EOG091G10FG	Missing
EOG091G0QCX	Missing
EOG091G0LTE	Missing
EOG091G1549	Missing
EOG091G0JIA	Missing
EOG091G08Y9	Missing
EOG091G0E11	Missing
EOG091G10SJ	Missing
EOG091G0PVT	Missing
EOG091G0GIC	Missing
EOG091G0C2Z	Missing
EOG091G0TAC	Missing
EOG091G0CXE	Missing
EOG091G0Q05	Missing
EOG091G0Z7J	Missing
EOG091G0T79	Missing
EOG091G0WCB	Missing
EOG091G0FYA	Missing
EOG091G0T3D	Missing
EOG091G0T3X	Missing
EOG091G0UTL	Missing
EOG091G0QE1	Missing
EOG091G0GA7	Missing
EOG091G0GA8	Missing
EOG091G0EZ8	Missing
EOG091G0JTR	Missing
EOG091G1BQN	Missing
EOG091G0KPB	Missing
EOG091G0MLX	Missing
EOG091G15HV	Missing
EOG091G15HS	Missing
EOG091G07PR	Missing
EOG091G0N2F	Missing
EOG091G0XRQ	Missing
