# Supplementary material for: De novo draft assembly of the Botrylloides leachii genome provides further insight into tunicate evolution
Source: Sci Rep. 2018 Apr 3;8:5518. doi: 10.1038/s41598-018-23749-w (PMC5882950; doi:10.1038/s41598-018-23749-w)
Supplement: Supplementary file 3 — Supplementary Dataset 2 [file 41598_2018_23749_MOESM3_ESM.xls]

## Sheet: B_leachii
B. leachii		Count	bpMasked	%masked
DNA	--	--	--	--
	Maverick	25	30631	0.02%
	MuLE-NOF	36	15703	0.01%
	P	66	21267	0.01%
	PIF-Harbinger	89	32737	0.02%
	PIF-ISL2EU	119	46601	0.03%
	TcMar-Tc2	78	14106	0.01%
	hAT-Ac	103	73095	0.05%
	hAT-Charlie	289	62321	0.04%
LINE	--	--	--	--
	CR1	41	7556	0.01%
	I-Nimb	42	5037	0.00%
	Jockey	246	33645	0.02%
	L1	34	25944	0.02%
	L1-Tx1	36	21404	0.01%
	L2	584	105853	0.07%
	Penelope	1445	185281	0.13%
LTR	--	--	--	--
	Gypsy	143	115776	0.08%
	Pao	678	155175	0.11%
RC	--	--	--	--
	Helitron	192	78825	0.05%
Unknown	--	145298	25355535	17.39%
Unspecified	--	14287	1274094	0.87%
	-------------	-------------	-------------	-------------
Total interspersed	--	163964	27688512	18.99%
	-------------	-------------	-------------	-------------
Low complexity	--	738	34972	0.02%
Simple repeat	--	19055	2222491	1.52%
	-------------	-------------	-------------	-------------
Total	--	183757	29945975	20.54%

## Sheet: B_schlosseri
B. schlosseri		Count	bpMasked	%masked
DNA	--	--	--	--
	Academ	687	329081
	CMC-Chapaev-3	9356	4417793	0.0076
	CMC-EnSpm	456	54382	0.0001
	Kolobok-Hydra	199	91343	0.0002
	Kolobok-T2	2275	838833	0.0014
	Maverick	1566	1870882	0.0032
	Merlin	238	420666	0.0007
	MuLE-MuDR	342	117362	0.0002
	P	2444	1381017	0.0024
	PIF-Harbinger	486	301232	0.0005
	PIF-ISL2EU	2050	1219412	0.0021
	PiggyBac	293	117241	0.0002
	Sola	636	358883	0.0006
	TcMar-Tigger	166	83450	0.0001
	hAT-Ac	2484	1426283	0.0025
	hAT-Blackjack	3803	1344409	0.0023
	hAT-Charlie	46661	14267096	0.0246
	hAT-Tip100	6545	1544378	0.0027
	hAT-hATm	9324	4279300	0.0074
	hAT-hATx	2258	644459	0.0011
	hAT-hobo	763	331345	0.0006
LINE	--	--	--	--
	Dong-R4	2508	1029656	0.0018
	I	4409	1587964	0.0027
	I-Nimb	3810	843261	0.0015
	Jockey	1824	328545	0.0006
	L1	837	974001	0.0017
	L1-Tx1	271	370395	0.0006
	L2	37180	8659485	0.0149
	Penelope	6115	1790397	0.0031
	R2-NeSL	367	287561	0.0005
	RTE-BovB	1414	612564	0.0011
LTR	--	--	--	--
	Copia	233	222903	0.0004
	Gypsy	7039	5245052	0.009
	Gypsy-Cigr	172	269018	0.0005
	Pao	1070	817683	0.0014
Unknown	--	1050043	264526257	0.4558
	-------------	-------------	-------------	-------------
Total interspersed	--	1211675	323379574	0.5572
	-------------	-------------	-------------	-------------
Low complexity	--	1647	77567	0.0001
Simple repeat	--	130062	23916151	0.0412
	-------------	-------------	-------------	-------------
Total	--	1343384	347373292	0.5985

## Sheet: C_robusta
C. robusta		Count	bpMasked	%masked
DNA	--	--	--	--
	Kolobok-T2	48	18598	0.02%
	P	109	36693	0.03%
	PIF-Harbinger	22	7964	0.01%
	TcMar-Tc1	140	21012	0.02%
	hAT-Ac	76	26773	0.02%
	hAT-Charlie	69	13535	0.01%
	hAT-Tip100	82	13992	0.01%
LINE	--	--	--	--
	L1	75	38451	0.03%
	L2	38	13890	0.01%
	LOA	217	23801	0.02%
	Penelope	5	1275	0.00%
LTR	--	--	--	--
	Gypsy	102	16450	0.01%
	Gypsy-Cigr	61	16288	0.01%
Unknown	--	166439	23073844	20.57%
Unspecified	--	33436	5050269	4.50%
	-------------	-------------	-------------	-------------
Total interspersed	--	200919	28372835	25.30%
	-------------	-------------	-------------	-------------
Low complexity	--	3551	169056	0.15%
Simple repeat	--	15567	716516	0.64%
	-------------	-------------	-------------	-------------
Total	--	220037	29258407	26.09%

## Sheet: C_savigny
C. savigny		Count	bpMasked	%masked
DNA	--	--	--	--
	Academ	87	83187	0.05%
	CMC-EnSpm	148	93334	0.05%
	Kolobok-T2	23	6628	0.00%
	Merlin	77	14599	0.01%
	MuLE-MuDR	72	43781	0.02%
	MuLE-NOF	144	87829	0.05%
	P	446	497674	0.28%
	PIF-Harbinger	567	290324	0.16%
	PIF-ISL2EU	75	38369	0.02%
	Sola	175	96830	0.05%
	TcMar-Fot1	110	120492	0.07%
	TcMar-Tc1	36	23356	0.01%
	hAT-Ac	981	416365	0.24%
	hAT-Blackjack	35	11089	0.01%
	hAT-Charlie	904	183972	0.10%
	hAT-Tip100	618	188143	0.11%
	hAT-hATm	18	9765	0.01%
LINE	--	--	--	--
	L1	4714	668752	0.38%
	L2	3330	642668	0.36%
	LOA	1585	202034	0.11%
	R2-NeSL	95	79488	0.04%
	RTE-BovB	90	39853	0.02%
LTR	--	--	--	--
	Gypsy	1791	909829	0.51%
	Gypsy-Cigr	291	192909	0.11%
	Pao	1211	861514	0.49%
RC	--	--	--	--
	Helitron	46	49751	0.03%
Unknown	--	192661	36625904	20.69%
Unspecified	--	92030	18312695	10.35%
	-------------	-------------	-------------	-------------
Total interspersed	--	302405	60814380	34.36%
	-------------	-------------	-------------	-------------
Low complexity	--	4076	198998	0.11%
Simple repeat	--	18257	996398	0.56%
	-------------	-------------	-------------	-------------
Total	Total	324738	62009776	35.03%

## Sheet: M_occidentalis
M. occidentalis		Count	bpMasked	%masked
DNA	--	--	--	--
	Academ	20	4875	0.00%
	Kolobok-T2	432	73918	0.03%
	Merlin	47	11003	0.01%
	MuLE-MuDR	76	29259	0.01%
	MuLE-NOF	130	28011	0.01%
	P	1107	308174	0.14%
	PIF-Harbinger	159	35997	0.02%
	PIF-ISL2EU	152	41291	0.02%
	TcMar-Fot1	99	28492	0.01%
	hAT-Ac	442	140624	0.06%
	hAT-Tip100	41	16228	0.01%
	hAT-hATm	40	8906	0.00%
	LINE	45	8627	0.00%
	CR1	530	88184	0.04%
	CR1-Zenon	3626	461564	0.21%
	Dong-R4	50	14248	0.01%
	I	478	124358	0.06%
	I-Nimb	314	119065	0.05%
	Jockey	75	19785	0.01%
	L1	712	217390	0.10%
	L1-Tx1	42	24759	0.01%
	L2	2165	455550	0.21%
	Penelope	2084	397251	0.18%
	Proto2	1632	295365	0.14%
	RTE-X	561	129289	0.06%
LTR	--	--	--	--
	Copia	111	22562	0.01%
	Gypsy	1330	391266	0.18%
	Gypsy-Cigr	116	37492	0.02%
	Gypsy-Troyka	547	156337	0.07%
	Pao	478	148619	0.07%
RC	--	--	--	--
	Helitron	26	14725	0.01%
Unknown	--	361817	50672698	23.19%
Unspecified	--	20547	2389148	1.09%
	-------------	-------------	-------------	-------------
Total interspersed	--	400031	56915060	26.04%
	-------------	-------------	-------------	-------------
Low complexity	--	12809	610168	0.28%
Simple repeat	--	49561	2137009	0.98%
	-------------	-------------	-------------	-------------
Total	--	462401	59662237	27.30%

## Sheet: M_occulta
M. occulta		Count	bpMasked	%masked
DNA	--	60	15276	0.01%
	Academ	94	49384	0.03%
	CMC-Chapaev-3	71	14960	0.01%
	CMC-EnSpm	41	31022	0.02%
	Kolobok-T2	215	57740	0.04%
	MuLE-MuDR	505	79977	0.05%
	MuLE-NOF	16	5778	0.00%
	P	63	25985	0.02%
	PIF-Harbinger	86	29309	0.02%
	PiggyBac	48	17230	0.01%
	Sola	53	30703	0.02%
	TcMar-Fot1	133	45181	0.03%
	TcMar-Tigger	27	12031	0.01%
	hAT-Ac	646	214170	0.14%
	hAT-Tip100	89	33513	0.02%
	LINE	181	66847	0.05%
	CR1	276	45183	0.03%
	CR1-Zenon	4970	654853	0.44%
	I	981	393211	0.26%
	I-Nimb	61	9433	0.01%
	L1	807	254867	0.17%
	L1-Tx1	64	12261	0.01%
	L2	2286	413685	0.28%
	Penelope	200	31918	0.02%
	Proto2	295	45800	0.03%
	R2	196	64597	0.04%
	RTE-X	174	60201	0.04%
LTR	--	--	--	--
	Copia	196	80717	0.05%
	Gypsy	609	332595	0.22%
	Pao	803	361729	0.24%
RC	--	--	--	--
	Helitron	512	321960	0.22%
Unknown	--	205337	26343800	17.75%
Unspecified	--	18252	2196660	1.48%
	-------------	-------------	-------------	-------------
Total interspersed	--	238347	32352576	21.80%
	-------------	-------------	-------------	-------------
Low complexity	--	4995	234290	0.16%
Simple repeat	--	24287	1046087	0.70%
	-------------	-------------	-------------	-------------
Total	--	267629	33632953	22.66%

## Sheet: M_oculata
M. oculata		Count	bpMasked	%masked
DNA	--	--	--	--
	Academ	79	23508	0.02%
	Kolobok-T2	43	16584	0.01%
	Merlin	53	12038	0.01%
	MuLE-MuDR	20	5037	0.00%
	P	127	62036	0.04%
	PIF-Harbinger	40	14767	0.01%
	PIF-ISL2EU	356	49938	0.03%
	Sola	42	14222	0.01%
	TcMar-Fot1	38	14669	0.01%
	hAT-Ac	235	85321	0.06%
	hAT-Charlie	42	7679	0.01%
	LINE	104	19001	0.01%
	CR1	72	20317	0.01%
	CR1-Zenon	1762	275257	0.19%
	I	1416	406110	0.28%
	I-Nimb	32	9013	0.01%
	L1	1400	474795	0.33%
	L1-Tx1	216	69173	0.05%
	L2	4050	903590	0.63%
	Penelope	856	171461	0.12%
	Proto2	72	18033	0.01%
	R2	41	70328	0.05%
	RTE-BovB	25	5631	0.00%
	RTE-X	77	23618	0.02%
LTR	--	--	--	--
	Copia	140	77671	0.05%
	Gypsy	1055	546526	0.38%
	Pao	1509	630801	0.44%
RC	--	--	--	--
	Helitron	77	88440	0.06%
Unknown	--	181276	28991980	20.20%
Unspecified	--	18020	2457003	1.71%
	-------------	-------------	-------------	-------------
Total interspersed	--	213275	35564547	24.78%
	-------------	-------------	-------------	-------------
Low complexity	--	3861	183961	0.13%
Satellite	--	2	480	0.00%
Simple repeat	--	17308	1315041	0.92%
	-------------	-------------	-------------	-------------
Total	--	234446	37064029	25.83%

## Sheet: O_dioica
O. dioica		Count	bpMasked	%masked
DNA	--	--	--	--
	MuLE-MuDR	128	41034	0.0006
LINE	--	--	--	--
	Penelope	453	148087	0.0021
LTR	--	--	--	--
	DIRS	224	282005	0.004
	Gypsy	854	853684	0.0121
	Gypsy	130	90304	0.0013
	Gypsy	104	177611	0.0025
Unknown	--	35340	8145816	0.1156
	-------------	-------------	-------------	-------------
Total interspersed	--	37233	9738541	0.1382
	-------------	-------------	-------------	-------------
Low complexity	--	2035	95498	0.0014
Simple repeat	--	10931	858457	0.0122
	s	-------------	-------------	-------------
Total	--	50199	10692496	0.1517
