# Supplementary material for: De novo draft assembly of the Botrylloides leachii genome provides further insight into tunicate evolution
Source: Sci Rep. 2018 Apr 3;8:5518. doi: 10.1038/s41598-018-23749-w (PMC5882950; doi:10.1038/s41598-018-23749-w)
Supplement: Supplementary file 4 — Supplementary Dataset 4 [file 41598_2018_23749_MOESM4_ESM.xls]

## Sheet: GroupHIt
OrthoMCL group	UniPro ID	Length	GapOpen	qStart	qEnd	sStart	sEnd	E-value	BitScore
orthomcl_10000_cons	Q8CG65	114	9	80	318	1277	1477	2.39e-23	106
orthomcl_10000_cons	A2VEC9	114	9	80	318	1399	1599	5.32e-23	105
orthomcl_10000_cons	Q700K0	117	8	80	318	1404	1604	2.4e-21	100
orthomcl_10000_cons	Q95209	119	8	81	318	1141	1358	5.07e-21	99.4
orthomcl_10000_cons	P98167	114	10	80	318	1396	1596	9.9e-21	98.6
orthomcl_10000_cons	Q9JI18	128	7	81	318	3576	3796	1.26e-20	98.2
orthomcl_10000_cons	Q28832	120	5	106	318	2	202	1.61e-20	97.4
orthomcl_10000_cons	P98156	95	7	82	319	139	313	1.92e-20	97.4
orthomcl_10000_cons	P35951	120	6	104	319	31	233	2.93e-20	96.7
orthomcl_10000_cons	P98166	95	7	82	319	139	313	2.95e-20	96.7
orthomcl_10000_cons	P98165	93	7	81	318	156	330	1.43e-19	94.7
orthomcl_10000_cons	P01130	120	6	104	319	31	232	1.49e-19	94.7
orthomcl_10000_cons	Q98931	100	6	80	319	133	308	1.87e-19	94.4
orthomcl_10000_cons	P35950	118	5	104	319	31	233	2.08e-19	94
orthomcl_10000_cons	P35953	98	6	82	319	139	313	4.42e-19	93.2
orthomcl_10000_cons	P98155	94	8	82	319	139	313	4.63e-19	93.2
orthomcl_10000_cons	Q9NZR2	131	7	81	318	3576	3796	5.24e-19	93.2
orthomcl_10000_cons	P20063	105	7	80	319	79	258	8.96e-19	92
orthomcl_10000_cons	Q99087	99	6	82	319	94	269	1.39e-18	91.7
orthomcl_10000_cons	P01131	122	5	104	319	31	234	1.79e-18	91.3
orthomcl_10000_cons	Q98930	115	11	83	323	1209	1418	3e-18	90.9
orthomcl_10000_cons	P35952	130	4	104	319	31	233	4.07e-18	90.1
orthomcl_10000_cons	Q91ZX7	139	10	81	318	2720	2940	8.14e-18	89.7
orthomcl_10000_cons	A2ARV4	119	5	107	319	1032	1224	2.86e-17	88.2
orthomcl_10000_cons	O88307	112	8	80	319	1347	1550	3.02e-17	87.8
orthomcl_10000_cons	P98164	133	8	82	319	1091	1306	3.96e-17	87.4
orthomcl_10000_cons	P98163	137	9	81	318	1098	1318	4.66e-17	87.4
orthomcl_10000_cons	Q92673	114	8	80	319	1347	1550	4.83e-17	87
orthomcl_10000_cons	Q2PC93	139	11	81	318	1387	1651	5.37e-17	87
orthomcl_10000_cons	P98158	88	3	107	319	1032	1185	7.65e-17	86.7
orthomcl_10000_cons	Q04833	140	5	82	317	1126	1346	9.85e-17	86.3
orthomcl_10000_cons	P98157	106	6	81	324	3595	3780	7.98e-16	83.6
orthomcl_10000_cons	Q07954	120	8	82	315	3478	3685	9.04e-16	83.6
orthomcl_10000_cons	Q99088	147	4	104	319	31	269	4.49e-15	80.9
orthomcl_10000_cons	Q86YD5	65	1	107	232	37	147	8.54e-15	78.6
orthomcl_10000_cons	A2AR95	65	1	107	232	37	147	1.01e-14	78.2
orthomcl_10000_cons	O75096	137	7	82	318	56	265	2.48e-14	79
orthomcl_10000_cons	Q9QYP1	137	7	82	318	56	265	2.5e-14	79
orthomcl_10000_cons	Q8VI56	137	7	82	318	56	265	3.54e-14	78.2
orthomcl_10000_cons	A4IHY6	66	2	107	232	33	143	6.17e-14	75.9
orthomcl_10000_cons	Q6X0I2	76	6	80	229	1118	1255	2.22e-13	75.9
orthomcl_10000_cons	Q9Y5Q5	77	5	107	324	277	420	3.1e-13	75.1
orthomcl_10000_cons	Q80YN4	71	6	107	319	343	481	3.85e-13	75.1
orthomcl_10000_cons	P98160	93	7	96	318	200	403	9.65e-13	73.9
orthomcl_10000_cons	Q9Z319	73	6	107	319	345	483	7.47e-12	70.9
orthomcl_10000_cons	P56677	70	6	91	232	476	602	8.16e-11	67.4
orthomcl_10000_cons	Q0IIH7	65	7	91	232	476	602	9.08e-11	67.4
orthomcl_10000_cons	Q9Y5Y6	71	6	82	232	476	602	1.13e-10	67
orthomcl_10000_cons	Q14114	119	9	81	319	70	295	7.07e-10	64.7
orthomcl_10000_cons	Q8IU80	52	3	80	176	477	566	9.64e-10	64.3
orthomcl_10000_cons	Q05793	61	2	80	181	307	408	3.5e-09	62.8
orthomcl_10000_cons	Q9VER6	122	7	104	336	31	219	3.64e-09	62.4
orthomcl_10000_cons	P98159	41	1	101	173	2309	2383	1.66e-08	60.5
orthomcl_10000_cons	Q9DBI0	53	3	80	176	477	566	2.02e-08	60.1
orthomcl_10000_cons	Q9Y561	56	3	119	238	395	491	3.64e-08	59.3
orthomcl_10000_cons	Q06561	54	2	82	181	173	273	4.22e-08	59.3
orthomcl_10000_cons	Q5R662	57	3	119	238	395	491	1.21e-07	57.8
orthomcl_10000_cons	Q8BUJ9	57	3	119	238	395	491	1.49e-07	57.4
orthomcl_10000_cons	Q9BE74	57	3	119	238	237	333	1.71e-07	57
orthomcl_10000_cons	Q924X6	103	5	81	318	146	325	1.71e-07	57
orthomcl_10000_cons	Q7RTY8	31	1	117	176	536	594	4.58e-07	55.8
orthomcl_10000_cons	Q8BIK6	32	1	117	176	522	580	6.41e-07	55.5
orthomcl_10000_cons	P46023	152	8	80	318	180	401	1.49e-06	54.3
orthomcl_10000_cons	O75581	51	3	82	176	1275	1360	2.77e-06	53.5
orthomcl_10000_cons	O88572	59	5	112	238	1263	1367	2.84e-06	53.5
orthomcl_10000_cons	O75197	54	4	119	238	1280	1376	3.21e-06	53.1
orthomcl_10000_cons	A2AJX4	54	4	80	176	1892	1988	3.61e-06	53.1
orthomcl_10000_cons	Q91VN0	39	2	104	178	1301	1371	4.95e-06	52.8
orthomcl_10029_cons	P18426	109	5	26	217	1	193	2.9e-31	117
orthomcl_10029_cons	Q25626	114	3	26	213	1	199	5.14e-30	114
orthomcl_10029_cons	P27014	114	3	26	213	1	199	6.22e-30	114
orthomcl_10029_cons	P27010	117	4	26	213	1	199	1.28e-29	113
orthomcl_10029_cons	P27011	122	4	26	217	1	203	1.62e-28	110
orthomcl_10029_cons	P46436	109	5	26	218	1	195	3.58e-28	109
orthomcl_10029_cons	O73888	127	2	26	254	1	199	3.6e-28	109
orthomcl_10029_cons	P27012	121	4	26	217	1	203	4.47e-28	109
orthomcl_10029_cons	Q9JHF7	113	4	26	217	1	187	1.1e-27	108
orthomcl_10029_cons	P27009	115	3	26	213	1	199	2.76e-27	107
orthomcl_10029_cons	P91254	107	6	26	218	1	195	4.73e-24	99
orthomcl_10029_cons	O35543	118	4	26	217	1	187	5.27e-24	98.6
orthomcl_10029_cons	P27016	68	2	26	147	1	117	6.3e-24	100
orthomcl_10029_cons	P18425	130	3	26	217	1	210	4.46e-22	94
orthomcl_10029_cons	O60760	127	4	26	217	1	187	7.98e-22	92.8
orthomcl_10029_cons	Q21743	117	5	26	218	1	195	2.25e-21	91.7
orthomcl_10029_cons	Q21355	123	4	26	218	1	196	9.58e-21	90.1
orthomcl_10029_cons	P46088	125	2	26	217	1	191	4.46e-20	88.2
orthomcl_10029_cons	Q09607	113	8	26	218	1	199	6.71e-20	87.8
orthomcl_10029_cons	P91253	107	6	26	218	1	195	1.45e-19	87
orthomcl_10029_cons	Q09596	113	7	26	218	1	196	5.29e-19	85.5
orthomcl_10029_cons	P46437	122	8	28	252	41	239	6.27e-19	85.9
orthomcl_10029_cons	P91252	126	4	26	218	1	195	7.14e-19	85.1
orthomcl_10029_cons	O16116	126	5	26	218	1	196	5.09e-18	82.8
orthomcl_10029_cons	P46426	125	2	28	218	2	189	5.94e-18	82.8
orthomcl_10029_cons	Q8MU52	120	6	31	218	7	200	2.69e-17	80.9
orthomcl_10029_cons	Q8ILQ7	120	6	31	218	7	200	2.69e-17	80.9
orthomcl_10029_cons	O18598	120	6	27	218	3	193	1.29e-16	79
orthomcl_10029_cons	P46427	127	2	28	218	2	189	2.69e-16	78.2
orthomcl_10029_cons	Q0ZS46	117	5	31	218	7	194	2.9e-16	78.2
orthomcl_10029_cons	P41043	123	8	28	252	49	247	3.9e-16	78.6
orthomcl_10029_cons	P46428	124	6	26	218	1	192	5.66e-16	77.4
orthomcl_10029_cons	O16115	60	1	26	130	1	100	2.79e-15	75.1
orthomcl_10029_cons	O35660	117	7	31	217	5	194	9.46e-15	74.3
orthomcl_10029_cons	P21266	118	7	28	217	6	198	1.44e-14	73.9
orthomcl_10029_cons	P09792	106	4	30	194	7	174	2.07e-14	73.2
orthomcl_10029_cons	P27013	110	6	26	211	1	196	2.48e-14	73.2
orthomcl_10029_cons	P30113	106	5	30	194	7	174	3.88e-14	72.4
orthomcl_10029_cons	P46434	125	4	26	218	35	224	4.82e-14	72.8
orthomcl_10029_cons	Q9BEA9	119	7	28	217	6	198	5.44e-14	72.4
orthomcl_10029_cons	P30115	129	6	31	218	7	195	6.5e-14	72
orthomcl_10029_cons	P10299	126	2	30	218	4	189	1.09e-13	71.2
orthomcl_10029_cons	P30114	107	4	30	194	7	174	1.36e-13	70.9
orthomcl_10029_cons	P08010	117	8	31	217	5	194	1.39e-13	70.9
orthomcl_10029_cons	Q9N4X8	125	5	30	218	5	189	2.08e-13	70.5
orthomcl_10029_cons	P24472	126	6	30	218	6	195	3.17e-13	70.1
orthomcl_10029_cons	Q9BEB0	119	8	31	217	5	194	4.15e-13	69.7
orthomcl_10029_cons	Q9TSM4	119	8	31	217	5	194	4.15e-13	69.7
orthomcl_10029_cons	P15626	117	8	31	217	5	194	5.12e-13	69.3
orthomcl_10029_cons	O18879	126	6	30	218	6	195	5.47e-13	69.3
orthomcl_10029_cons	P28161	119	7	31	217	5	194	6.01e-13	69.3
orthomcl_10029_cons	P46418	128	6	31	218	7	195	6.68e-13	69.3
orthomcl_10029_cons	Q60550	127	4	26	218	1	191	6.88e-13	68.9
orthomcl_10029_cons	P80031	124	5	27	218	1	188	7.32e-13	68.9
orthomcl_10029_cons	P26624	113	4	30	194	2	169	1.02e-12	68.6
orthomcl_10029_cons	P19639	121	7	31	217	5	194	1.16e-12	68.6
orthomcl_10029_cons	P19157	131	3	26	218	1	191	1.27e-12	68.2
orthomcl_10029_cons	P08009	117	7	31	217	5	194	1.72e-12	68.2
orthomcl_10029_cons	Q9Z1B2	124	6	28	217	6	198	2e-12	67.8
orthomcl_10029_cons	P46425	128	4	26	218	1	191	2.56e-12	67.4
orthomcl_10029_cons	P48774	124	6	28	217	5	197	2.88e-12	67.4
orthomcl_10029_cons	P47954	127	4	26	218	1	191	4.35e-12	66.6
orthomcl_10029_cons	P00502	127	7	31	218	7	195	4.47e-12	67
orthomcl_10029_cons	Q28035	126	6	31	218	7	195	5.4e-12	66.6
orthomcl_10029_cons	P14942	125	6	30	218	6	195	5.67e-12	66.6
orthomcl_10029_cons	P04903	127	7	31	218	7	195	6.99e-12	66.2
orthomcl_10029_cons	P51781	127	7	31	218	7	195	7.34e-12	66.2
orthomcl_10029_cons	P46409	118	8	31	217	5	194	8.72e-12	65.9
orthomcl_10029_cons	P04904	125	7	31	218	7	195	1.08e-11	65.9
orthomcl_10029_cons	Q7REH6	122	5	36	218	16	198	1.17e-11	65.5
orthomcl_10029_cons	P16413	120	8	33	217	6	193	1.51e-11	65.5
orthomcl_10029_cons	P30116	119	8	31	217	5	194	1.65e-11	65.1
orthomcl_10029_cons	P46424	127	5	26	218	1	191	1.69e-11	65.1
orthomcl_10029_cons	P04906	129	4	26	218	1	191	1.75e-11	65.1
orthomcl_10029_cons	Q16772	128	7	30	218	6	195	2.3e-11	65.1
orthomcl_10029_cons	Q9N0V4	122	7	31	217	5	194	2.78e-11	64.7
orthomcl_10029_cons	Q08862	127	7	30	218	6	195	3.71e-11	64.3
orthomcl_10029_cons	Q80W21	119	7	31	217	5	194	5.85e-11	63.5
orthomcl_10029_cons	Q08392	127	7	31	218	7	195	7.2e-11	63.5
orthomcl_10029_cons	P08263	129	7	30	218	6	195	7.51e-11	63.5
orthomcl_10029_cons	P28801	134	4	26	218	1	191	8.67e-11	63.2
orthomcl_10029_cons	P04905	122	7	33	217	7	194	8.76e-11	63.2
orthomcl_10029_cons	P13745	128	7	31	218	7	195	1e-10	63.2
orthomcl_10029_cons	Q5R8E8	122	8	31	217	5	194	1.27e-10	62.8
orthomcl_10029_cons	P46429	122	8	26	218	1	192	1.32e-10	62.4
orthomcl_10029_cons	P10648	127	7	31	218	7	195	1.47e-10	62.8
orthomcl_10029_cons	Q00285	125	7	31	217	5	194	2.77e-10	62
orthomcl_10029_cons	P09488	125	6	31	217	5	194	4.03e-10	61.2
orthomcl_10029_cons	P26697	126	8	31	218	7	195	4.65e-10	61.2
orthomcl_10029_cons	Q7RTV2	130	7	30	218	6	195	6.45e-10	60.8
orthomcl_10029_cons	Q5R8R5	133	4	26	218	1	191	1.07e-09	60.1
orthomcl_10029_cons	P80894	127	6	33	218	9	194	1.08e-09	60.1
orthomcl_10029_cons	Q28514	133	4	26	218	1	191	1.63e-09	59.7
orthomcl_10029_cons	P10649	123	7	33	217	7	194	2.39e-09	59.3
orthomcl_10029_cons	O15217	129	6	30	218	6	195	2.46e-09	59.3
orthomcl_10029_cons	P09211	131	5	26	218	1	191	2.66e-09	58.9
orthomcl_10029_cons	P09210	131	6	30	218	6	195	5.09e-09	58.2
orthomcl_10029_cons	Q9TTY8	136	4	26	218	1	191	7.7e-09	57.8
orthomcl_10029_cons	Q9TSM5	123	8	31	217	5	194	8.22e-09	57.8
orthomcl_10029_cons	P46439	125	6	33	217	7	194	1.26e-08	57
orthomcl_10029_cons	Q6AXY0	128	7	31	218	7	195	1.96e-08	56.6
orthomcl_10029_cons	Q5E9G0	131	6	30	218	6	195	2.02e-08	56.6
orthomcl_10029_cons	P81706	126	7	31	218	6	194	2.68e-08	56.2
orthomcl_10029_cons	P20136	91	7	31	181	5	158	3.52e-08	55.8
orthomcl_10029_cons	Q8JFZ2	133	4	26	217	1	192	1.47e-07	53.9
orthomcl_10029_cons	Q08863	129	7	31	218	7	195	2.19e-07	53.5
orthomcl_10029_cons	P81942	133	5	27	218	1	190	6.31e-07	52
orthomcl_10029_cons	Q556G3	84	7	26	181	6	144	1.77e-06	50.8
orthomcl_10029_cons	P56598	135	7	26	218	1	189	1.87e-06	50.8
orthomcl_10039_cons	Q6DDL7	142	7	284	493	248	452	1.2e-11	70.1
orthomcl_10039_cons	Q5SPF7	250	16	51	494	93	458	9.21e-11	67.4
orthomcl_10039_cons	Q9Y115	125	6	284	472	293	475	1.34e-07	57.8
orthomcl_10039_cons	Q93380	142	3	288	477	495	679	1.49e-07	57.8
orthomcl_10039_cons	Q710D3	109	8	296	472	260	430	6.91e-06	52
orthomcl_10056_cons	P53988	113	3	59	233	119	312	2.92e-14	77.4
orthomcl_10056_cons	Q63344	125	4	59	249	124	342	9.83e-14	75.5
orthomcl_10056_cons	O60669	113	4	59	233	118	313	3.25e-13	73.9
orthomcl_10056_cons	P57788	113	4	61	235	122	303	1.92e-12	71.6
orthomcl_10056_cons	O15427	113	3	61	232	122	293	3.08e-12	70.9
orthomcl_10056_cons	O70461	151	5	10	235	20	300	8.7e-12	69.7
orthomcl_10056_cons	O35910	112	3	61	232	122	297	1.11e-11	69.3
orthomcl_10056_cons	O70451	115	5	59	233	119	312	1.55e-11	68.9
orthomcl_10056_cons	P57787	112	3	61	232	122	297	1.98e-11	68.6
orthomcl_10056_cons	O35308	147	6	10	235	20	300	1.1e-10	66.2
orthomcl_10056_cons	Q90632	114	3	61	233	124	332	7.31e-10	63.9
orthomcl_10056_cons	Q8BGC3	98	4	61	208	119	300	1.67e-09	62.8
orthomcl_10056_cons	Q6ZSM3	99	4	61	208	119	300	9.46e-09	60.5
orthomcl_10056_cons	P53986	106	7	62	235	121	327	1.88e-08	59.3
orthomcl_10056_cons	Q3MHW6	106	4	62	233	121	329	1.89e-08	59.3
orthomcl_10056_cons	Q503M4	100	5	61	208	119	300	2.2e-08	59.3
orthomcl_10056_cons	Q6GM59	99	3	61	208	119	293	7.2e-08	57.4
orthomcl_10056_cons	P53985	110	6	62	235	121	334	1.18e-07	57
orthomcl_10056_cons	P53987	113	4	62	233	121	322	5.54e-07	54.7
orthomcl_10056_cons	Q03064	110	6	62	235	121	327	5.79e-07	54.7
orthomcl_10056_cons	Q6P2X9	45	0	61	129	119	187	1.18e-06	53.9
orthomcl_10060_cons	G5ECX0	84	3	281	399	796	921	6.2e-08	58.5
orthomcl_10060_cons	Q50DM6	87	7	252	394	271	422	1.29e-07	57.4
orthomcl_10060_cons	Q50DM5	87	7	252	394	271	422	1.51e-07	57
orthomcl_10060_cons	Q9Y653	88	7	252	394	271	422	2.11e-07	56.6
orthomcl_10060_cons	Q50DM7	87	8	252	394	271	422	2.16e-07	56.6
orthomcl_10060_cons	C6KFA3	82	6	246	388	733	864	2.75e-07	56.6
orthomcl_10060_cons	Q50DM8	85	8	252	394	271	422	6.19e-07	55.1
orthomcl_10060_cons	Q6F3F9	52	2	315	395	769	854	6.96e-07	55.1
orthomcl_10060_cons	Q86SQ4	48	2	315	388	799	877	1.62e-06	53.9
orthomcl_10060_cons	G5EDW2	44	3	317	391	495	567	4.06e-06	52.8
orthomcl_10061_cons	Q86SQ4	116	10	61	258	941	1125	6.31e-12	69.3
orthomcl_10061_cons	G5EDW2	101	9	114	287	665	853	1.36e-10	65.5
orthomcl_10061_cons	Q6F3F9	128	9	61	258	911	1095	6.8e-10	63.2
orthomcl_10061_cons	Q9Z173	146	9	62	287	1019	1257	4.32e-09	60.8
orthomcl_10061_cons	Q80TS3	146	9	62	287	1020	1258	4.9e-09	60.8
orthomcl_10061_cons	O97827	146	9	62	287	1020	1258	5.19e-09	60.5
orthomcl_10061_cons	Q6QNK2	141	8	62	282	644	847	9.15e-09	59.7
orthomcl_10061_cons	C6KFA3	124	7	61	258	928	1114	3.7e-08	58.2
orthomcl_10061_cons	A6QLU6	132	8	62	273	672	866	7.71e-08	57
orthomcl_10061_cons	Q9HAR2	113	7	62	256	939	1114	5.06e-07	54.7
orthomcl_10061_cons	Q86SQ3	75	3	134	251	328	443	1.15e-06	53.1
orthomcl_10061_cons	Q61549	113	9	67	256	727	902	2.82e-06	52
orthomcl_10061_cons	Q80T32	135	9	62	282	673	876	3.86e-06	51.6
orthomcl_10061_cons	Q8CJ12	130	7	61	252	697	880	5.87e-06	51.2
orthomcl_10061_cons	Q8IZP9	131	7	61	252	705	888	6.84e-06	50.8
orthomcl_10061_cons	Q9UHX3	79	3	135	256	676	791	7.97e-06	50.8
orthomcl_10061_cons	P48960	96	5	135	278	684	825	8.52e-06	50.4
orthomcl_10069_cons	Q01105	84	3	164	381	42	220	4.4e-36	138
orthomcl_10069_cons	Q9EQU5	84	3	164	381	41	219	4.86e-36	138
orthomcl_10069_cons	Q63945	84	3	164	381	41	219	5.72e-36	137
orthomcl_10069_cons	P53997	52	1	167	285	33	146	4.47e-33	129
orthomcl_10069_cons	P0DME0	86	3	164	381	52	230	2.06e-32	128
orthomcl_10069_cons	Q8LC68	91	4	170	381	30	205	1.33e-23	102
orthomcl_10069_cons	Q9CA59	62	1	170	283	34	142	2.9e-22	99
orthomcl_10069_cons	Q69JW2	93	5	170	381	37	210	2.92e-21	96.3
orthomcl_10069_cons	B8AEC1	93	5	170	381	37	210	8.92e-21	94.7
orthomcl_10069_cons	Q7X7C9	67	1	170	285	32	142	8.09e-20	92
orthomcl_10069_cons	A2XU85	67	1	170	285	32	142	8.09e-20	92
orthomcl_10069_cons	Q0P5N2	129	5	134	381	194	390	9.44e-19	91.7
orthomcl_10069_cons	Q86VY4	68	1	170	283	205	313	2.01e-18	90.5
orthomcl_10069_cons	Q69ZB3	68	1	170	283	199	307	7.05e-18	89
orthomcl_10069_cons	Q5R5G8	104	4	170	381	233	396	1.28e-17	88.6
orthomcl_10069_cons	Q9H0U9	104	4	170	381	232	395	1.39e-17	88.2
orthomcl_10069_cons	O88852	104	4	170	381	174	337	3.35e-17	86.7
orthomcl_10069_cons	Q9H2G4	107	4	159	381	212	382	5.19e-17	87.4
orthomcl_10069_cons	Q9BE64	107	4	159	381	212	382	8.64e-17	86.7
orthomcl_10069_cons	Q18240	74	1	163	285	27	144	1.69e-16	83.6
orthomcl_10069_cons	Q7TQI8	113	4	155	381	201	375	1.56e-15	82.8
orthomcl_10069_cons	Q8N831	101	1	134	283	169	313	2.17e-15	81.3
orthomcl_10069_cons	Q9UJ04	73	1	170	283	207	315	7.97e-15	79.7
orthomcl_10069_cons	Q8VD63	75	1	170	283	199	307	5.62e-14	77
orthomcl_10069_cons	Q9R1M3	70	1	180	285	162	262	8.76e-13	72.8
orthomcl_10069_cons	Q9H489	75	1	170	283	149	257	6.94e-12	70.1
orthomcl_10069_cons	A6NKD2	68	1	173	283	115	220	1.59e-11	68.6
orthomcl_10069_cons	P0CV98	68	1	173	283	115	220	2.73e-11	67.8
orthomcl_10069_cons	P0CW01	68	1	173	283	121	226	2.75e-11	68.2
orthomcl_10069_cons	P0CV99	68	1	173	283	121	226	2.75e-11	68.2
orthomcl_10069_cons	P0CW00	68	1	173	283	115	220	3.14e-11	67.8
orthomcl_10069_cons	Q01534	69	1	173	283	115	220	1.41e-10	65.9
orthomcl_10069_cons	P13825	60	2	173	270	20	111	3.01e-09	61.2
orthomcl_10069_cons	O59797	120	3	114	284	26	228	7.82e-08	57.8
orthomcl_10069_cons	B8AW64	97	5	136	285	26	197	3.02e-07	55.8
orthomcl_10069_cons	Q53WK4	97	5	136	285	26	197	3.1e-07	55.8
orthomcl_10069_cons	B8B4K9	111	5	121	285	1	180	3.71e-07	55.5
orthomcl_10069_cons	B9FU45	109	6	121	285	1	180	4.33e-07	55.1
orthomcl_10069_cons	Q5VND6	101	4	136	285	27	200	1.13e-06	54.3
orthomcl_10069_cons	B8B2R4	101	4	136	285	27	200	1.39e-06	53.9
orthomcl_10069_cons	Q9ZUP3	102	5	135	285	19	192	1.88e-06	53.5
orthomcl_10069_cons	Q9SZI2	102	5	134	285	18	193	2.11e-06	53.5
orthomcl_10069_cons	Q70Z19	77	4	163	285	51	193	2.65e-06	53.1
orthomcl_10069_cons	A2ZX50	103	4	136	285	9	171	7.39e-06	51.2
orthomcl_10069_cons	Q5MGA9	97	4	142	285	15	171	9.51e-06	50.8
orthomcl_10072_cons	O43505	205	11	83	412	94	409	2.54e-26	113
orthomcl_10072_cons	Q5R4S2	205	11	83	412	94	409	2.57e-26	113
orthomcl_10072_cons	Q5EA01	212	10	83	412	94	409	3.31e-26	112
orthomcl_10072_cons	Q8BWP8	205	11	83	412	94	409	4.07e-25	109
orthomcl_10072_cons	L7YAI7	211	10	84	412	107	425	4.81e-23	103
orthomcl_10072_cons	Q66PG4	140	5	209	415	524	729	4.97e-14	77.8
orthomcl_10072_cons	Q6PA90	122	4	204	385	503	675	5.91e-12	71.2
orthomcl_10072_cons	Q54PG8	129	6	190	385	397	584	6.11e-12	70.9
orthomcl_10072_cons	Q66PG1	133	7	209	415	535	740	2.59e-11	69.3
orthomcl_10072_cons	Q32NJ7	122	4	204	385	503	675	2.93e-11	68.9
orthomcl_10072_cons	Q8N3Y3	109	8	205	390	495	675	7.46e-11	67.8
orthomcl_10072_cons	Q66PG3	120	4	209	385	541	708	8.96e-09	61.2
orthomcl_10072_cons	Q9Z1M7	120	4	209	383	541	706	1.49e-08	60.5
orthomcl_10072_cons	O95461	116	4	209	380	541	703	1.45e-07	57.4
orthomcl_10072_cons	Q66PG2	122	4	209	385	542	709	2.94e-07	56.2
orthomcl_10073_cons	Q86YA3	38	1	249	317	4	73	1.86e-09	65.1
orthomcl_10073_cons	Q0VGT4	36	1	249	315	4	71	3.1e-09	64.3
orthomcl_10077_cons	Q22328	127	7	59	254	29	224	2.84e-12	73.2
orthomcl_10077_cons	Q4LDE5	87	3	116	252	1863	1992	8.4e-11	68.9
orthomcl_10077_cons	Q80T79	94	7	94	252	3113	3262	4.18e-10	66.6
orthomcl_10077_cons	Q7Z407	93	7	94	252	3113	3262	4.25e-10	66.6
orthomcl_10077_cons	P0C6B8	89	3	116	252	1858	1987	4.95e-10	66.6
orthomcl_10077_cons	Q923L3	105	4	95	252	2557	2709	5.43e-10	66.6
orthomcl_10077_cons	Q96PZ7	89	3	116	252	3172	3306	7.59e-10	65.9
orthomcl_10077_cons	A2AVA0	90	3	116	252	1862	1991	1.18e-09	65.5
orthomcl_10077_cons	Q07968	88	10	110	260	287	433	3.03e-09	63.5
orthomcl_10077_cons	P49457	81	5	124	252	22	152	3.52e-09	62.4
orthomcl_10077_cons	P20023	98	3	119	267	432	574	5.42e-09	62.8
orthomcl_10077_cons	P08174	81	5	124	252	63	193	1.34e-08	60.8
orthomcl_10077_cons	Q01339	101	4	98	250	86	235	2.35e-08	59.7
orthomcl_10077_cons	P19070	76	2	113	226	358	470	3.53e-08	60.5
orthomcl_10077_cons	P17927	92	6	116	262	1416	1561	3.74e-08	60.5
orthomcl_10077_cons	Q2HRD4	103	7	87	252	85	243	5.71e-08	59.3
orthomcl_10077_cons	Q7Z408	97	3	110	252	3080	3220	1.15e-07	58.9
orthomcl_10077_cons	Q63515	95	5	104	252	27	165	1.51e-07	56.2
orthomcl_10077_cons	P33703	88	3	98	229	86	215	3.48e-07	56.2
orthomcl_10077_cons	Q64735	106	5	119	268	108	256	3.67e-07	56.6
orthomcl_10077_cons	Q61476	94	6	120	261	64	204	3.72e-07	56.2
orthomcl_10077_cons	P26644	86	3	98	229	38	167	5.96e-07	55.1
orthomcl_10077_cons	Q60401	91	5	120	258	58	195	8.05e-07	55.5
orthomcl_10077_cons	Q61475	108	7	91	259	38	197	8.18e-07	55.1
orthomcl_10077_cons	Q63135	106	6	119	272	61	213	1.19e-06	55.1
orthomcl_10077_cons	P08603	95	3	111	250	1003	1139	1.24e-06	55.5
orthomcl_10077_cons	P98106	98	3	116	252	220	357	2.09e-06	54.3
orthomcl_10077_cons	Q03591	81	3	126	249	114	237	2.1e-06	53.5
orthomcl_10077_cons	P20851	94	5	104	250	30	166	4.67e-06	52
orthomcl_10077_cons	O02839	69	6	100	214	175	292	5.01e-06	52.4
orthomcl_10077_cons	Q2VPA4	113	7	95	267	350	522	7.42e-06	52.4
orthomcl_10080_cons	Q5RB07	126	8	3	244	16	217	3.72e-12	70.5
orthomcl_10080_cons	A7Z052	64	3	120	244	113	217	1.11e-11	68.9
orthomcl_10080_cons	Q99ME2	127	8	3	244	16	217	1.12e-11	68.9
orthomcl_10080_cons	Q9NNW5	127	8	3	244	16	217	1.14e-11	68.9
orthomcl_10080_cons	Q5XFW6	128	8	3	244	16	217	1.67e-11	68.6
orthomcl_10111_cons	P16581	103	11	7	229	310	488	1.9e-10	68.6
orthomcl_10111_cons	Q95LG1	104	12	7	229	309	487	1.73e-09	65.5
orthomcl_10111_cons	P98106	99	13	6	229	205	381	2.37e-08	62
orthomcl_10111_cons	P16109	115	12	5	231	514	701	3.57e-08	61.2
orthomcl_10111_cons	Q01102	105	12	6	229	205	381	4.41e-08	60.8
orthomcl_10111_cons	P98110	113	9	7	229	246	420	9.72e-08	59.3
orthomcl_10111_cons	Q00690	106	12	7	229	311	489	5.76e-06	53.9
orthomcl_10127_cons	P22105	91	5	124	290	4069	4231	6.18e-42	157
orthomcl_10127_cons	Q00546	84	6	124	290	1174	1336	4.43e-40	152
orthomcl_10127_cons	Q05546	87	6	124	290	1177	1339	9.22e-39	148
orthomcl_10127_cons	Q92752	87	6	124	290	1179	1341	9.49e-39	148
orthomcl_10127_cons	Q8BYI9	87	6	124	290	1179	1341	9.95e-39	148
orthomcl_10127_cons	P19477	86	4	124	290	112	278	1.14e-38	140
orthomcl_10127_cons	Q29042	87	5	124	290	157	324	4.06e-38	140
orthomcl_10127_cons	O95841	74	3	124	270	320	470	1.02e-37	142
orthomcl_10127_cons	Q9WTS8	86	5	124	290	165	333	1.36e-37	139
orthomcl_10127_cons	Q29041	85	5	124	290	154	321	1.4e-37	138
orthomcl_10127_cons	O00602	92	4	124	291	157	325	2.08e-37	138
orthomcl_10127_cons	Q1RMR1	74	3	124	270	320	470	2.39e-37	141
orthomcl_10127_cons	O70165	84	6	124	290	165	332	4.55e-37	137
orthomcl_10127_cons	P10039	88	6	124	290	1632	1794	8.02e-37	142
orthomcl_10127_cons	Q9R045	77	3	124	272	318	470	9.65e-37	139
orthomcl_10127_cons	Q9UKU9	77	3	124	272	318	470	1.04e-36	139
orthomcl_10127_cons	D8VNS8	65	3	124	260	171	306	2.26e-36	135
orthomcl_10127_cons	D8VNS7	65	3	124	260	169	304	2.34e-36	135
orthomcl_10127_cons	D8VNS9	65	3	124	260	171	306	3.07e-36	135
orthomcl_10127_cons	Q15485	84	6	124	291	144	312	4.31e-36	134
orthomcl_10127_cons	Q640P2	78	3	124	270	319	469	4.56e-36	137
orthomcl_10127_cons	Q8N539	87	7	124	293	284	458	9.43e-36	136
orthomcl_10127_cons	Q95LU3	91	5	124	293	254	428	1.35e-35	135
orthomcl_10127_cons	Q5XK91	88	5	124	293	280	454	2e-35	135
orthomcl_10127_cons	Q29116	89	6	124	290	1570	1732	2.44e-35	138
orthomcl_10127_cons	A2AV25	91	5	124	293	282	456	3.1e-35	135
orthomcl_10127_cons	D8VNT0	89	6	124	293	169	339	3.27e-35	132
orthomcl_10127_cons	Q6AX44	88	5	124	293	280	454	6.31e-35	134
orthomcl_10127_cons	Q80YX1	91	6	124	290	1934	2096	9.08e-35	136
orthomcl_10127_cons	Q0P4P2	89	5	124	293	280	454	1.2e-34	133
orthomcl_10127_cons	Q5I2E5	88	5	124	290	160	327	2.11e-34	130
orthomcl_10127_cons	O75636	76	4	124	273	132	284	3.91e-34	129
orthomcl_10127_cons	Q9UQP3	85	8	124	290	1111	1275	6.37e-34	134
orthomcl_10127_cons	Q80Z71	88	7	124	290	1373	1537	1.04e-33	133
orthomcl_10127_cons	O70497	70	3	124	260	145	280	1.29e-33	127
orthomcl_10127_cons	P24821	94	6	124	290	2025	2187	2.45e-33	132
orthomcl_10127_cons	P57756	72	3	124	260	150	285	4.35e-33	126
orthomcl_10127_cons	Q8R0Z6	79	3	124	272	285	437	1.65e-32	127
orthomcl_10127_cons	Q24K15	77	1	124	260	326	461	1.01e-31	126
orthomcl_10127_cons	Q8NI99	93	4	124	289	298	470	2.44e-31	124
orthomcl_10127_cons	P55083	89	6	124	291	81	254	3.35e-31	120
orthomcl_10127_cons	Q3SZZ7	76	4	124	270	122	285	4.41e-31	121
orthomcl_10127_cons	Q5M8C6	79	4	124	270	124	287	1.34e-30	119
orthomcl_10127_cons	Q9D1H9	90	6	124	291	83	256	1.42e-30	118
orthomcl_10127_cons	P55918	90	6	124	291	81	254	1.71e-30	118
orthomcl_10127_cons	Q08830	77	4	124	270	122	285	6.88e-30	117
orthomcl_10127_cons	Q71KU9	79	4	124	270	124	287	6.93e-30	117
orthomcl_10127_cons	Q9Y264	78	1	124	260	331	466	8.33e-30	120
orthomcl_10127_cons	Q29RY7	76	1	124	260	255	395	1.3e-29	119
orthomcl_10127_cons	P12804	76	1	124	260	246	386	1.9e-29	119
orthomcl_10127_cons	Q9U8W7	89	7	124	292	135	306	5.56e-29	115
orthomcl_10127_cons	Q14314	77	1	124	260	253	393	5.9e-29	117
orthomcl_10127_cons	Q8R1Q3	96	5	124	291	164	332	6.85e-28	113
orthomcl_10127_cons	O43827	84	3	124	270	173	322	1.13e-27	112
orthomcl_10127_cons	Q5EA66	86	3	124	270	171	320	2.02e-26	109
orthomcl_10127_cons	P21520	85	3	125	274	576	719	6.52e-25	107
orthomcl_10127_cons	P17634	76	7	124	270	216	393	9.37e-25	106
orthomcl_10127_cons	P85031	94	4	124	293	71	225	1.65e-24	101
orthomcl_10127_cons	P02671	77	7	124	270	674	843	6.26e-24	105
orthomcl_10127_cons	Q86XS5	109	5	124	292	194	382	8.12e-24	102
orthomcl_10127_cons	O15123	81	1	124	260	324	459	1.13e-23	103
orthomcl_10127_cons	O08538	89	2	124	270	326	476	1.14e-23	103
orthomcl_10127_cons	O18920	89	2	124	270	325	475	1.19e-23	103
orthomcl_10127_cons	Q15389	89	2	124	270	326	476	1.32e-23	103
orthomcl_10127_cons	O35460	89	2	124	270	325	475	1.35e-23	103
orthomcl_10127_cons	P02679	80	7	124	270	219	395	2.01e-23	102
orthomcl_10127_cons	Q60FC1	90	2	124	270	325	475	2.24e-23	102
orthomcl_10127_cons	P06399	73	5	124	260	590	737	2.29e-23	103
orthomcl_10127_cons	Q9BDY8	89	2	124	270	326	476	2.55e-23	102
orthomcl_10127_cons	Q02020	80	5	124	270	255	440	3.58e-23	102
orthomcl_10127_cons	Q8VCM7	80	7	124	270	218	394	3.66e-23	101
orthomcl_10127_cons	E9PV24	73	5	124	260	597	744	4.45e-23	102
orthomcl_10127_cons	P02678	77	3	124	260	270	434	7.62e-23	100
orthomcl_10127_cons	Q9U8W8	104	5	124	293	114	286	8.23e-23	98.6
orthomcl_10127_cons	P14480	77	3	124	260	269	434	9.35e-23	100
orthomcl_10127_cons	Q8K0E8	77	3	124	260	271	436	1.38e-22	100
orthomcl_10127_cons	P14448	75	5	124	260	549	696	1.47e-22	100
orthomcl_10127_cons	P02675	76	3	124	260	281	446	1.58e-22	100
orthomcl_10127_cons	P12799	81	7	124	270	216	394	1.88e-22	99.8
orthomcl_10127_cons	A0A8J8	82	1	124	260	323	458	1.95e-22	100
orthomcl_10127_cons	P02680	80	7	124	270	219	395	4.3e-22	98.6
orthomcl_10127_cons	Q9BDY7	82	1	124	260	324	459	5.95e-22	98.6
orthomcl_10127_cons	O77802	82	1	124	260	324	459	6.01e-22	98.6
orthomcl_10127_cons	Q9WVH6	88	2	124	270	337	487	7.74e-22	98.2
orthomcl_10127_cons	P02676	79	3	124	260	258	423	7.13e-21	95.5
orthomcl_10127_cons	O35462	84	1	124	260	324	459	8.74e-21	95.1
orthomcl_10127_cons	O35608	84	1	124	260	324	459	1.36e-20	94.7
orthomcl_10127_cons	Q9Z1P8	82	3	124	260	230	367	2.13e-20	93.6
orthomcl_10127_cons	Q6TMA8	82	3	124	260	225	362	2.13e-20	93.6
orthomcl_10127_cons	P04115	77	4	124	260	217	370	2.05e-19	90.9
orthomcl_10127_cons	P33573	106	6	124	293	446	636	1.48e-17	85.9
orthomcl_10127_cons	Q2KJ51	92	1	124	260	233	370	2.81e-16	81.6
orthomcl_10127_cons	Q2TNK5	91	2	124	260	232	369	4.3e-16	81.3
orthomcl_10127_cons	Q9BY76	85	3	124	260	226	363	5.21e-16	80.9
orthomcl_10127_cons	Q9Y5C1	86	4	124	260	284	417	2.41e-15	79.3
orthomcl_10127_cons	O93526	90	4	120	258	76	220	2.9e-14	74.7
orthomcl_10127_cons	Q9R182	89	3	124	260	284	417	5.53e-13	72
orthomcl_10127_cons	E2IYB3	30	0	124	186	159	221	5.93e-13	70.1
orthomcl_10148_cons	Q10121	61	1	40	144	58	161	7.51e-24	94.4
orthomcl_10148_cons	P52758	64	0	40	144	23	127	1.05e-23	92.8
orthomcl_10148_cons	P80601	65	0	40	144	23	127	3.55e-23	91.7
orthomcl_10148_cons	Q3T114	66	0	40	144	23	127	1.68e-22	89.7
orthomcl_10148_cons	P52760	67	0	40	144	23	127	8.88e-22	87.8
orthomcl_10148_cons	P55654	62	0	40	143	19	122	1.01e-21	87.4
orthomcl_10148_cons	P52759	64	0	40	144	23	127	1.31e-21	87.4
orthomcl_10148_cons	Q9V3W0	61	0	40	144	23	127	3.86e-21	86.3
orthomcl_10148_cons	Q8U308	65	0	40	144	19	123	8.22e-21	85.1
orthomcl_10148_cons	Q7CP78	62	2	40	144	19	125	9.97e-21	85.1
orthomcl_10148_cons	O58584	65	0	40	144	19	123	3.31e-20	83.6
orthomcl_10148_cons	P0AGL4	63	2	40	144	19	125	8.47e-20	82.4
orthomcl_10148_cons	P0AGL2	63	2	40	144	19	125	8.47e-20	82.4
orthomcl_10148_cons	P0AGL3	63	2	40	144	19	125	8.47e-20	82.4
orthomcl_10148_cons	Q9UZA3	67	0	40	144	20	124	1.47e-19	82
orthomcl_10148_cons	Q9L6B5	62	2	40	144	19	126	2.05e-19	81.6
orthomcl_10148_cons	O52178	64	1	40	144	23	129	2.7e-19	81.3
orthomcl_10148_cons	Q9ZKQ6	68	0	40	144	19	123	4.24e-19	80.9
orthomcl_10148_cons	O34133	63	0	40	144	18	122	5.57e-19	80.5
orthomcl_10148_cons	P0AF95	63	2	40	144	19	125	6.97e-19	80.1
orthomcl_10148_cons	P0AF93	63	2	40	144	19	125	6.97e-19	80.1
orthomcl_10148_cons	P0AF94	63	2	40	144	19	125	6.97e-19	80.1
orthomcl_10148_cons	P37552	62	1	40	144	19	122	7.26e-19	80.1
orthomcl_10148_cons	Q94JQ4	66	0	40	144	81	185	1.31e-18	80.9
orthomcl_10148_cons	P97117	66	1	40	144	20	128	1.75e-18	79.3
orthomcl_10148_cons	O25598	69	0	40	144	19	123	3.35e-18	78.6
orthomcl_10148_cons	Q973T6	66	0	40	145	18	123	3.9e-18	78.2
orthomcl_10148_cons	Q97U19	64	0	40	144	19	123	3.95e-18	78.2
orthomcl_10148_cons	Q89AG0	56	2	40	144	19	122	4.26e-18	78.2						P34889
orthomcl_10148_cons	P44839	66	2	40	144	20	127	4.45e-17	75.5
orthomcl_10148_cons	P40431	69	0	40	143	20	123	5.4e-17	75.5
orthomcl_10148_cons	Q8K9H7	66	2	40	144	19	125	6.38e-16	72.4
orthomcl_10148_cons	O66689	66	2	40	144	18	123	6.97e-16	72.4
orthomcl_10148_cons	P52761	67	2	40	144	20	126	5.28e-15	70.1
orthomcl_10148_cons	Q9UR06	66	2	40	145	19	125	1.68e-13	66.2
orthomcl_10148_cons	P57452	67	2	40	144	19	125	1.83e-12	63.5
orthomcl_10148_cons	O43003	66	2	40	144	55	160	1.25e-11	62.4
orthomcl_10148_cons	P40037	71	1	42	145	24	126	1.11e-09	56.2
orthomcl_10148_cons	P40185	74	1	40	144	38	141	1.5e-08	53.5
orthomcl_10148_cons	B6I986	69	0	48	144	28	124	1.77e-07	50.4
orthomcl_10148_cons	B7N3G6	69	0	48	144	28	124	1.79e-07	50.4
orthomcl_10148_cons	Q32HQ1	69	0	48	144	28	124	2.53e-07	50.1
orthomcl_10148_cons	Q1RDK7	69	0	48	144	28	124	2.53e-07	50.1
orthomcl_10148_cons	B1LIZ5	69	0	48	144	28	124	2.53e-07	50.1
orthomcl_10148_cons	D2NGI7	69	0	48	144	28	124	2.53e-07	50.1
orthomcl_10148_cons	P0AFQ5	69	0	48	144	28	124	2.53e-07	50.1
orthomcl_10148_cons	B1IV87	69	0	48	144	28	124	2.53e-07	50.1
orthomcl_10148_cons	P0AFQ6	69	0	48	144	28	124	2.53e-07	50.1
orthomcl_10148_cons	Q0TJ57	69	0	48	144	28	124	2.53e-07	50.1
orthomcl_10148_cons	D5CZH0	69	0	48	144	28	124	2.53e-07	50.1
orthomcl_10148_cons	A1A9R5	69	0	48	144	28	124	2.53e-07	50.1
orthomcl_10148_cons	A7ZYW5	69	0	48	144	28	124	2.53e-07	50.1
orthomcl_10148_cons	B1X9D1	69	0	48	144	28	124	2.53e-07	50.1
orthomcl_10148_cons	C9QZ66	69	0	48	144	28	124	2.53e-07	50.1
orthomcl_10148_cons	C4ZQD8	69	0	48	144	28	124	2.53e-07	50.1
orthomcl_10148_cons	C6UFC1	69	0	48	144	28	124	2.53e-07	50.1
orthomcl_10148_cons	C6EHJ7	69	0	48	144	28	124	2.53e-07	50.1
orthomcl_10148_cons	B7M8Z5	69	0	48	144	28	124	2.53e-07	50.1
orthomcl_10148_cons	B7MTF3	69	0	48	144	28	124	2.53e-07	50.1
orthomcl_10148_cons	B7NLB6	69	0	48	144	28	124	2.53e-07	50.1
orthomcl_10148_cons	B7MIF7	69	0	48	144	28	124	2.53e-07	50.1
orthomcl_10148_cons	D3H123	69	0	48	144	28	124	2.53e-07	50.1
orthomcl_10148_cons	B7UNZ3	69	0	48	144	28	124	2.53e-07	50.1
orthomcl_10148_cons	A7ZKB5	69	0	48	144	28	124	2.53e-07	50.1
orthomcl_10148_cons	C8U5H2	69	0	48	144	28	124	2.53e-07	50.1
orthomcl_10148_cons	B1M5I6	69	0	48	144	28	124	4.34e-07	49.3
orthomcl_10148_cons	Q83LK7	69	0	48	144	28	124	4.81e-07	49.3
orthomcl_10148_cons	Q0T624	69	0	48	144	28	124	4.81e-07	49.3
orthomcl_10148_cons	D2AC41	69	0	48	144	28	124	4.81e-07	49.3
orthomcl_10148_cons	D3QPK3	69	0	48	144	28	124	7.06e-07	48.9
orthomcl_10148_cons	Q8XAU5	69	0	48	144	28	124	7.06e-07	48.9
orthomcl_10148_cons	B7LFC0	69	0	48	144	28	124	7.21e-07	48.9
orthomcl_10148_cons	C8TNC0	69	0	48	144	28	124	7.21e-07	48.9
orthomcl_10148_cons	C8UMM6	69	0	48	144	28	124	7.21e-07	48.9
orthomcl_10148_cons	Q9KWS2	70	2	43	142	27	134	1.13e-06	48.5
orthomcl_10148_cons	D5CE34	70	0	48	144	28	124	2.57e-06	47.4
orthomcl_10148_cons	A7ME54	70	0	48	144	28	124	8.36e-06	46.2
orthomcl_10149_cons	Q9ULJ8	69	2	985	1098	679	820	1.78e-09	66.2
orthomcl_10149_cons	O35867	69	2	985	1098	680	821	7.21e-09	64.3
orthomcl_10149_cons	O35274	72	3	985	1099	670	812	3e-07	58.9
orthomcl_10149_cons	Q6R891	72	3	985	1099	670	812	3.83e-07	58.5
orthomcl_10149_cons	Q96SB3	72	3	985	1099	668	810	5.2e-07	58.2
orthomcl_10162_cons	P98155	113	8	51	270	77	279	1.62e-25	110
orthomcl_10162_cons	Q9NZR2	105	7	43	235	2636	2814	8.16e-25	108
orthomcl_10162_cons	P35953	106	8	51	261	77	309	1.15e-24	108
orthomcl_10162_cons	P98165	113	8	51	261	95	327	1.51e-24	107
orthomcl_10162_cons	P98166	109	7	61	261	85	309	2.4e-24	107
orthomcl_10162_cons	P98156	102	7	61	261	85	309	3.3e-24	106
orthomcl_10162_cons	Q9JI18	122	8	51	262	891	1129	4.03e-23	103
orthomcl_10162_cons	Q04833	126	7	65	275	1204	1407	5.77e-23	103
orthomcl_10162_cons	Q99087	113	8	51	262	32	227	8.59e-23	102
orthomcl_10162_cons	P35951	114	10	51	262	32	230	1.17e-22	102
orthomcl_10162_cons	Q91ZX7	115	6	65	273	3392	3580	1.17e-22	102
orthomcl_10162_cons	Q07954	115	6	65	273	3391	3579	1.18e-22	102
orthomcl_10162_cons	P98157	116	6	65	273	3388	3576	2.62e-22	101
orthomcl_10162_cons	P20063	111	8	61	262	27	216	2.92e-22	100
orthomcl_10162_cons	Q28832	108	9	51	262	1	200	7.48e-22	99.8
orthomcl_10162_cons	Q98931	111	7	61	262	81	266	4.89e-21	97.4
orthomcl_10162_cons	Q14114	116	7	61	263	99	332	2.49e-20	95.5
orthomcl_10162_cons	Q924X6	115	7	61	263	93	324	2.54e-20	95.5
orthomcl_10162_cons	P01130	110	10	51	262	32	229	4.68e-20	94.4
orthomcl_10162_cons	A2ARV4	113	9	61	275	1123	1360	6.92e-20	94.4
orthomcl_10162_cons	P98158	114	9	61	275	1123	1360	7.74e-20	94.4
orthomcl_10162_cons	P98164	122	9	61	275	1122	1359	2.43e-19	92.8
orthomcl_10162_cons	Q99088	114	8	51	262	32	227	7.65e-19	90.9
orthomcl_10162_cons	P98163	125	9	51	265	95	304	1.1e-18	90.5
orthomcl_10162_cons	P35950	109	10	51	263	32	270	2.98e-18	89
orthomcl_10162_cons	Q95209	106	10	61	271	1090	1276	6.31e-17	85.5
orthomcl_10162_cons	Q6X0I2	108	8	86	268	33	207	1.65e-16	84
orthomcl_10162_cons	Q92673	104	10	61	269	1091	1275	5.11e-16	82.8
orthomcl_10162_cons	Q98930	121	8	61	263	1118	1359	8.03e-16	82
orthomcl_10162_cons	O88307	107	10	61	271	1091	1277	8.72e-16	82
orthomcl_10162_cons	P35952	112	9	51	262	32	230	8.91e-16	81.6
orthomcl_10162_cons	P98167	110	8	66	277	1431	1647	2.87e-15	80.5
orthomcl_10162_cons	Q2PC93	115	9	49	261	1366	1547	3.11e-13	74.3
orthomcl_10162_cons	Q9NPF0	93	5	89	245	54	205	4.31e-13	72
orthomcl_10162_cons	Q05793	78	4	87	216	283	403	6.86e-13	73.2
orthomcl_10162_cons	Q8CG65	126	7	66	289	1312	1538	1.62e-12	72
orthomcl_10162_cons	P01131	65	3	137	261	27	140	1.65e-12	71.6
orthomcl_10162_cons	P46023	135	9	46	271	327	529	1.83e-12	71.6
orthomcl_10162_cons	A2VEC9	93	6	87	261	1374	1523	3.1e-12	71.2
orthomcl_10162_cons	Q9Y5Q5	77	6	98	262	278	412	3.34e-12	70.9
orthomcl_10162_cons	P98159	55	3	150	272	904	1011	3.72e-12	70.9
orthomcl_10162_cons	Q9Z1P5	65	6	89	224	47	167	5.2e-12	68.6
orthomcl_10162_cons	P98160	76	4	89	216	285	403	8.26e-12	70.1
orthomcl_10162_cons	Q700K0	124	8	66	289	1439	1665	1.9e-11	68.9
orthomcl_10162_cons	Q8IU80	73	4	76	217	444	567	2.01e-11	68.6
orthomcl_10162_cons	A2AR95	67	3	61	180	43	152	2.21e-11	67.4
orthomcl_10162_cons	Q86YD5	64	3	61	178	43	150	3.17e-11	67
orthomcl_10162_cons	O75581	71	6	77	216	1237	1360	3.55e-11	67.8
orthomcl_10162_cons	Q9QYP1	100	9	49	233	30	198	3.86e-11	67.8
orthomcl_10162_cons	Q8VI56	100	9	49	233	30	198	4.08e-11	67.8
orthomcl_10162_cons	Q5HZW5	62	6	89	219	51	166	4.5e-11	65.9
orthomcl_10162_cons	O88572	72	6	77	216	1237	1360	5.67e-11	67.4
orthomcl_10162_cons	O75096	100	9	49	233	30	198	1.27e-10	66.2
orthomcl_10162_cons	A4IHY6	56	4	65	170	43	140	1.68e-10	64.7
orthomcl_10162_cons	Q91VN0	83	9	79	231	1247	1389	5.81e-10	64.3
orthomcl_10162_cons	Q9VER6	89	9	66	213	45	198	1.18e-09	62.8
orthomcl_10162_cons	Q9DBI0	75	4	76	217	444	567	2.32e-09	62
orthomcl_10162_cons	O75197	84	9	79	231	1248	1390	3.34e-09	62
orthomcl_10162_cons	A2AJX4	81	5	71	209	1854	1980	4.6e-09	61.6
orthomcl_10162_cons	Q5VYJ5	79	5	71	209	1888	2014	5.13e-09	61.2
orthomcl_10162_cons	Q80YN4	83	8	88	243	645	781	7.15e-09	60.8
orthomcl_10162_cons	P34576	92	4	97	261	57	198	3.85e-08	58.5
orthomcl_10162_cons	Q9Z319	86	8	88	243	647	783	1.02e-07	57
orthomcl_10162_cons	Q0IIH7	89	7	51	217	457	603	1.04e-07	57
orthomcl_10162_cons	P86091	75	7	131	279	468	603	1.33e-07	56.6
orthomcl_10162_cons	P56677	100	11	74	262	438	600	1.67e-07	56.2
orthomcl_10162_cons	Q06561	69	5	88	216	148	268	2.3e-07	56.2
orthomcl_10162_cons	A6QNY1	62	3	89	216	53	156	3.62e-07	53.9
orthomcl_10162_cons	Q8BIK6	82	5	131	279	464	599	5.28e-07	54.7
orthomcl_10162_cons	Q9Y5Y6	92	4	61	217	465	603	1.08e-06	53.9
orthomcl_10163_cons	Q91ZX7	259	15	15	456	2953	3331	4.2e-26	119
orthomcl_10163_cons	Q07954	259	15	15	456	2952	3330	7.15e-26	118
orthomcl_10163_cons	P98157	257	15	15	456	2949	3327	8.96e-26	117
orthomcl_10163_cons	Q99088	263	18	15	456	323	709	4.03e-22	105
orthomcl_10163_cons	A2ARV4	320	19	15	524	1361	1811	5.54e-22	105
orthomcl_10163_cons	P98158	320	21	15	524	1361	1811	7.3e-22	105
orthomcl_10163_cons	Q99087	264	19	15	456	323	709	1.09e-21	103
orthomcl_10163_cons	Q6X0I2	244	15	15	415	214	561	2.6e-21	103
orthomcl_10163_cons	O75096	298	23	15	522	365	804	6.57e-21	102
orthomcl_10163_cons	Q8VI56	297	24	15	522	365	804	6.69e-21	102
orthomcl_10163_cons	Q9QYP1	301	24	15	526	365	808	1.21e-20	101
orthomcl_10163_cons	P98163	292	15	18	472	320	716	2.45e-20	100
orthomcl_10163_cons	P98164	317	19	15	524	1360	1810	3.48e-20	99.8
orthomcl_10163_cons	Q14114	272	18	15	456	347	734	3.9e-20	99
orthomcl_10163_cons	P01130	258	19	15	456	325	711	4.21e-20	99
orthomcl_10163_cons	Q98931	268	17	15	456	362	748	5.96e-20	98.6
orthomcl_10163_cons	Q924X6	263	20	15	456	380	767	6.83e-20	98.2
orthomcl_10163_cons	Q04833	257	18	15	457	3235	3624	1.65e-19	97.8
orthomcl_10163_cons	P20063	257	22	15	459	312	701	1.68e-19	97.1
orthomcl_10163_cons	P35951	259	20	15	456	326	712	1.83e-19	97.1
orthomcl_10163_cons	Q28832	259	19	15	456	296	682	2.14e-19	96.7
orthomcl_10163_cons	Q9BEA0	246	21	15	454	410	787	7.74e-19	95.1
orthomcl_10163_cons	P01131	258	20	15	456	327	713	2.52e-18	93.2
orthomcl_10163_cons	Q9NZR2	268	16	15	456	2938	3313	5.87e-18	92.8
orthomcl_10163_cons	P35952	265	20	15	456	326	711	1.48e-17	90.9
orthomcl_10163_cons	P35950	263	18	15	456	326	711	2.29e-17	90.1
orthomcl_10163_cons	P01133	227	20	15	421	408	756	5.37e-17	89.4
orthomcl_10163_cons	Q9JI18	272	16	15	456	2938	3313	1.95e-16	87.8
orthomcl_10163_cons	Q95ND4	248	21	15	454	405	782	7.41e-16	85.5
orthomcl_10163_cons	Q00968	262	20	15	461	408	792	8.37e-16	85.5
orthomcl_10163_cons	P01132	225	20	15	421	414	762	4.48e-15	83.2
orthomcl_10163_cons	P35953	245	14	15	402	367	699	5.15e-15	82.8
orthomcl_10163_cons	P98166	243	14	15	402	367	699	8.86e-15	82
orthomcl_10163_cons	P98165	276	18	15	449	385	762	1.12e-14	81.6
orthomcl_10163_cons	P98156	245	14	15	402	367	699	1.35e-14	81.3
orthomcl_10163_cons	P98155	244	14	15	402	367	699	1.5e-14	81.3
orthomcl_10163_cons	P07522	233	20	15	421	409	758	1.34e-13	78.2
orthomcl_10163_cons	O89029	50	1	15	100	228	309	1.86e-11	70.9
orthomcl_10163_cons	O08746	41	0	12	84	246	318	2.01e-11	71.2
orthomcl_10163_cons	O95460	52	1	13	100	224	307	1.2e-10	68.2
orthomcl_10163_cons	O00339	43	0	12	84	287	359	2.78e-10	67.4
orthomcl_10163_cons	Q8IWY4	42	0	15	84	87	156	5.08e-10	66.6
orthomcl_10163_cons	Q9JJS0	41	0	15	85	291	361	5.27e-10	66.6
orthomcl_10163_cons	Q6NZL8	42	0	15	84	87	156	5.31e-10	66.6
orthomcl_10163_cons	A2AJ76	42	2	15	85	4679	4753	7.66e-10	66.2
orthomcl_10163_cons	B3EWY9	42	0	15	85	1251	1321	8.79e-10	65.9
orthomcl_10163_cons	Q8BPB5	40	1	15	85	224	293	9.59e-10	65.1
orthomcl_10163_cons	Q7YQD7	40	1	15	85	224	293	1.04e-09	65.1
orthomcl_10163_cons	Q12805	40	1	15	85	224	293	1.09e-09	65.1
orthomcl_10163_cons	Q5G872	43	0	15	84	81	150	1.46e-09	65.1
orthomcl_10163_cons	Q61555	45	1	11	84	1200	1274	1.86e-09	65.1
orthomcl_10163_cons	O35701	30	1	28	84	284	341	1.99e-09	63.9
orthomcl_10163_cons	P98118	33	2	19	85	188	254	2.81e-09	63.9
orthomcl_10163_cons	Q9NQ36	42	0	15	85	293	363	3.03e-09	63.9
orthomcl_10163_cons	Q75N90	40	1	15	84	2416	2483	3.33e-09	64.3
orthomcl_10163_cons	Q8C088	39	0	15	84	302	371	3.42e-09	63.5
orthomcl_10163_cons	Q8IX30	43	0	15	84	82	151	4.04e-09	63.5
orthomcl_10163_cons	Q66PY1	43	0	15	84	82	151	4.6e-09	63.5
orthomcl_10163_cons	Q14393	42	0	15	85	167	237	6.07e-09	62.8
orthomcl_10163_cons	O35568	41	1	15	85	224	293	6.19e-09	62.4
orthomcl_10163_cons	Q80V70	41	1	13	85	342	413	6.45e-09	63.2
orthomcl_10163_cons	Q9WVH8	45	0	11	85	213	287	6.52e-09	62.4
orthomcl_10163_cons	Q9WVH9	45	0	11	85	213	287	7e-09	62.4
orthomcl_10163_cons	O88281	41	1	13	85	343	414	1.16e-08	62.4
orthomcl_10163_cons	Q5EA62	46	0	11	85	213	287	1.5e-08	61.2
orthomcl_10163_cons	Q5RC26	46	0	11	85	213	287	1.8e-08	60.8
orthomcl_10163_cons	Q9UBX5	46	0	11	85	213	287	1.8e-08	60.8
orthomcl_10163_cons	O75095	43	0	14	86	381	453	2e-08	61.6
orthomcl_10163_cons	Q08761	36	2	19	85	217	283	2.6e-08	60.8
orthomcl_10163_cons	A8WGB1	39	2	15	84	90	166	4.7e-08	59.3
orthomcl_10163_cons	O42401	45	0	15	84	246	315	4.71e-08	59.7
orthomcl_10163_cons	P53813	36	2	19	85	217	283	4.87e-08	60.1
orthomcl_10163_cons	P07225	36	2	19	85	217	283	5e-08	60.1
orthomcl_10163_cons	Q28520	37	2	19	85	190	256	7.52e-08	59.3
orthomcl_10163_cons	O15232	32	1	28	84	289	346	7.68e-08	58.9
orthomcl_10163_cons	Q8NDA2	46	1	17	92	4728	4806	7.87e-08	59.7
orthomcl_10163_cons	Q63772	45	0	15	85	164	234	1.55e-07	58.5
orthomcl_10163_cons	Q8MJJ9	32	1	15	78	326	387	2.02e-07	57.8
orthomcl_10163_cons	O73775	41	4	15	100	187	273	3.02e-07	57.4
orthomcl_10163_cons	Q9HCU0	47	3	12	88	277	354	3.46e-07	57.4
orthomcl_10163_cons	Q91V98	47	3	12	88	277	354	3.69e-07	57.4
orthomcl_10163_cons	O77469	35	0	28	85	457	514	3.8e-07	57
orthomcl_10163_cons	P23142	33	1	15	78	411	472	3.88e-07	57
orthomcl_10163_cons	Q61592	46	0	15	85	164	234	4.96e-07	56.6
orthomcl_10163_cons	P07224	39	2	19	85	217	283	5.23e-07	56.6
orthomcl_10163_cons	D3YXG0	42	2	13	85	5114	5190	5.67e-07	57
orthomcl_10163_cons	Q08879	34	1	15	78	413	474	5.71e-07	56.6
orthomcl_10163_cons	P35555	30	0	28	84	1180	1236	6.79e-07	56.6
orthomcl_10163_cons	P98133	30	0	28	84	1180	1236	7.09e-07	56.6
orthomcl_10163_cons	Q96RW7	42	2	13	85	5115	5191	7.25e-07	56.6
orthomcl_10163_cons	P37889	40	1	15	84	950	1017	7.79e-07	56.2
orthomcl_10163_cons	Q61554	30	0	28	84	1182	1238	1.04e-06	56.2
orthomcl_10163_cons	Q9ET61	37	2	15	84	393	461	1.11e-06	55.5
orthomcl_10163_cons	Q3MI99	41	2	15	84	99	175	1.3e-06	55.1
orthomcl_10163_cons	Q9UHF1	29	2	28	88	123	180	1.79e-06	53.5
orthomcl_10163_cons	Q8IUX8	36	2	14	77	142	208	1.85e-06	54.7
orthomcl_10163_cons	Q9JJZ5	36	2	14	77	140	206	1.87e-06	54.7
orthomcl_10163_cons	Q501P1	31	1	15	69	241	297	1.93e-06	54.3
orthomcl_10163_cons	P98095	43	1	17	85	873	942	1.98e-06	55.1
orthomcl_10163_cons	P98063	20	0	45	88	708	751	2.29e-06	54.7
orthomcl_10163_cons	P13497	20	0	45	88	703	746	2.47e-06	54.7
orthomcl_10163_cons	Q96DN2	42	1	13	84	149	218	3.56e-06	54.3
orthomcl_10163_cons	Q3U515	42	1	13	84	149	218	4.26e-06	53.9
orthomcl_10163_cons	P35556	32	0	28	84	1225	1281	4.68e-06	53.9
orthomcl_10163_cons	Q9NS15	43	0	19	85	759	825	5.47e-06	53.5
orthomcl_10163_cons	Q5W7P8	34	0	27	81	308	362	5.61e-06	53.1
orthomcl_10163_cons	Q8WWZ8	126	7	15	209	155	339	5.87e-06	53.1
orthomcl_10163_cons	P15306	34	0	21	77	300	356	6.01e-06	53.1
orthomcl_10163_cons	Q14766	31	2	28	85	1186	1243	7.38e-06	53.1
orthomcl_10163_cons	O89103	40	2	15	84	393	464	9.03e-06	52.8
orthomcl_10163_cons	Q8R4V5	126	7	15	209	155	339	9.05e-06	52.4
orthomcl_10164_cons	Q6X0I2	240	11	1147	1495	173	506	6.88e-15	84.7
orthomcl_10164_cons	O75096	255	11	1145	1497	314	657	1.45e-13	80.5
orthomcl_10164_cons	Q8VI56	253	11	1147	1497	316	657	1.58e-13	80.5
orthomcl_10164_cons	Q9QYP1	254	11	1147	1497	316	657	3.82e-13	79
orthomcl_10164_cons	Q07954	256	10	1142	1497	2904	3248	5.02e-11	72.4
orthomcl_10164_cons	Q91ZX7	257	11	1142	1497	2905	3249	1.58e-10	70.5
orthomcl_10164_cons	P98158	252	9	1162	1497	284	617	2.43e-09	66.6
orthomcl_10164_cons	P98157	247	13	1148	1497	2907	3245	5.21e-09	65.5
orthomcl_10164_cons	P98163	262	9	1148	1490	1345	1685	3.57e-08	62.8
orthomcl_10164_cons	P35953	266	11	1142	1499	318	663	4.7e-08	62
orthomcl_10164_cons	P98165	267	11	1142	1499	336	683	8.18e-08	61.2
orthomcl_10164_cons	P98155	267	11	1142	1499	318	663	1.09e-07	60.8
orthomcl_10164_cons	Q98931	258	13	1141	1497	312	659	2.16e-07	60.1
orthomcl_10164_cons	Q14114	263	11	1148	1497	304	645	2.81e-07	59.7
orthomcl_10164_cons	P98166	268	11	1142	1499	318	663	3.62e-07	59.3
orthomcl_10164_cons	P98156	269	11	1142	1499	318	663	6.39e-07	58.5
orthomcl_10164_cons	Q9JI18	131	6	1321	1502	1619	1799	7.5e-07	58.5
orthomcl_10164_cons	Q9NZR2	135	5	1321	1502	1619	1799	7.83e-07	58.5
orthomcl_10164_cons	Q28832	264	11	1142	1497	247	593	1.21e-06	57.4
orthomcl_10164_cons	Q04833	301	15	1162	1586	1379	1773	1.96e-06	57
orthomcl_10164_cons	Q0IIH7	31	1	1010	1073	463	520	2.72e-06	56.2
orthomcl_10164_cons	P01131	265	11	1142	1497	278	624	4.59e-06	55.5
orthomcl_10164_cons	Q924X6	270	12	1141	1497	330	678	5.82e-06	55.5
orthomcl_10166_cons	Q5F226	29	3	388	447	3947	4014	3.98e-10	66.2
orthomcl_10166_cons	O88277	30	3	388	447	3947	4014	1.11e-09	64.7
orthomcl_10166_cons	Q8R508	48	5	357	451	4036	4127	1.36e-09	64.7
orthomcl_10166_cons	Q8BNA6	29	3	394	451	4063	4127	2.31e-09	63.9
orthomcl_10166_cons	Q8CG65	79	4	260	388	2375	2511	4.33e-09	62.8
orthomcl_10166_cons	Q90953	26	1	393	443	3257	3310	5.7e-09	62.4
orthomcl_10166_cons	Q700K0	71	4	270	388	2534	2660	5.89e-08	59.3
orthomcl_10166_cons	Q8TDW7	63	5	339	451	4022	4128	7.92e-08	58.9
orthomcl_10166_cons	P13611	28	3	392	447	3089	3153	8.05e-08	58.9
orthomcl_10166_cons	Q96RW7	118	11	129	328	4587	4816	1.04e-07	58.5
orthomcl_10166_cons	Q62059	28	3	392	447	3051	3115	1.42e-07	58.2
orthomcl_10166_cons	Q8CGM1	92	8	129	325	356	520	2.13e-07	57.4
orthomcl_10166_cons	P81282	29	3	392	447	3074	3138	2.21e-07	57.4
orthomcl_10166_cons	Q9ERB4	28	3	392	447	2431	2495	2.45e-07	57.4
orthomcl_10166_cons	A2VEC9	80	4	261	388	2540	2675	2.53e-07	57.4
orthomcl_10166_cons	O60241	93	8	129	325	365	529	4.76e-07	56.2
orthomcl_10166_cons	Q5R7Y0	93	8	129	325	298	462	5e-07	56.2
orthomcl_10166_cons	Q3UHD1	106	3	129	324	410	575	6.22e-07	55.8
orthomcl_10166_cons	Q19319	63	5	330	441	3878	3992	7.16e-07	55.8
orthomcl_10166_cons	P33450	66	6	317	426	4016	4128	1.01e-06	55.5
orthomcl_10166_cons	Q9VW71	80	10	318	459	4117	4262	1.1e-06	55.1
orthomcl_10166_cons	Q2PC93	83	4	259	389	2613	2751	1.1e-06	55.1
orthomcl_10166_cons	Q61EX6	28	1	276	329	506	560	1.4e-06	54.3
orthomcl_10166_cons	Q18206	29	1	275	329	506	561	1.42e-06	54.3
orthomcl_10166_cons	O14514	114	8	129	325	262	463	1.51e-06	54.7
orthomcl_10166_cons	Q62217	36	2	260	324	635	702	2.15e-06	53.9
orthomcl_10166_cons	D3YXG0	130	7	129	328	4586	4815	3.29e-06	53.5
orthomcl_10166_cons	P70490	48	3	360	448	43	130	3.65e-06	52.8
orthomcl_10166_cons	B3EWZ3	90	10	129	332	225	401	4.14e-06	53.1
orthomcl_10166_cons	Q9NYQ8	43	4	370	447	3933	4012	5.55e-06	52.8
orthomcl_10166_cons	Q6V0I7	51	4	358	443	4397	4482	7.22e-06	52.8
orthomcl_1016_cons	Q5R7B8	164	3	493	712	61	281	2.72e-18	95.1
orthomcl_1016_cons	Q8VCK5	164	3	493	712	56	276	3.59e-18	94.7
orthomcl_1016_cons	D3Z8N4	164	3	493	712	61	281	3.65e-18	94.7
orthomcl_1016_cons	Q9Y2M5	164	3	493	712	61	281	3.65e-18	94.7
orthomcl_1016_cons	Q08DK3	164	3	493	712	61	281	3.65e-18	94.7
orthomcl_1016_cons	Q6DFF6	164	3	493	712	56	276	4.91e-18	94.4
orthomcl_1016_cons	E7F6F9	169	5	500	728	63	296	4.5e-17	91.3
orthomcl_1016_cons	B4MXW3	159	3	487	698	88	300	5.92e-17	90.9
orthomcl_1016_cons	F1MBP6	169	6	486	724	39	278	7.49e-17	90.5
orthomcl_1016_cons	Q9UH77	169	6	486	724	39	278	8.6e-17	90.1
orthomcl_1016_cons	B3NDN0	160	3	487	698	59	271	1.27e-16	89.7
orthomcl_1016_cons	B0WWP2	160	3	487	698	28	240	1.34e-16	89.4
orthomcl_1016_cons	Q16RL8	160	3	487	698	28	240	1.37e-16	89.4
orthomcl_1016_cons	B4L0G9	160	3	487	698	60	272	1.8e-16	89.4
orthomcl_1016_cons	B4PD06	160	3	487	698	59	271	1.83e-16	89.4
orthomcl_1016_cons	B4QLQ2	160	3	487	698	59	271	1.83e-16	89.4
orthomcl_1016_cons	B4HIK1	160	3	487	698	59	271	1.83e-16	89.4
orthomcl_1016_cons	Q9VUU5	160	3	487	698	59	271	1.83e-16	89.4
orthomcl_1016_cons	B4LIG6	160	3	487	698	60	272	1.83e-16	89.4
orthomcl_1016_cons	Q2M0J9	160	3	487	698	61	273	1.85e-16	89.4
orthomcl_1016_cons	B4GRJ2	160	3	487	698	61	273	1.85e-16	89.4
orthomcl_1016_cons	E0CZ16	165	4	500	724	50	278	2.33e-16	89
orthomcl_1016_cons	Q5REP9	170	6	486	724	39	278	2.43e-16	88.6
orthomcl_1016_cons	B3M9V8	160	3	487	698	67	279	2.49e-16	89
orthomcl_1016_cons	B4J045	160	3	487	698	60	272	2.87e-16	88.6
orthomcl_1016_cons	Q7QGL0	159	3	487	698	28	240	2.95e-16	88.6
orthomcl_1016_cons	Q96PQ7	142	3	500	698	220	419	5.19e-16	88.2
orthomcl_1016_cons	O94889	155	3	490	698	28	237	5.6e-16	87.4
orthomcl_1016_cons	Q3ZCT8	167	3	478	703	9	235	6.21e-16	87.4
orthomcl_1016_cons	O95198	162	4	481	703	40	260	1.81e-15	85.9
orthomcl_1016_cons	F1LZ52	164	5	500	724	50	279	2.03e-15	85.9
orthomcl_1016_cons	Q6V595	168	3	481	704	51	275	2.06e-15	85.9
orthomcl_1016_cons	Q5ZKD9	166	4	493	712	61	282	2.43e-15	85.5
orthomcl_1016_cons	F1LZF0	162	4	481	703	40	260	2.72e-15	85.5
orthomcl_1016_cons	Q8C3F7	175	3	486	722	19	256	2.81e-15	85.1
orthomcl_1016_cons	Q9D618	165	3	481	703	10	233	3.15e-15	85.1
orthomcl_1016_cons	Q0D2K2	177	3	486	722	19	256	3.43e-15	85.1
orthomcl_1016_cons	Q8JZP3	163	4	481	703	40	260	4.11e-15	84.7
orthomcl_1016_cons	Q8BWA5	175	4	486	724	59	297	5.67e-15	84.3
orthomcl_1016_cons	Q9CR40	180	4	483	723	18	258	1.19e-14	83.2
orthomcl_1016_cons	Q56A24	162	4	501	720	67	286	2.6e-14	82.4
orthomcl_1016_cons	Q8BRG6	162	4	501	720	67	286	2.6e-14	82.4
orthomcl_1016_cons	Q8BSF5	161	7	483	715	17	242	3.03e-14	82
orthomcl_1016_cons	Q6TFL4	162	4	501	720	67	286	3.04e-14	82
orthomcl_1016_cons	Q9NXS3	181	4	483	723	18	258	3.95e-14	81.6
orthomcl_1016_cons	Q9H511	176	4	486	724	59	297	6.16e-14	81.3
orthomcl_1016_cons	Q6NYM1	164	4	483	704	21	243	6.22e-14	81.3
orthomcl_1016_cons	Q8WZ60	166	3	483	704	55	277	7.77e-14	80.9
orthomcl_1016_cons	Q5BK60	160	6	483	704	17	238	1.24e-13	80.1
orthomcl_1016_cons	Q70JS2	156	3	493	703	93	303	1.93e-13	80.1
orthomcl_1016_cons	Q5U575	147	3	483	680	29	226	2.06e-13	79.3
orthomcl_1016_cons	Q04652	151	5	476	685	136	341	3.42e-13	79.3
orthomcl_1016_cons	Q1LYM6	161	4	483	698	17	232	5.22e-13	78.2
orthomcl_1016_cons	Q5U374	172	3	486	708	15	238	5.88e-13	77.8
orthomcl_1016_cons	Q5R663	162	3	486	702	34	251	8.91e-13	77.4
orthomcl_1016_cons	Q8NAB2	162	3	486	702	34	251	8.98e-13	77.4
orthomcl_1016_cons	Q6TDP4	159	3	490	698	82	291	1.08e-12	77
orthomcl_1016_cons	Q8K430	160	3	490	698	80	289	2.63e-12	75.9
orthomcl_1016_cons	Q6TDP3	160	3	490	698	80	289	2.63e-12	75.9
orthomcl_1016_cons	Q6Q7X9	178	4	486	724	60	298	2.95e-12	75.9
orthomcl_1016_cons	Q9H0H3	150	8	499	712	42	260	4.24e-12	75.1
orthomcl_1016_cons	Q8BHI4	163	3	486	702	34	251	4.58e-12	75.1
orthomcl_1016_cons	G5ED84	189	4	478	726	89	337	4.68e-12	75.1
orthomcl_1016_cons	Q684M4	172	7	481	711	61	294	4.71e-12	75.1
orthomcl_1016_cons	P28575	158	3	481	690	18	228	5.16e-12	74.7
orthomcl_1016_cons	P57790	165	7	481	703	61	286	7.36e-12	74.3
orthomcl_1016_cons	Q9Z2X8	165	7	481	703	61	286	8.37e-12	74.3
orthomcl_1016_cons	Q9Y573	170	3	481	704	18	242	8.64e-12	73.9
orthomcl_1016_cons	Q5R774	172	7	481	711	61	294	1.11e-11	73.9
orthomcl_1016_cons	Q14145	172	7	481	711	61	294	1.2e-11	73.6
orthomcl_1016_cons	Q2WGJ6	171	6	483	715	17	242	1.59e-11	73.2
orthomcl_1016_cons	Q8BGY4	169	2	483	698	37	252	2.47e-11	72.8
orthomcl_1016_cons	Q96Q07	137	2	511	694	47	231	2.54e-11	72.8
orthomcl_1016_cons	E9QIN8	169	4	483	718	15	254	2.55e-11	72.8
orthomcl_1016_cons	Q6NRH0	176	3	486	708	15	238	3.31e-11	72
orthomcl_1016_cons	Q5PQR3	137	2	511	694	47	231	4.11e-11	72
orthomcl_1016_cons	E1B932	169	4	486	704	19	238	4.14e-11	72
orthomcl_1016_cons	Q8C726	137	2	511	694	47	231	4.47e-11	72
orthomcl_1016_cons	Q5RDY3	177	5	483	717	14	251	4.59e-11	72
orthomcl_1016_cons	Q5XHZ6	191	4	478	724	22	272	4.75e-11	71.6
orthomcl_1016_cons	Q8R2H4	169	4	486	704	19	238	4.75e-11	71.6
orthomcl_1016_cons	Q6INL2	172	4	501	728	34	261	4.98e-11	71.6
orthomcl_1016_cons	Q8BZM0	169	4	486	704	19	238	5.4e-11	71.6
orthomcl_1016_cons	Q8IXQ5	191	4	478	724	22	272	5.98e-11	71.2
orthomcl_1016_cons	Q8BUL5	191	4	478	724	22	272	6.14e-11	71.2
orthomcl_1016_cons	Q5ZI33	192	4	478	724	22	272	7.74e-11	70.9
orthomcl_1016_cons	Q53G59	169	4	486	704	19	238	7.81e-11	70.9
orthomcl_1016_cons	A4IFG2	138	2	511	694	47	231	9.41e-11	70.9
orthomcl_1016_cons	Q8IY47	162	3	483	694	14	226	1.49e-10	70.1
orthomcl_1016_cons	Q8R2P1	129	7	499	690	42	238	2.54e-10	69.3
orthomcl_1016_cons	Q5RGB8	162	2	483	690	36	243	4.13e-10	68.6
orthomcl_1016_cons	Q4KLM4	129	7	499	690	42	238	4.47e-10	68.6
orthomcl_1016_cons	Q86V97	170	5	483	702	46	282	1.29e-09	67.4
orthomcl_1016_cons	D4A2K4	168	6	483	704	18	240	1.4e-09	67
orthomcl_1016_cons	Q9UJP4	168	6	483	704	18	240	1.4e-09	67
orthomcl_1016_cons	Q3U410	168	6	483	704	18	240	1.51e-09	67
orthomcl_1016_cons	A0A1B8YAB1	171	5	483	701	38	267	1.63e-09	66.6
orthomcl_1016_cons	F1QEG2	187	3	483	718	15	253	1.76e-09	66.6
orthomcl_1016_cons	Q08DS0	168	6	483	704	18	240	2.02e-09	66.6
orthomcl_1016_cons	Q53HC5	164	2	483	690	46	253	2.06e-09	66.6
orthomcl_1016_cons	Q94420	105	1	500	645	201	347	2.45e-09	65.5
orthomcl_1016_cons	Q9JI74	158	4	500	719	215	433	2.48e-09	66.2
orthomcl_1016_cons	Q8CE33	163	5	507	719	105	323	3.61e-09	65.9
orthomcl_1016_cons	Q8N4N3	145	3	500	690	46	237	4.12e-09	65.5
orthomcl_1016_cons	Q503R4	181	4	486	719	31	266	4.65e-09	65.5
orthomcl_1016_cons	Q9NVR0	159	4	507	712	104	316	5.29e-09	65.5
orthomcl_1016_cons	Q5ZLD3	141	2	507	695	75	263	5.89e-09	65.1
orthomcl_1016_cons	Q9NR64	159	4	500	719	212	430	6.53e-09	65.1
orthomcl_1016_cons	Q7T330	100	2	489	635	189	337	8.32e-09	63.5
orthomcl_1016_cons	Q6DFF7	174	5	486	712	32	260	9.1e-09	64.3
orthomcl_1016_cons	Q0D2A9	174	5	486	712	32	260	9.58e-09	64.3
orthomcl_1016_cons	Q3B7M1	145	3	500	690	46	237	9.92e-09	64.3
orthomcl_1016_cons	B3DIV9	165	3	501	711	35	246	1.35e-08	63.9
orthomcl_1016_cons	Q3UQV5	171	6	483	704	32	264	1.61e-08	63.5
orthomcl_1016_cons	B1H285	171	6	483	704	6	238	1.74e-08	63.5
orthomcl_1016_cons	P59280	167	3	500	711	76	288	2.15e-08	63.2
orthomcl_1016_cons	Q5U504	176	4	493	718	23	252	2.47e-08	63.2
orthomcl_1016_cons	Q8NFY9	171	6	483	704	32	264	2.58e-08	62.8
orthomcl_1016_cons	Q8WVZ9	156	5	500	702	63	282	3.12e-08	62.8
orthomcl_1016_cons	Q5NVK7	94	1	489	625	189	324	3.76e-08	61.6
orthomcl_1016_cons	Q6ZWS8	94	1	489	625	189	324	3.76e-08	61.6
orthomcl_1016_cons	O43791	94	1	489	625	189	324	3.76e-08	61.6
orthomcl_1016_cons	Q0VCW1	94	1	489	625	189	324	3.76e-08	61.6
orthomcl_1016_cons	Q0IHH9	102	2	489	635	189	337	4.18e-08	61.2
orthomcl_1016_cons	Q6P8B3	102	2	489	635	189	337	4.26e-08	61.2
orthomcl_1016_cons	Q7ZX06	102	2	489	635	189	337	4.26e-08	61.2
orthomcl_1016_cons	Q5RCQ9	144	4	510	702	47	239	4.74e-08	62
orthomcl_1016_cons	Q6ZPT1	148	3	500	695	50	247	5.62e-08	62
orthomcl_1016_cons	E9QJ30	171	3	501	718	34	252	5.63e-08	62
orthomcl_1016_cons	Q6GQU2	145	4	510	702	47	239	6.18e-08	61.6
orthomcl_1016_cons	Q8NBE8	145	4	510	702	47	239	9.41e-08	60.8
orthomcl_1016_cons	Q5BL35	79	4	501	625	201	324	1.04e-07	60.5
orthomcl_1016_cons	Q80T74	210	6	486	750	315	588	1.19e-07	60.8
orthomcl_1016_cons	Q08CL3	186	5	486	721	34	272	1.23e-07	60.8
orthomcl_1016_cons	Q9P2J3	144	2	507	695	59	247	1.32e-07	60.5
orthomcl_1016_cons	Q2T9Z7	144	2	507	695	59	247	1.37e-07	60.5
orthomcl_1016_cons	D3ZA50	153	4	501	696	32	230	1.62e-07	60.5
orthomcl_1016_cons	A2AAX3	153	4	501	696	32	230	1.62e-07	60.5
orthomcl_1016_cons	O35709	165	5	486	698	32	246	1.83e-07	60.1
orthomcl_1016_cons	Q9VFP2	92	2	501	634	656	791	1.85e-07	60.5
orthomcl_1016_cons	Q96M94	153	4	501	696	32	230	1.96e-07	60.1
orthomcl_1016_cons	O14682	165	5	486	698	32	246	2.04e-07	60.1
orthomcl_1016_cons	Q96CT2	212	5	486	750	315	588	2.41e-07	60.1
orthomcl_1016_cons	Q9P2N7	164	3	483	695	75	289	2.85e-07	59.7
orthomcl_1016_cons	Q80TF4	148	3	500	695	91	288	2.9e-07	59.7
orthomcl_1016_cons	A6QQY2	164	3	483	695	75	289	2.93e-07	59.7
orthomcl_1016_cons	Q8R124	157	5	490	702	32	244	3.01e-07	59.3
orthomcl_1016_cons	Q9N010	144	3	495	685	65	252	3.27e-07	59.3
orthomcl_1016_cons	Q6IQ16	86	2	500	625	202	324	3.99e-07	58.5
orthomcl_1016_cons	Q5ZJU2	153	4	501	696	32	230	4.5e-07	58.5
orthomcl_1016_cons	Q5EB39	173	5	493	717	23	250	5.02e-07	58.5
orthomcl_1016_cons	Q9P2G9	177	3	490	711	57	279	5.05e-07	58.5
orthomcl_1016_cons	Q96NJ5	151	4	486	690	28	233	5.79e-07	58.5
orthomcl_1016_cons	Q5R4S6	140	3	501	686	46	228	6.58e-07	58.2
orthomcl_1016_cons	Q9NVX7	140	3	501	686	46	228	6.58e-07	58.2
orthomcl_1016_cons	Q66HD2	158	5	490	702	32	244	6.76e-07	58.2
orthomcl_1016_cons	Q08CY1	152	4	501	701	51	257	7.56e-07	58.2
orthomcl_1016_cons	Q8NAP8	71	0	486	586	10	110	7.71e-07	57.8
orthomcl_1016_cons	Q8CII0	79	0	478	586	2	110	1.09e-06	57.4
orthomcl_1016_cons	Q9CWH1	90	1	486	605	10	134	1.7e-06	56.6
orthomcl_1016_cons	B1WBU4	90	1	486	605	10	134	2.25e-06	56.2
orthomcl_1016_cons	Q3ZB90	175	3	481	699	6	232	2.91e-06	56.2
orthomcl_1016_cons	Q6GR09	79	1	511	625	211	324	4.14e-06	55.1
orthomcl_1016_cons	Q8JL69	174	4	483	710	4	227	4.26e-06	55.5
orthomcl_1016_cons	Q6YCH2	91	3	501	634	189	323	5.15e-06	54.7
orthomcl_1016_cons	Q86UZ6	86	0	486	600	17	131	7.07e-06	55.1
orthomcl_1016_cons	Q2M2N2	87	2	500	625	202	324	7.54e-06	54.3
orthomcl_1016_cons	Q8R179	142	3	501	686	62	244	8.15e-06	54.7
orthomcl_1016_cons	Q8BID6	86	0	486	600	17	131	9.39e-06	54.7
orthomcl_1016_cons	Q96BR9	111	3	486	638	10	163	9.51e-06	54.3
orthomcl_10196_cons	O42606	24	1	58	128	50	122	5.12e-20	90.9
orthomcl_10196_cons	O16867	31	0	58	132	136	210	2.37e-18	89.7
orthomcl_10196_cons	Q9Y4Z2	41	2	43	132	45	139	9.26e-18	84.7
orthomcl_10196_cons	P70661	33	1	55	132	59	139	1.82e-17	84
orthomcl_10196_cons	P70447	66	1	17	132	51	168	2.78e-17	84.3
orthomcl_10196_cons	Q92886	23	0	73	136	89	152	8.09e-17	82.4
orthomcl_10196_cons	P70660	23	0	73	136	90	153	9.24e-17	82.4
orthomcl_10196_cons	P70595	23	0	73	136	90	153	1.03e-16	82.4
orthomcl_10196_cons	Q9H2A3	49	0	44	136	80	172	1.41e-16	82.8
orthomcl_10196_cons	O42202	22	0	75	132	95	152	4.72e-14	76.3
orthomcl_10196_cons	Q91616	23	0	75	132	101	158	2.84e-13	73.9
orthomcl_10196_cons	Q9HD90	24	0	75	132	86	143	3.53e-13	73.6
orthomcl_10196_cons	Q08DI0	32	1	61	132	75	150	3.85e-13	73.6
orthomcl_10196_cons	Q4R5G6	32	1	61	132	75	150	3.88e-13	73.6
orthomcl_10196_cons	Q96NK8	32	1	61	132	75	150	3.88e-13	73.6
orthomcl_10196_cons	P48986	32	1	61	132	75	150	3.95e-13	73.6
orthomcl_10196_cons	O09105	24	0	75	132	86	143	4.41e-13	73.2
orthomcl_10196_cons	P79766	24	0	75	132	86	143	5.61e-13	72.8
orthomcl_10196_cons	Q9W6C7	24	0	75	133	77	135	1.15e-12	71.6
orthomcl_10196_cons	Q6NYU3	33	1	63	133	69	145	1.58e-12	71.6
orthomcl_10196_cons	Q60867	24	0	75	132	100	157	2e-12	71.6
orthomcl_10196_cons	Q64289	24	0	75	132	100	157	2.07e-12	71.2
orthomcl_10196_cons	Q60430	24	0	75	132	99	156	2.2e-12	71.2
orthomcl_10196_cons	Q13562	24	0	75	132	100	157	2.3e-12	71.2
orthomcl_10196_cons	P46581	27	0	74	132	17	75	2.63e-12	68.6
orthomcl_10196_cons	P79765	24	0	75	132	103	160	4.54e-12	70.5
orthomcl_10196_cons	Q10574	39	1	58	134	56	130	5.5e-12	66.2
orthomcl_10196_cons	P79920	23	0	80	134	82	136	1.81e-11	68.2
orthomcl_10196_cons	O57598	27	0	76	133	39	96	3.46e-11	64.3
orthomcl_10196_cons	Q8AW52	26	0	76	133	28	85	3.66e-11	63.9
orthomcl_10196_cons	Q5IS79	36	1	63	132	146	217	4.68e-11	67.4
orthomcl_10196_cons	Q92858	36	1	63	132	144	215	4.72e-11	67.4
orthomcl_10196_cons	P48985	36	1	63	132	141	212	5.93e-11	67
orthomcl_10196_cons	P70562	27	0	76	132	72	128	5.98e-11	64.7
orthomcl_10196_cons	P48987	36	1	60	132	241	311	6.18e-11	66.6
orthomcl_10196_cons	Q7RTS1	35	1	63	132	57	131	6.99e-11	64.3
orthomcl_10196_cons	Q9QYC3	27	0	76	132	72	128	7.31e-11	64.7
orthomcl_10196_cons	Q15784	25	0	75	132	120	177	1.1e-10	66.2
orthomcl_10196_cons	Q62414	25	0	75	132	121	178	1.15e-10	66.2
orthomcl_10196_cons	Q63689	23	0	77	132	122	177	1.25e-10	66.2
orthomcl_10196_cons	O13126	28	0	76	133	33	90	3.99e-10	60.8
orthomcl_10196_cons	O13125	28	0	76	133	33	90	1.02e-09	59.7
orthomcl_10196_cons	Q10007	26	0	80	132	177	229	2.2e-09	61.2
orthomcl_10196_cons	Q9W6C8	25	0	77	132	108	163	2.32e-09	62
orthomcl_10196_cons	Q9Y0A7	30	0	75	134	137	196	2.76e-09	60.1
orthomcl_10196_cons	Q9VGJ5	28	1	76	133	87	143	4.11e-09	59.3
orthomcl_10196_cons	B6VQA1	42	1	63	136	143	217	6.77e-09	60.8
orthomcl_10196_cons	Q6XD76	27	0	80	134	76	130	1.57e-08	57.4
orthomcl_10196_cons	Q7ZSX3	37	1	59	132	102	171	1.91e-08	58.5
orthomcl_10196_cons	Q4ZHW1	40	1	57	132	104	175	2.53e-08	58.2
orthomcl_10196_cons	P61295	33	0	76	136	99	159	5.02e-08	56.6
orthomcl_10196_cons	Q61039	33	0	76	136	99	159	5.02e-08	56.6
orthomcl_10196_cons	P61296	33	0	76	136	99	159	5.02e-08	56.6
orthomcl_10196_cons	Q16559	35	0	77	137	3	63	5.32e-08	53.9
orthomcl_10196_cons	Q62282	35	0	77	137	3	63	8.73e-08	53.5
orthomcl_10196_cons	Q90690	33	0	76	136	98	158	1.27e-07	55.5
orthomcl_10196_cons	Q923Z4	39	0	67	132	94	159	1.4e-07	54.3
orthomcl_10196_cons	Q7RTS3	31	0	75	132	162	219	1.43e-07	56.6
orthomcl_10196_cons	P59101	38	1	60	132	52	123	1.61e-07	54.7
orthomcl_10196_cons	P57101	35	1	72	136	86	152	1.64e-07	55.1
orthomcl_10196_cons	Q7RTU5	28	0	80	133	159	212	2.05e-07	55.5
orthomcl_10196_cons	Q96RJ6	39	0	67	132	92	157	2.06e-07	53.9
orthomcl_10196_cons	Q9QX98	31	0	75	132	159	216	2.18e-07	55.8
orthomcl_10196_cons	Q64305	31	0	75	132	161	218	2.2e-07	55.8
orthomcl_10196_cons	Q66HH3	30	0	74	132	147	205	2.46e-07	55.5
orthomcl_10196_cons	O88940	36	0	68	132	94	158	2.64e-07	54.3
orthomcl_10196_cons	P12980	30	0	74	132	148	206	2.81e-07	55.1
orthomcl_10196_cons	P27792	30	0	74	132	147	205	2.82e-07	55.1
orthomcl_10196_cons	A6NI15	36	1	68	134	116	184	3.35e-07	53.9
orthomcl_10196_cons	P57102	33	0	76	134	90	148	4.14e-07	53.9
orthomcl_10196_cons	O60682	36	0	68	132	99	163	4.35e-07	53.5
orthomcl_10196_cons	Q32PV5	50	1	49	133	44	133	6.02e-07	52.8
orthomcl_10196_cons	P10627	31	1	77	137	363	422	7.76e-07	54.7
orthomcl_10196_cons	Q8I1G0	31	1	77	137	363	422	7.96e-07	54.7
orthomcl_10196_cons	Q9JJR7	37	1	61	132	83	148	1.01e-06	52
orthomcl_10196_cons	Q9DEQ9	35	1	68	132	87	153	1.02e-06	51.6
orthomcl_10196_cons	O35437	72	4	2	133	12	136	1.03e-06	52
orthomcl_10196_cons	O43680	41	2	60	133	58	136	1.27e-06	52
orthomcl_10196_cons	P79782	51	1	48	132	35	117	1.4e-06	51.6
orthomcl_10196_cons	Q11094	38	1	60	128	4	71	1.4e-06	51.6
orthomcl_10196_cons	Q5E9S3	41	2	60	133	58	136	1.45e-06	51.6
orthomcl_10196_cons	Q9TX44	31	1	77	137	391	450	1.51e-06	53.9
orthomcl_10196_cons	Q8NDY6	33	3	59	125	77	151	1.69e-06	52.4
orthomcl_10196_cons	P24899	29	0	77	132	180	235	1.9e-06	52.8
orthomcl_10196_cons	Q60756	51	1	48	132	35	126	1.95e-06	51.6
orthomcl_10196_cons	O93507	32	0	77	136	186	245	2.26e-06	52.8
orthomcl_10196_cons	A8E5T6	33	0	74	133	77	136	2.69e-06	50.8
orthomcl_10196_cons	Q60539	38	0	66	132	60	126	2.98e-06	50.8
orthomcl_10196_cons	Q6GNB7	33	0	74	133	77	136	3.1e-06	50.8
orthomcl_10196_cons	Q9JK54	36	1	68	132	110	176	3.99e-06	50.4
orthomcl_10196_cons	P17542	29	0	77	132	188	243	4.05e-06	52
orthomcl_10196_cons	Q90691	37	0	73	134	80	141	4.11e-06	50.8
orthomcl_10196_cons	Q8MIE7	28	1	77	132	111	165	4.25e-06	50.8
orthomcl_10196_cons	P22091	29	0	77	132	188	243	4.56e-06	52
orthomcl_10196_cons	Q7JGP2	28	1	77	132	108	162	4.76e-06	50.4
orthomcl_10196_cons	Q8MIF3	28	1	77	132	105	159	4.81e-06	50.4
orthomcl_10196_cons	Q15672	28	1	77	132	109	163	4.82e-06	50.4
orthomcl_10196_cons	Q8MID5	28	1	77	132	106	160	4.87e-06	50.4
orthomcl_10196_cons	Q8MIB9	28	1	77	132	110	164	4.88e-06	50.4
orthomcl_10196_cons	P26687	28	1	77	132	113	167	4.92e-06	50.4
orthomcl_10196_cons	O73823	29	0	77	132	263	318	5e-06	52
orthomcl_10196_cons	Q8MIH8	28	1	77	132	114	168	5.12e-06	50.4
orthomcl_10196_cons	Q8MIB5	28	1	77	132	110	164	5.26e-06	50.4
orthomcl_10196_cons	Q9QUS4	56	4	38	130	12	105	5.35e-06	51.6
orthomcl_10196_cons	Q90YI8	32	0	77	136	205	264	6.01e-06	51.6
orthomcl_10196_cons	Q90ZL1	31	1	76	132	70	128	7.58e-06	48.5
orthomcl_10196_cons	Q64124	28	0	78	132	80	134	8.09e-06	50.1
orthomcl_10196_cons	Q9D030	40	2	60	132	49	121	8.48e-06	48.9
orthomcl_10196_cons	P97831	40	2	60	132	49	121	8.81e-06	48.9
orthomcl_10196_cons	Q8WVJ9	40	2	60	132	49	121	8.81e-06	48.9
orthomcl_10196_cons	Q99NA2	33	0	73	131	228	286	9.24e-06	50.8
orthomcl_10196_cons	D2CLZ9	45	2	55	131	150	230	9.6e-06	50.4
orthomcl_10199_cons	Q9DC50	325	15	37	563	12	548	4.15e-97	313
orthomcl_10199_cons	P11466	330	13	37	563	12	548	2.74e-96	310
orthomcl_10199_cons	O19094	328	16	37	563	12	548	2.37e-95	308
orthomcl_10199_cons	Q9UKG9	336	14	37	563	12	548	5.84e-95	307
orthomcl_10199_cons	Q60HG9	348	17	38	559	42	590	1.12e-47	181
orthomcl_10199_cons	P23786	329	18	38	559	42	590	2.33e-46	177
orthomcl_10199_cons	Q2KJB7	349	16	38	559	42	590	2.62e-44	171
orthomcl_10199_cons	Q63704	331	14	45	537	173	672	5.6e-44	171
orthomcl_10199_cons	Q00614	356	12	35	548	32	544	5.76e-44	169
orthomcl_10199_cons	P52825	345	18	38	559	42	590	1.16e-43	169
orthomcl_10199_cons	P18886	343	18	38	559	42	590	3.92e-43	167
orthomcl_10199_cons	P43155	348	16	43	559	33	554	6.1e-43	167
orthomcl_10199_cons	Q924X2	339	13	45	537	173	672	4.39e-42	166
orthomcl_10199_cons	P47934	350	16	43	559	33	554	7.05e-42	164
orthomcl_10199_cons	P52826	344	16	43	559	34	555	7.78e-42	164
orthomcl_10199_cons	Q6P4X5	332	22	38	559	43	591	3.06e-41	162
orthomcl_10199_cons	Q704S8	352	16	43	559	33	554	3.72e-41	161
orthomcl_10199_cons	P32198	340	14	45	537	171	672	4.89e-41	162
orthomcl_10199_cons	Q92523	337	14	45	537	173	672	6.38e-41	162
orthomcl_10199_cons	Q8HY46	335	14	45	537	173	672	1.56e-40	161
orthomcl_10199_cons	P97742	344	14	45	537	171	672	4.5e-40	160
orthomcl_10199_cons	Q5U3U3	369	17	38	559	54	602	7.9e-40	158
orthomcl_10199_cons	Q58DK1	339	14	45	537	172	671	1.19e-39	159
orthomcl_10199_cons	Q68Y62	344	13	45	537	171	672	1.08e-37	152
orthomcl_10199_cons	P32796	373	18	38	564	67	607	1.72e-37	151
orthomcl_10199_cons	P50416	347	14	45	537	171	672	1.83e-37	152
orthomcl_10199_cons	P13222	365	15	45	559	24	551	3.83e-35	144
orthomcl_10199_cons	Q7ZXE1	254	14	173	559	213	592	9.01e-34	140
orthomcl_10199_cons	Q8BGD5	358	12	37	537	163	667	1.22e-33	140
orthomcl_10199_cons	Q8TCG5	350	13	39	529	165	661	1.52e-33	140
orthomcl_10199_cons	Q90YJ9	351	20	41	559	18	550	1.77e-33	139
orthomcl_10199_cons	F1LN46	356	13	37	537	163	668	4.17e-33	139
orthomcl_10199_cons	B2ZGJ1	358	16	45	559	18	544	3.1e-32	135
orthomcl_10199_cons	P28329	352	18	45	559	131	658	8.7e-32	134
orthomcl_10199_cons	P32738	376	15	34	559	12	550	3.11e-31	132
orthomcl_10199_cons	Q03059	369	15	45	559	24	551	4.73e-30	129
orthomcl_10199_cons	P80235	294	15	140	562	121	589	6.35e-30	129
orthomcl_10199_cons	P07668	377	19	43	566	86	670	8.87e-22	103
orthomcl_10199_cons	P32756	155	8	320	559	319	558	1.45e-21	102
orthomcl_10199_cons	P75448	380	15	37	559	24	536	1.88e-15	83.6
orthomcl_10202_cons	Q08DM7	77	3	179	333	201	354	1.43e-35	137
orthomcl_10202_cons	Q9UH03	76	4	179	333	201	355	1.43e-34	134
orthomcl_10202_cons	Q9WU34	76	4	179	333	201	355	1.54e-34	134
orthomcl_10202_cons	A5D7Q3	71	2	173	315	181	321	1.65e-34	134
orthomcl_10202_cons	Q9Z1S5	59	3	179	308	201	329	3.83e-33	130
orthomcl_10202_cons	Q4V8G5	66	2	173	308	180	313	1.98e-32	128
orthomcl_10202_cons	Q8IYM1	69	2	173	308	182	315	3.24e-32	128
orthomcl_10202_cons	A2BGU8	63	2	179	308	213	340	1.55e-31	126
orthomcl_10202_cons	Q9UHD8	71	2	173	308	432	565	1.76e-31	129
orthomcl_10202_cons	Q80UG5	71	2	173	308	430	563	2.54e-31	129
orthomcl_10202_cons	Q9QZR6	72	2	173	308	412	544	1.6e-30	126
orthomcl_10202_cons	Q09116	84	2	173	312	166	303	7.75e-27	112
orthomcl_10202_cons	P39827	84	3	179	319	177	318	1.19e-25	110
orthomcl_10202_cons	Q5R1W1	92	5	173	341	179	340	1.43e-25	110
orthomcl_10202_cons	Q5R481	92	5	173	341	182	343	1.55e-25	110
orthomcl_10202_cons	Q16181	92	5	173	341	182	343	1.55e-25	110
orthomcl_10202_cons	Q6Q137	92	5	173	341	182	343	1.55e-25	110
orthomcl_10202_cons	O55131	92	5	173	341	181	342	1.62e-25	110
orthomcl_10202_cons	P40797	50	2	203	311	304	412	2.79e-25	111
orthomcl_10202_cons	Q9WVC0	92	5	173	341	181	342	5e-25	109
orthomcl_10202_cons	Q6GLZ5	76	3	173	314	163	301	2.29e-24	107
orthomcl_10202_cons	P25342	89	2	173	319	167	311	1.98e-23	103
orthomcl_10202_cons	Q5R6R7	81	3	176	311	280	415	3.55e-23	104
orthomcl_10202_cons	P28661	81	3	176	311	280	415	3.83e-23	104
orthomcl_10202_cons	Q4R4X5	81	3	176	311	280	415	3.83e-23	104
orthomcl_10202_cons	O43236	81	3	176	311	280	415	3.83e-23	104
orthomcl_10202_cons	Q5EB96	73	3	179	311	164	296	1.65e-22	101
orthomcl_10202_cons	Q99719	64	2	203	319	206	323	2.25e-22	100
orthomcl_10202_cons	Q9BGQ3	64	2	203	319	215	332	2.28e-22	100
orthomcl_10202_cons	P42209	73	3	179	311	164	296	2.28e-22	100
orthomcl_10202_cons	Q9JJM9	64	2	203	319	206	323	2.32e-22	100
orthomcl_10202_cons	Q9Z2Q6	64	2	203	319	206	323	2.48e-22	100
orthomcl_10202_cons	Q0VC68	64	2	203	319	206	323	2.56e-22	100
orthomcl_10202_cons	P42207	68	4	179	308	174	302	2.89e-21	97.4
orthomcl_10202_cons	Q8WYJ6	75	4	179	311	164	297	2.06e-20	95.1
orthomcl_10202_cons	Q5ZMH1	75	4	179	309	175	304	4.81e-20	94
orthomcl_10202_cons	Q5BKN4	75	4	179	309	175	304	6.31e-20	93.6
orthomcl_10202_cons	Q5RA66	87	4	179	325	176	324	8.42e-20	93.6
orthomcl_10202_cons	Q15019	87	4	179	325	176	324	8.67e-20	93.2
orthomcl_10202_cons	Q2NKY7	87	4	179	325	176	324	1.01e-19	93.2
orthomcl_10202_cons	Q91Y81	88	4	179	325	176	324	3.06e-19	91.7
orthomcl_10202_cons	P42208	88	4	179	325	176	324	3.56e-19	91.7
orthomcl_10202_cons	A5PJU9	76	4	179	311	164	297	4.17e-19	91.3
orthomcl_10202_cons	Q9DE33	77	3	179	309	175	304	3.24e-18	88.6
orthomcl_10202_cons	A1L0Y5	77	3	179	309	175	304	4.82e-18	88.2
orthomcl_10202_cons	P54359	78	2	179	309	179	305	1.05e-17	87.8
orthomcl_10202_cons	O36023	84	4	179	318	237	375	1.62e-17	87.8
orthomcl_10202_cons	Q63ZQ1	78	3	179	309	175	304	6.4e-17	84.7
orthomcl_10202_cons	Q2KJB1	77	2	179	309	201	327	1.58e-16	84.7
orthomcl_10202_cons	Q642H3	65	3	203	316	201	314	2.25e-16	84
orthomcl_10202_cons	Q14141	84	4	179	316	178	314	4.23e-16	83.2
orthomcl_10202_cons	Q92599	64	3	203	321	203	315	4.54e-16	83.2
orthomcl_10202_cons	Q9R1T4	82	4	179	316	178	314	5.42e-16	82.8
orthomcl_10202_cons	B5FW69	63	3	203	321	203	315	5.52e-16	82.8
orthomcl_10202_cons	B0KWP7	63	3	203	321	203	315	5.83e-16	82.8
orthomcl_10202_cons	Q6AXA6	67	2	203	316	201	314	6.07e-16	82.8
orthomcl_10202_cons	Q0VCP4	63	3	203	321	203	315	6.5e-16	82.8
orthomcl_10202_cons	B1H120	64	1	203	311	201	306	6.83e-16	82.4
orthomcl_10202_cons	B0BNF1	64	3	203	321	203	315	7e-16	82.4
orthomcl_10202_cons	B1MTN8	63	3	203	321	203	315	7.09e-16	82.4
orthomcl_10202_cons	Q8CHH9	53	1	224	321	221	315	7.56e-16	82.4
orthomcl_10202_cons	Q6IRQ5	67	2	203	316	201	314	7.63e-16	82.4
orthomcl_10202_cons	B2KIE9	63	3	203	321	203	315	8.14e-16	82.4
orthomcl_10202_cons	Q3SZN0	85	4	179	316	178	314	1.15e-15	81.6
orthomcl_10202_cons	A6QQL3	74	3	179	308	188	313	1.26e-15	81.6
orthomcl_10202_cons	Q4R555	66	3	203	316	200	313	1.93e-15	81.3
orthomcl_10202_cons	Q5R8U3	66	3	203	316	200	313	2.15e-15	80.9
orthomcl_10202_cons	A2VE99	66	3	203	316	200	313	2.15e-15	80.9
orthomcl_10202_cons	Q9NVA2	66	3	203	316	200	313	2.15e-15	80.9
orthomcl_10202_cons	B3GNI6	66	3	203	316	200	313	2.49e-15	80.9
orthomcl_10202_cons	Q8C1B7	66	3	203	316	200	313	2.49e-15	80.9
orthomcl_10202_cons	Q6ZU15	62	2	203	311	211	316	5.68e-15	79.7
orthomcl_10202_cons	P39826	62	2	203	309	200	306	7.2e-15	79.3
orthomcl_10202_cons	A4FUM1	63	2	203	309	201	304	8.15e-15	79.3
orthomcl_10202_cons	Q8C650	40	0	238	311	230	303	1.27e-14	79
orthomcl_10202_cons	Q9P0V9	81	2	179	309	202	328	2.48e-14	77.8
orthomcl_10202_cons	Q9DA97	39	1	238	311	240	314	5.19e-14	76.6
orthomcl_10202_cons	P32458	87	3	179	308	165	296	5.79e-14	76.6
orthomcl_10202_cons	Q5PQK1	41	0	238	311	234	307	8.47e-14	76.3
orthomcl_10202_cons	Q5REG8	82	2	179	309	202	328	1.3e-13	75.9
orthomcl_10202_cons	P48009	81	4	179	310	168	298	3.32e-13	73.9
orthomcl_10202_cons	P32457	86	2	179	308	280	409	3.91e-12	71.2
orthomcl_10202_cons	P48008	82	4	179	310	194	325	4.97e-12	70.5
orthomcl_10202_cons	P32468	50	1	234	323	237	327	1.13e-11	69.3
orthomcl_10202_cons	Q07657	133	5	179	368	211	394	3.15e-09	62.4
orthomcl_10202_cons	P48010	53	0	238	315	298	375	1.16e-08	60.5
orthomcl_10202_cons	O60165	95	2	168	308	148	288	2.09e-08	59.3
orthomcl_10202_cons	Q59VX8	96	4	173	314	204	361	4.37e-08	58.9
orthomcl_10202_cons	Q8SQR3	59	1	215	309	195	285	2.14e-07	56.2
orthomcl_10202_cons	Q09883	90	4	179	313	170	300	2.46e-06	52.8
orthomcl_10202_cons	G1UB61	86	5	179	308	165	305	4.66e-06	52
orthomcl_10202_cons	Q04921	114	7	179	347	197	376	6.22e-06	51.6
orthomcl_10202_cons	Q8STS8	87	4	179	309	139	262	6.84e-06	50.8
orthomcl_10203_cons	A8K7I4	192	12	541	885	218	536	6.05e-48	190
orthomcl_10203_cons	Q2TU62	205	13	546	923	223	561	2.6e-46	184
orthomcl_10203_cons	Q9TUB5	217	12	541	923	218	563	4.6e-45	181
orthomcl_10203_cons	P54281	201	12	541	890	218	542	2.53e-44	178
orthomcl_10203_cons	Q6PT52	194	11	541	885	218	536	6.15e-44	177
orthomcl_10203_cons	Q6Q473	210	12	541	923	219	563	3.58e-43	175
orthomcl_10203_cons	Q9D7Z6	216	14	541	923	219	562	4.95e-43	174
orthomcl_10203_cons	Q14CN2	209	13	546	923	223	562	2.08e-42	172
orthomcl_10203_cons	Q9UQC9	217	12	541	890	221	550	9.46e-39	161
orthomcl_10203_cons	Q8BG22	234	14	543	922	223	571	5.8e-33	142
orthomcl_10209_cons	B3EWZ3	184	16	192	535	227	543	1.14e-20	102
orthomcl_10209_cons	Q96RW7	154	18	184	471	4578	4841	6.3e-20	100
orthomcl_10209_cons	D3YXG0	159	18	178	471	4571	4840	2.33e-19	98.6
orthomcl_10209_cons	P27918	223	17	190	558	78	430	2e-15	84
orthomcl_10209_cons	Q13591	195	19	192	542	598	926	3.84e-15	84.3
orthomcl_10209_cons	Q5RBP8	224	18	190	558	78	430	2.04e-14	80.9
orthomcl_10209_cons	P11680	264	16	160	558	44	425	2.06e-14	80.9
orthomcl_10209_cons	P98167	351	19	192	701	2697	3257	7.06e-14	80.9
orthomcl_10209_cons	Q9P283	186	20	192	536	667	990	1.57e-13	79.3
orthomcl_10209_cons	Q60519	187	19	192	536	609	932	5.67e-13	77.4
orthomcl_10209_cons	Q2PC93	220	16	192	533	3647	4043	3.04e-12	75.5
orthomcl_10209_cons	Q8CGM1	130	7	632	838	301	518	7.63e-12	73.9
orthomcl_10209_cons	O60241	130	7	632	838	310	527	7.72e-12	73.9
orthomcl_10209_cons	Q3UHD1	130	7	632	838	355	574	2.18e-11	72.4
orthomcl_10209_cons	A2VEC9	343	24	192	701	2718	3277	1.36e-10	70.1
orthomcl_10209_cons	Q64181	238	17	190	558	77	431	1.81e-10	68.2
orthomcl_10209_cons	Q700K0	203	20	177	535	2476	2842	2.02e-10	69.3
orthomcl_10209_cons	B3EWY9	94	6	682	838	147	309	3.88e-10	68.2
orthomcl_10209_cons	Q5R7Y0	94	8	192	351	300	460	1.53e-09	66.2
orthomcl_10209_cons	Q28178	99	5	634	787	382	547	2.81e-09	65.5
orthomcl_10209_cons	P35441	100	5	634	787	382	547	3.78e-09	65.1
orthomcl_10209_cons	Q8CG65	217	17	192	533	3484	3818	3.88e-09	65.1
orthomcl_10209_cons	O60242	129	7	636	838	296	507	4.21e-09	64.7
orthomcl_10209_cons	P07996	110	6	634	807	382	561	1.18e-08	63.2
orthomcl_10209_cons	P35440	80	6	192	325	390	527	1.51e-08	62.8
orthomcl_10209_cons	P35447	147	16	246	524	439	681	1.59e-08	62.8
orthomcl_10209_cons	Q80ZF8	130	7	636	838	296	507	2.66e-08	62.4
orthomcl_10209_cons	Q8VCC9	187	13	177	467	482	777	2.91e-08	62
orthomcl_10209_cons	Q62217	197	18	192	535	598	920	3.24e-08	62
orthomcl_10209_cons	P35446	185	15	177	467	482	777	4.49e-08	61.2
orthomcl_10209_cons	P35448	77	6	192	325	385	522	4.61e-08	61.2
orthomcl_10209_cons	D3ZTD8	175	15	182	471	536	811	7.55e-08	60.5
orthomcl_10209_cons	Q9HCB6	157	16	246	538	445	698	1.13e-07	60.1
orthomcl_10209_cons	Q9GLX9	156	16	246	538	445	698	1.29e-07	59.7
orthomcl_10209_cons	Q8N6G6	124	17	170	387	587	815	2.79e-07	58.9
orthomcl_10209_cons	P35442	103	5	634	787	384	549	3.05e-07	58.5
orthomcl_10209_cons	Q03350	104	5	634	787	384	549	3.08e-07	58.5
orthomcl_10209_cons	O14514	140	6	632	838	355	574	6.02e-07	57.8
orthomcl_10209_cons	Q9W770	191	14	177	470	477	775	1.12e-06	56.6
orthomcl_10209_cons	Q95116	95	10	187	351	372	541	1.31e-06	56.6
orthomcl_10209_cons	P59510	156	14	191	473	971	1236	2.88e-06	55.5
orthomcl_10209_cons	Q6P4U0	123	10	256	472	1079	1277	3.81e-06	55.1
orthomcl_10209_cons	Q9P2N4	221	23	176	538	1370	1707	6.55e-06	54.3
orthomcl_10219_cons	P10039	198	23	1015	1384	227	555	1.91e-11	73.2
orthomcl_10219_cons	P24821	193	24	1015	1393	225	561	2.26e-11	72.8
orthomcl_10219_cons	Q80YX1	212	28	980	1384	194	585	2.3e-10	69.7
orthomcl_10219_cons	Q29116	198	23	983	1347	260	584	4.93e-06	55.5
orthomcl_10220_cons	P79143	76	2	1	131	840	973	4.16e-28	111
orthomcl_10220_cons	P79098	77	2	1	131	831	964	3.41e-27	108
orthomcl_10220_cons	P15145	79	2	1	131	829	962	1.82e-26	106
orthomcl_10220_cons	P15144	78	2	1	131	832	965	1.91e-26	106
orthomcl_10220_cons	P79171	80	2	1	131	833	966	5.83e-26	105
orthomcl_10220_cons	P15684	81	2	1	131	831	964	1.78e-25	103
orthomcl_10220_cons	O57579	79	2	1	128	835	965	3.44e-25	102
orthomcl_10220_cons	P97449	82	2	1	131	831	964	1.09e-24	101
orthomcl_10220_cons	P15541	81	2	1	131	831	964	2.36e-24	100
orthomcl_10220_cons	P16406	85	0	1	128	814	941	2.87e-18	83.2
orthomcl_10220_cons	P50123	85	0	1	128	814	941	2.9e-18	83.2
orthomcl_10220_cons	Q32LQ0	88	0	1	130	824	953	7.44e-17	79
orthomcl_10220_cons	Q95334	90	0	1	130	813	942	3.93e-16	77
orthomcl_10220_cons	Q07075	91	0	1	130	823	952	5.21e-16	76.6
orthomcl_10220_cons	Q6Q4G3	54	2	1	89	862	948	2.82e-13	68.6
orthomcl_10220_cons	Q9UKU6	63	2	27	128	918	1018	3.64e-12	65.5
orthomcl_10220_cons	Q8K093	64	2	27	128	919	1019	7.45e-12	64.7
orthomcl_10220_cons	Q10836	64	2	27	128	919	1019	7.97e-12	64.7
orthomcl_10220_cons	P97629	85	2	1	128	897	1025	5.55e-10	59.3
orthomcl_10220_cons	Q8C129	86	2	1	128	897	1025	7.78e-10	58.9
orthomcl_10220_cons	Q9EQH2	94	1	1	128	794	922	2.03e-08	54.7
orthomcl_10220_cons	Q9JJ22	96	1	1	128	794	922	1.68e-07	52
orthomcl_10220_cons	Q9UIQ6	64	2	32	128	928	1025	1.94e-07	52
orthomcl_10220_cons	Q9NZ08	82	2	14	128	814	933	5.2e-07	50.8
orthomcl_10220_cons	A6QPT7	102	1	1	132	822	954	6.99e-06	47.4
orthomcl_10220_cons	Q5RFP3	100	1	1	131	828	959	8.32e-06	47.4
orthomcl_10222_cons	Q98943	162	8	296	557	171	419	7.01e-25	110
orthomcl_10222_cons	P29594	156	9	296	557	200	448	1.46e-23	107
orthomcl_10222_cons	P55215	158	9	296	557	200	448	6.88e-23	105
orthomcl_10222_cons	P42575	157	9	296	557	200	448	1.2e-22	104
orthomcl_10222_cons	P42573	169	7	274	521	220	469	6.67e-19	93.6
orthomcl_10222_cons	P45436	168	8	274	521	214	460	4.28e-18	91.3
orthomcl_10222_cons	P55211	113	7	349	525	211	398	1.93e-17	88.6
orthomcl_10222_cons	Q8C3Q9	152	8	297	525	201	436	1.09e-15	83.2
orthomcl_10222_cons	Q9XYF4	158	5	294	520	194	420	9.3e-15	80.5
orthomcl_10222_cons	P55214	138	8	297	521	70	273	6.16e-14	76.3
orthomcl_10222_cons	P97864	149	8	297	527	70	279	6.51e-14	76.3
orthomcl_10222_cons	P55210	148	7	297	527	70	279	1.13e-13	75.5
orthomcl_10222_cons	P42574	147	7	297	524	47	250	3.57e-13	73.6
orthomcl_10222_cons	Q5IS54	147	7	297	524	47	250	3.67e-13	73.6
orthomcl_10222_cons	Q5IS99	144	7	297	521	47	247	8.24e-13	72.4
orthomcl_10222_cons	Q2PFV2	147	7	297	524	47	250	1.18e-12	72					Q80U72
orthomcl_10222_cons	Q60431	144	8	297	524	47	250	1.43e-12	72
orthomcl_10222_cons	Q8MJC3	144	7	297	524	47	250	2.53e-12	71.2
orthomcl_10222_cons	Q08DY9	147	7	297	524	47	250	3.39e-12	70.9
orthomcl_10222_cons	P55213	146	7	297	524	47	250	6.9e-12	69.7
orthomcl_10222_cons	P70677	138	8	297	524	47	250	7.16e-12	69.7
orthomcl_10222_cons	O89094	123	5	313	498	33	211	1.56e-11	68.6
orthomcl_10222_cons	Q8MKI5	149	7	297	524	47	250	2.43e-11	68.2
orthomcl_10222_cons	P55866	152	6	297	525	58	262	1.15e-10	66.2
orthomcl_10222_cons	Q8MJU1	145	7	297	521	47	247	1.69e-10	65.5
orthomcl_10222_cons	Q95ND5	150	7	297	524	47	250	3.57e-10	64.7
orthomcl_10222_cons	P31944	116	4	313	497	29	195	4.42e-10	63.9
orthomcl_10222_cons	O89110	140	10	297	513	238	448	2.88e-09	63.2
orthomcl_10222_cons	P70343	152	6	298	518	135	347	4.68e-09	62
orthomcl_10222_cons	O01382	154	5	294	521	92	299	1.01e-08	60.8
orthomcl_10222_cons	Q9MZV6	156	5	298	518	164	384	1.14e-08	61.2
orthomcl_10222_cons	O02002	157	6	288	521	66	284	1.32e-08	60.5
orthomcl_10222_cons	Q92851	130	6	297	495	286	464	1.49e-08	61.2
orthomcl_10222_cons	Q9JHX4	157	10	283	513	222	449	2.27e-08	60.5
orthomcl_10222_cons	Q9TV13	146	7	298	514	167	375	1.09e-07	58.2
orthomcl_10222_cons	P55865	128	8	298	520	147	360	1.47e-07	57.8
orthomcl_10222_cons	Q920D5	77	7	289	421	167	301	1.62e-07	57.8
orthomcl_10222_cons	P43527	150	9	289	514	152	372	2.71e-07	57
orthomcl_10222_cons	P89116	145	9	296	521	61	264	3.29e-07	55.8
orthomcl_10222_cons	Q9N2I1	149	7	298	514	166	374	3.36e-07	56.6
orthomcl_10222_cons	Q075B4	95	8	266	421	111	268	3.63e-07	56.2
orthomcl_10222_cons	P29452	145	8	298	514	165	372	9.68e-07	55.1
orthomcl_10222_cons	P51878	135	8	298	501	196	391	1.51e-06	54.7
orthomcl_10222_cons	Q14790	103	3	365	513	310	446	3.26e-06	53.5
orthomcl_10222_cons	P55867	139	8	298	520	145	356	3.27e-06	53.1
orthomcl_10225_cons	Q99698	87	3	400	549	1898	2038	2.4e-17	92.4
orthomcl_10225_cons	P97412	85	3	400	549	1892	2032	8.55e-17	90.9
orthomcl_10225_cons	Q9TTK4	85	3	405	549	1898	2033	5.45e-16	88.2
orthomcl_10237_cons	D3Z5L6	175	4	71	306	56	288	8.42e-09	61.2
orthomcl_10237_cons	Q6NT16	178	4	65	306	50	286	1.33e-07	57.4
orthomcl_10238_cons	Q6V0I7	753	44	45	1195	511	1620	3.06e-78	290
orthomcl_10238_cons	Q2PZL6	762	36	45	1195	511	1620	4.5e-76	283
orthomcl_10238_cons	Q24292	713	48	56	1195	500	1655	2.49e-66	252
orthomcl_10238_cons	Q96JQ0	750	46	46	1194	510	1637	3.13e-63	242
orthomcl_10238_cons	D4ACX8	746	45	46	1194	504	1630	2.06e-59	229
orthomcl_10238_cons	E9PVD3	748	45	46	1194	504	1630	1.44e-58	227
orthomcl_10238_cons	Q99PF4	720	39	101	1186	444	1507	9.96e-51	201
orthomcl_10238_cons	Q9H251	719	39	101	1186	444	1507	1.17e-50	201
orthomcl_10238_cons	Q967F4	717	50	56	1166	584	1731	1.27e-50	201
orthomcl_10238_cons	Q8R508	707	39	35	1123	1691	2726	6.14e-50	199
orthomcl_10238_cons	Q8BNA6	700	40	35	1123	1691	2726	6.35e-50	199
orthomcl_10238_cons	P58365	718	41	101	1186	442	1505	2.8e-49	197
orthomcl_10238_cons	Q14517	772	43	46	1194	2216	3323	2.1e-48	194
orthomcl_10238_cons	Q8TDW7	713	38	35	1123	1692	2727	2.95e-47	190
orthomcl_10238_cons	O88277	689	37	57	1103	2216	3220	1.94e-45	184
orthomcl_10238_cons	P33450	738	47	85	1195	2246	3323	7.94e-45	182
orthomcl_10238_cons	Q5F226	663	37	57	1081	2216	3196	1.56e-44	181
orthomcl_10238_cons	Q9NYQ8	704	41	57	1135	2216	3263	1.18e-43	178
orthomcl_10238_cons	B8V7Q1	729	44	115	1194	1889	2942	4.79e-39	163
orthomcl_10238_cons	Q9VW71	772	40	57	1194	2285	3366	1.53e-37	158
orthomcl_10238_cons	Q6V1P9	770	46	45	1184	985	2072	6.15e-37	156
orthomcl_10238_cons	O35161	573	37	53	957	307	1182	5.72e-34	147
orthomcl_10238_cons	O15943	761	50	45	1173	684	1819	7.35e-34	146
orthomcl_10238_cons	Q9V5N8	409	31	559	1194	466	1101	1.4e-31	139
orthomcl_10238_cons	Q9NYQ6	458	20	45	721	389	1056	2.33e-29	131
orthomcl_10238_cons	Q9HCU4	456	18	49	721	332	978	4.17e-28	127
orthomcl_10238_cons	Q9R0M0	433	30	486	1139	221	851	9.98e-27	123
orthomcl_10238_cons	Q91ZI0	420	30	43	728	570	1226	2.82e-26	121
orthomcl_10238_cons	O88278	421	30	43	728	570	1226	7.03e-26	120
orthomcl_10238_cons	Q9NYQ7	425	30	43	728	579	1235	1.45e-25	119
orthomcl_10238_cons	Q08174	259	12	54	447	327	724	5.22e-25	117
orthomcl_10238_cons	Q9BZA8	413	26	552	1184	166	791	6.07e-24	113
orthomcl_10238_cons	Q9HC56	417	22	105	727	130	741	3.71e-23	110
orthomcl_10238_cons	Q6X862	417	26	552	1184	134	759	8.74e-23	109
orthomcl_10238_cons	Q96QU1	227	13	46	406	650	1008	1.12e-22	109
orthomcl_10238_cons	Q6WXV7	417	26	552	1184	134	759	1.36e-22	109
orthomcl_10238_cons	Q6WYY1	417	26	552	1184	134	759	1.43e-22	109
orthomcl_10238_cons	Q71M42	417	26	552	1184	134	759	1.6e-22	108
orthomcl_10238_cons	Q9BZA7	415	26	552	1184	134	759	1.69e-22	108
orthomcl_10238_cons	Q63418	322	18	702	1195	65	549	2.12e-22	107
orthomcl_10238_cons	Q9Y5G0	191	8	852	1143	200	487	4.46e-22	107
orthomcl_10238_cons	Q5DRA7	191	8	852	1143	200	487	6.11e-22	106
orthomcl_10238_cons	Q99PJ1	243	13	46	429	655	1030	2.14e-21	105
orthomcl_10238_cons	Q9QYP2	112	2	84	268	7	186	3.6e-21	104
orthomcl_10238_cons	Q9Y5E1	222	12	852	1195	200	550	5.82e-21	103
orthomcl_10238_cons	Q0ZM14	204	9	45	357	649	953	1.03e-20	103
orthomcl_10238_cons	Q5DWV2	249	20	45	439	83	483	1.36e-20	102
orthomcl_10238_cons	Q9Y5F8	351	22	661	1195	27	551	1.36e-20	102
orthomcl_10238_cons	Q8BM92	249	20	45	439	83	483	1.85e-20	101
orthomcl_10238_cons	Q5DRA5	351	22	661	1195	27	551	2.14e-20	101
orthomcl_10238_cons	Q6KEQ9	430	24	552	1184	134	759	2.15e-20	102
orthomcl_10238_cons	Q5DRD9	210	12	852	1195	200	550	9.7e-20	99.4
orthomcl_10238_cons	Q5DRB1	232	13	852	1195	200	551	9.88e-20	99.8
orthomcl_10238_cons	Q9Y5I3	244	10	85	440	210	567	1.18e-19	99.4
orthomcl_10238_cons	Q9ULB5	252	19	45	439	83	483	1.23e-19	99
orthomcl_10238_cons	P55287	308	20	667	1137	59	524	1.41e-19	99
orthomcl_10238_cons	Q90763	253	19	45	439	83	483	2.51e-19	98.2
orthomcl_10238_cons	P70408	255	16	45	439	90	490	2.86e-19	97.8
orthomcl_10238_cons	Q9UN67	211	12	852	1195	200	550	2.99e-19	97.8
orthomcl_10238_cons	Q9Y5F9	170	9	46	320	281	552	3.23e-19	97.8
orthomcl_10238_cons	Q19319	637	46	5	1001	1861	2782	3.24e-19	98.6
orthomcl_10238_cons	Q5DRA6	170	9	46	320	281	552	3.57e-19	97.8
orthomcl_10238_cons	Q9Y5G4	232	13	852	1195	200	551	3.97e-19	97.4
orthomcl_10238_cons	Q9Y5E5	358	19	667	1195	31	549	4.63e-19	97.1
orthomcl_10238_cons	Q9Y5G1	175	7	50	325	285	553	5.47e-19	97.1
orthomcl_10238_cons	Q9Y5G3	156	8	66	318	400	656	6.31e-19	97.1
orthomcl_10238_cons	Q5DRB0	156	8	66	318	400	656	7.61e-19	96.7
orthomcl_10238_cons	Q5DRF5	245	10	85	440	210	567	8.74e-19	96.7
orthomcl_10238_cons	Q5DRC4	226	12	852	1195	200	550	8.98e-19	96.3
orthomcl_10238_cons	P55288	267	15	45	440	89	490	9.36e-19	96.3
orthomcl_10238_cons	Q9VGG5	607	33	89	970	641	1509	1.42e-18	96.3
orthomcl_10238_cons	Q5DRA9	199	8	852	1143	200	491	1.58e-18	95.5
orthomcl_10238_cons	Q9Y6N8	257	16	45	439	90	490	1.84e-18	95.1
orthomcl_10238_cons	Q9UN66	222	13	852	1195	201	551	1.93e-18	95.1
orthomcl_10238_cons	Q9VAF5	574	38	103	972	128	989	2.6e-18	95.5
orthomcl_10238_cons	Q8N6Y1	426	24	552	1184	204	830	2.91e-18	94.7
orthomcl_10238_cons	P97291	329	15	711	1194	108	594	3.79e-18	94.4
orthomcl_10238_cons	Q24298	324	27	612	1126	366	860	4.01e-18	94.7
orthomcl_10238_cons	Q5DRC9	338	22	667	1195	32	549	4.55e-18	94
orthomcl_10238_cons	Q5DRD0	360	19	667	1195	31	549	5.49e-18	93.6
orthomcl_10238_cons	Q91XY4	417	21	604	1194	74	661	6.21e-18	93.6
orthomcl_10238_cons	Q8BIZ0	359	19	647	1184	307	831	6.26e-18	93.6
orthomcl_10238_cons	Q6PB90	233	12	852	1199	200	554	6.47e-18	93.6
orthomcl_10238_cons	Q9Y5F2	345	20	666	1195	31	550	6.71e-18	93.6
orthomcl_10238_cons	Q5DRF4	253	8	80	442	204	568	7.92e-18	93.6
orthomcl_10238_cons	Q91XZ2	325	18	710	1199	73	553	8.18e-18	93.2
orthomcl_10238_cons	O93319	269	16	45	440	89	490	8.54e-18	93.2
orthomcl_10238_cons	Q5DRE3	243	10	85	440	210	567	8.94e-18	93.2
orthomcl_10238_cons	Q9Y5G2	205	6	852	1143	200	491	9.11e-18	93.2
orthomcl_10238_cons	Q9Y5H0	421	21	604	1194	75	662	9.36e-18	93.2
orthomcl_10238_cons	Q5RJH3	257	21	45	442	90	492	9.9e-18	92.8
orthomcl_10238_cons	Q9Y5H5	243	10	85	440	210	567	1.03e-17	93.2
orthomcl_10238_cons	O14917	214	12	54	382	291	643	1.14e-17	93.2
orthomcl_10238_cons	Q9Y5H4	342	22	53	577	68	578	1.21e-17	92.8
orthomcl_10238_cons	Q9Y5E4	340	22	667	1195	32	549	1.44e-17	92.4
orthomcl_10238_cons	Q5DRC6	223	13	852	1195	201	551	1.54e-17	92.4
orthomcl_10238_cons	O54800	326	17	711	1194	108	594	1.55e-17	92.4
orthomcl_10238_cons	Q5DRC3	229	12	852	1195	200	550	1.63e-17	92
orthomcl_10238_cons	P79995	254	17	45	439	90	490	1.88e-17	92
orthomcl_10238_cons	Q5DRB7	423	21	604	1194	75	662	1.9e-17	92
orthomcl_10238_cons	P55286	325	17	711	1194	108	594	2.11e-17	91.7
orthomcl_10238_cons	Q9Y5H1	236	9	852	1195	200	551	2.16e-17	92
orthomcl_10238_cons	Q6URK6	316	25	702	1194	81	573	2.61e-17	91.7
orthomcl_10238_cons	Q91Y13	234	9	105	438	121	455	2.72e-17	91.7
orthomcl_10238_cons	P55289	258	21	45	442	90	492	2.91e-17	91.3
orthomcl_10238_cons	Q5DRB2	412	21	604	1194	75	662	3.38e-17	91.3
orthomcl_10238_cons	Q9Y5E3	228	11	852	1195	199	548	3.92e-17	90.9
orthomcl_10238_cons	Q91Y11	178	6	80	342	235	497	4.68e-17	90.9
orthomcl_10238_cons	Q5DRC2	340	20	53	567	68	568	4.88e-17	90.9
orthomcl_10238_cons	Q9Y5G5	408	23	604	1194	75	662	4.88e-17	90.9
orthomcl_10238_cons	Q9UN73	367	21	665	1211	30	570	5.12e-17	90.9
orthomcl_10238_cons	Q12864	404	27	363	972	59	641	5.34e-17	90.5
orthomcl_10238_cons	Q9Y5I2	254	8	80	442	204	568	5.81e-17	90.5
orthomcl_10238_cons	Q5DRD5	230	13	852	1195	200	550	7.75e-17	90.1
orthomcl_10238_cons	Q96TA0	322	14	715	1195	24	497	9.77e-17	89.4
orthomcl_10238_cons	Q91Y20	255	11	85	449	211	575	9.91e-17	89.7
orthomcl_10238_cons	Q9UN71	201	9	852	1143	200	489	1.44e-16	89.4
orthomcl_10238_cons	Q5DRF0	266	12	66	449	194	575	1.55e-16	89.4
orthomcl_10238_cons	Q9Y5I1	254	11	83	449	208	574	1.86e-16	89
orthomcl_10238_cons	Q3SWX5	269	17	45	444	89	494	1.88e-16	88.6
orthomcl_10238_cons	P34616	178	8	59	342	1989	2257	2.07e-16	89.4
orthomcl_10238_cons	Q5DRD6	226	13	852	1195	201	550	2.11e-16	88.6
orthomcl_10238_cons	Q9Y5H9	266	12	66	449	194	575	2.27e-16	88.6
orthomcl_10238_cons	Q5DRE5	248	12	85	449	210	575	2.27e-16	88.6
orthomcl_10238_cons	Q5DRD4	312	18	715	1195	78	551	2.83e-16	88.2
orthomcl_10238_cons	Q6PFX6	262	17	45	438	80	479	2.88e-16	88.2
orthomcl_10238_cons	Q8VHR0	256	10	57	426	297	676	2.9e-16	88.6
orthomcl_10238_cons	O60245	306	19	46	507	347	801	3.04e-16	88.2
orthomcl_10238_cons	Q5DRA8	201	9	852	1143	200	489	3.05e-16	88.2
orthomcl_10238_cons	Q91XZ4	346	19	694	1199	57	553	3.27e-16	87.8
orthomcl_10238_cons	Q91838	330	26	679	1194	72	585	3.34e-16	87.8
orthomcl_10238_cons	Q9H159	297	26	667	1132	49	497	3.75e-16	87.8
orthomcl_10238_cons	Q5DRF1	251	10	84	449	209	575	4.08e-16	87.8
orthomcl_10238_cons	O60330	358	22	665	1195	30	551	4.24e-16	87.8
orthomcl_10238_cons	Q9Y5I0	251	10	84	449	209	575	4.56e-16	87.8
orthomcl_10238_cons	Q9Y5G9	417	23	604	1194	75	662	4.58e-16	87.8
orthomcl_10238_cons	Q5DRC7	225	13	852	1195	200	550	4.75e-16	87.4
orthomcl_10238_cons	O88689	193	7	61	346	190	471	4.79e-16	87.4
orthomcl_10238_cons	Q5DRB8	404	24	604	1194	75	662	5.03e-16	87.4
orthomcl_10238_cons	Q5DRA4	391	23	610	1194	84	664	6.02e-16	87.4
orthomcl_10238_cons	Q9Y5H8	252	12	85	449	210	575	6.63e-16	87
orthomcl_10238_cons	Q9Y5E2	224	13	852	1195	200	550	6.92e-16	87
orthomcl_10238_cons	P97326	271	17	45	444	89	494	7.39e-16	86.7
orthomcl_10238_cons	Q5DRC0	412	23	604	1194	76	663	7.39e-16	87
orthomcl_10238_cons	Q9BYE9	371	20	614	1143	435	968	8.21e-16	87
orthomcl_10238_cons	Q9Y5H2	411	23	604	1194	76	663	8.26e-16	86.7
orthomcl_10238_cons	Q5DRB5	237	10	852	1195	200	551	8.89e-16	86.7
orthomcl_10238_cons	Q5DRF2	249	12	72	442	200	569	9.66e-16	86.7
orthomcl_10238_cons	Q9UN75	249	12	72	442	200	569	1.01e-15	86.7
orthomcl_10238_cons	Q5DRD7	346	22	668	1195	33	550	1.02e-15	86.3
orthomcl_10238_cons	P55285	271	17	45	444	89	494	1.07e-15	86.3
orthomcl_10238_cons	Q5DRB9	358	22	665	1195	30	551	1.26e-15	86.3
orthomcl_10238_cons	Q9UN70	392	23	610	1194	84	664	1.28e-15	86.3
orthomcl_10238_cons	Q5DRB6	417	23	604	1194	75	662	1.36e-15	86.3
orthomcl_10238_cons	P55280	271	17	45	444	89	494	1.5e-15	85.9
orthomcl_10238_cons	Q9HBT6	278	14	711	1137	106	526	1.53e-15	85.9
orthomcl_10238_cons	Q9Y5F0	227	13	852	1195	201	550	1.61e-15	85.9
orthomcl_10238_cons	Q9HCL0	254	11	57	426	297	676	1.78e-15	85.9
orthomcl_10238_cons	Q5DRE9	252	13	85	449	210	575	2.16e-15	85.5
orthomcl_10238_cons	Q5DRD8	348	20	666	1195	31	550	2.85e-15	84.7
orthomcl_10238_cons	Q9NRJ7	233	13	851	1195	199	550	3.22e-15	84.7
orthomcl_10238_cons	O02840	326	23	702	1194	80	572	3.81e-15	84.3
orthomcl_10238_cons	Q08DJ5	259	18	45	436	89	486	4.44e-15	84.3
orthomcl_10238_cons	Q9ULB4	261	19	45	439	89	489	4.55e-15	84.3
orthomcl_10238_cons	Q86UP0	234	15	45	406	80	451	5.06e-15	84
orthomcl_10238_cons	Q90762	287	19	710	1149	99	533	5.14e-15	84
orthomcl_10238_cons	Q9R100	411	26	363	976	58	644	5.46e-15	84
orthomcl_10238_cons	Q767I8	362	22	661	1195	26	554	5.69e-15	84
orthomcl_10238_cons	Q9H158	232	13	852	1195	191	544	6.7e-15	84
orthomcl_10238_cons	Q9Y5G8	403	24	604	1194	75	662	6.91e-15	84
orthomcl_10238_cons	Q9UN72	250	12	85	449	210	575	7.11e-15	84
orthomcl_10238_cons	Q9Y5F1	348	21	668	1195	33	550	7.39e-15	83.6
orthomcl_10238_cons	A7MB46	255	11	57	426	297	676	8.93e-15	83.6
orthomcl_10238_cons	Q5DRA3	410	22	610	1194	82	663	1.15e-14	83.2
orthomcl_10238_cons	Q9Y5F7	410	22	610	1194	82	663	1.15e-14	83.2
orthomcl_10238_cons	Q5DRA2	134	5	54	268	290	494	1.15e-14	83.2
orthomcl_10238_cons	Q9P2E7	232	12	101	440	234	576	1.16e-14	83.2
orthomcl_10238_cons	Q9Y5F3	398	24	604	1195	75	662	1.51e-14	82.4
orthomcl_10238_cons	Q5DRE6	122	7	57	268	293	495	1.58e-14	82.8
orthomcl_10238_cons	Q5DRE7	254	13	85	449	209	574	1.65e-14	82.4
orthomcl_10238_cons	Q9Y5F6	132	6	54	268	290	494	1.88e-14	82.4
orthomcl_10238_cons	Q80TF3	152	7	85	320	421	660	2.03e-14	82.4
orthomcl_10238_cons	Q9Y5H6	256	10	85	452	210	578	2.52e-14	82
orthomcl_10238_cons	Q9Y5E9	244	15	71	446	199	569	2.69e-14	81.6
orthomcl_10238_cons	Q9Y5I4	249	14	72	439	215	580	2.72e-14	82
orthomcl_10238_cons	Q5DRE4	152	8	57	306	293	540	2.72e-14	82
orthomcl_10238_cons	Q13634	258	19	45	436	89	486	2.91e-14	81.6
orthomcl_10238_cons	P30944	238	15	97	438	236	589	2.96e-14	81.6
orthomcl_10238_cons	Q5DRD2	405	22	610	1195	84	663	3.03e-14	81.6
orthomcl_10238_cons	Q9UJ99	260	18	45	440	98	501	3.3e-14	81.6
orthomcl_10238_cons	Q9Z0M3	269	17	711	1137	106	526	3.37e-14	81.3
orthomcl_10238_cons	Q9Y5G6	154	9	57	306	292	537	4.02e-14	81.3
orthomcl_10238_cons	Q5DRE1	248	14	72	439	215	580	4.23e-14	81.3
orthomcl_10238_cons	Q8TAB3	214	13	53	382	285	622	4.28e-14	81.3
orthomcl_10238_cons	Q5DRB3	154	9	57	306	292	537	4.49e-14	81.3
orthomcl_10238_cons	Q5DRC8	416	17	611	1195	82	659	4.58e-14	80.9
orthomcl_10238_cons	Q9UN74	344	24	665	1195	30	554	4.85e-14	80.9
orthomcl_10238_cons	Q5DRE0	403	23	604	1195	75	662	4.85e-14	80.9
orthomcl_10238_cons	P70407	270	16	45	444	88	493	5.17e-14	80.9
orthomcl_10238_cons	Q5DRE8	344	24	665	1195	30	554	5.46e-14	80.9
orthomcl_10238_cons	Q8AYD0	324	26	703	1194	77	569	5.9e-14	80.5
orthomcl_10238_cons	E9Q7P9	255	19	88	507	212	642	6.64e-14	80.9
orthomcl_10238_cons	Q9Y5E7	218	11	105	438	123	453	6.7e-14	80.5
orthomcl_10238_cons	Q9Y5H7	254	13	85	449	209	574	9.11e-14	80.1
orthomcl_10238_cons	Q91Y02	210	12	875	1195	224	550	1.2e-13	79.7
orthomcl_10238_cons	Q5DRF3	133	6	52	268	287	494	1.27e-13	79.7
orthomcl_10238_cons	O88338	139	7	161	381	268	491	1.34e-13	79.3
orthomcl_10238_cons	Q9Y5H3	154	9	57	306	296	541	1.65e-13	79.3
orthomcl_10238_cons	Q5DRC1	153	9	57	306	296	541	1.8e-13	79.3
orthomcl_10238_cons	Q63315	260	17	45	440	95	498	2.59e-13	78.6
orthomcl_10238_cons	Q9WTP5	259	19	45	440	95	498	2.59e-13	78.6
orthomcl_10238_cons	P33151	313	22	711	1194	92	573	3.97e-13	77.8
orthomcl_10238_cons	Q91XU7	264	14	57	439	182	578	5.53e-13	77.4
orthomcl_10238_cons	Q5DWV1	281	15	711	1137	106	526	5.66e-13	77.4
orthomcl_10238_cons	Q8QGH3	257	18	45	438	94	493	5.75e-13	77.4
orthomcl_10238_cons	Q9NPG4	105	4	55	226	398	563	9.46e-13	77
orthomcl_10238_cons	Q5DRE2	165	10	54	318	281	541	1.02e-12	76.6
orthomcl_10238_cons	O55134	176	7	57	320	295	553	1.08e-12	76.6
orthomcl_10238_cons	Q5DRD1	182	10	49	318	375	658	1.27e-12	76.3
orthomcl_10238_cons	Q9VEU1	254	21	56	446	1230	1676	1.34e-12	76.6
orthomcl_10238_cons	Q9Y5E6	238	14	83	446	208	569	2.28e-12	75.5
orthomcl_10238_cons	Q5DRD3	216	13	105	438	121	451	2.38e-12	75.5
orthomcl_10238_cons	Q9Y5E8	221	12	105	438	121	451	2.66e-12	75.1
orthomcl_10238_cons	Q02487	247	22	710	1103	184	577	3.28e-12	75.1
orthomcl_10238_cons	Q5DRB4	241	10	852	1195	200	551	3.51e-12	75.1
orthomcl_10238_cons	Q7TSK3	169	9	53	320	293	599	3.65e-12	75.1
orthomcl_10238_cons	Q8WN91	227	13	96	440	109	475	4.91e-12	74.3
orthomcl_10238_cons	D3ZE55	169	9	53	320	293	599	5.12e-12	74.7
orthomcl_10238_cons	Q8UVJ7	221	12	105	440	125	477	7.08e-12	73.9
orthomcl_10238_cons	O95206	169	9	53	320	293	599	8.24e-12	73.9
orthomcl_10238_cons	Q9Y5G7	153	10	57	306	292	537	1.25e-11	73.2
orthomcl_10238_cons	P55292	258	19	710	1103	184	577	1.96e-11	72.4
orthomcl_10238_cons	Q8VHP6	261	16	57	439	182	578	2.94e-11	72
orthomcl_10238_cons	O75309	134	10	147	381	265	489	3.51e-11	71.6
orthomcl_10238_cons	Q9VJB6	227	16	769	1105	23	366	5.14e-11	71.6
orthomcl_10238_cons	Q6W3B0	266	17	604	996	100	497	5.92e-11	70.9
orthomcl_10238_cons	Q6B3P0	257	14	798	1164	156	538	1.07e-10	70.1
orthomcl_10238_cons	P55281	177	12	172	440	69	341	1.09e-10	70.1
orthomcl_10238_cons	P22223	209	13	46	356	143	466	1.57e-10	69.7
orthomcl_10238_cons	Q96JP9	265	13	57	438	181	576	1.57e-10	69.7
orthomcl_10238_cons	Q7TMD7	269	16	604	996	100	497	2.19e-10	69.3
orthomcl_10238_cons	P08641	141	6	57	269	323	534	2.73e-10	68.9
orthomcl_10238_cons	P55284	292	21	711	1153	90	526	3.45e-10	68.6
orthomcl_10238_cons	P33545	272	15	46	436	125	524	3.59e-10	68.6
orthomcl_10238_cons	Q14574	257	17	710	1101	184	575	3.78e-10	68.2
orthomcl_10238_cons	P10287	232	15	46	384	135	487	3.88e-10	68.2
orthomcl_10238_cons	Q86SJ6	291	21	604	1039	100	535	4.81e-10	68.2
orthomcl_10238_cons	P55850	246	13	819	1166	169	535	5.41e-10	67.8
orthomcl_10238_cons	P33152	279	16	46	436	193	595	2.11e-09	65.9
orthomcl_10238_cons	Q28060	323	25	585	1101	86	575	2.54e-09	65.5
orthomcl_10238_cons	P33146	317	27	694	1194	75	576	2.85e-09	65.5
orthomcl_10238_cons	P55283	255	20	819	1199	203	610	4.88e-09	64.7
orthomcl_10238_cons	Q28634	140	8	161	381	266	489	1.66e-08	62.8
orthomcl_10238_cons	P33148	279	16	46	436	191	593	1.95e-08	62.8
orthomcl_10238_cons	P10288	232	18	831	1184	80	474	2.19e-08	62.8
orthomcl_10238_cons	Q7YRU7	143	8	29	247	66	285	2.42e-08	62.4
orthomcl_10238_cons	Q08554	173	11	710	974	183	440	3.58e-08	62
orthomcl_10238_cons	P33147	279	16	40	437	191	605	4.46e-08	61.6
orthomcl_10238_cons	Q9VGW1	187	10	177	443	310	611	5.49e-08	61.6
orthomcl_10238_cons	Q02413	289	17	586	1003	79	488	7.79e-08	60.8
orthomcl_10238_cons	Q9GKQ8	250	15	29	397	67	456	1.28e-07	60.1
orthomcl_10238_cons	Q01107	144	8	168	377	176	403	1.86e-07	59.7
orthomcl_10238_cons	P55849	265	17	710	1101	183	575	1.92e-07	59.3
orthomcl_10238_cons	P79883	230	16	852	1194	241	609	2.78e-07	58.9
orthomcl_10238_cons	P33145	250	16	46	408	42	417	3.16e-07	58.5
orthomcl_10238_cons	P33150	188	9	178	448	195	487	5.56e-07	57.8
orthomcl_10238_cons	Q8BL00	121	8	172	346	181	361	5.6e-07	57.8
orthomcl_10238_cons	Q6R8F2	190	10	57	349	317	594	7.2e-07	57.8
orthomcl_10238_cons	P55291	323	25	694	1194	76	577	8.35e-07	57.4
orthomcl_10238_cons	Q14126	209	13	831	1134	96	421	1.14e-06	57
orthomcl_10238_cons	Q6ZTQ4	124	8	172	346	181	361	1.29e-06	56.6
orthomcl_10238_cons	Q03763	284	17	586	987	79	484	1.32e-06	57
orthomcl_10238_cons	Q6B457	368	25	186	723	99	635	1.33e-06	56.6
orthomcl_10238_cons	Q7TSF0	107	8	824	984	86	259	1.5e-06	56.6
orthomcl_10238_cons	Q3B7N0	219	17	773	1103	238	585	2.21e-06	55.8
orthomcl_10238_cons	P09803	115	5	175	342	211	389	2.25e-06	55.8
orthomcl_10238_cons	Q61495	219	14	824	1135	86	416	2.93e-06	55.8
orthomcl_10238_cons	Q90275	193	9	178	443	204	489	3.82e-06	55.1
orthomcl_10238_cons	Q7TSF1	219	15	824	1135	86	416	3.88e-06	55.5
orthomcl_10238_cons	P19534	325	22	706	1187	175	662	4.16e-06	55.1
orthomcl_10238_cons	Q3BDI7	106	8	824	984	86	259	4.81e-06	55.1
orthomcl_10238_cons	P12830	207	8	54	342	314	606	5.07e-06	54.7
orthomcl_10238_cons	B2KI42	323	22	706	1187	204	691	5.34e-06	54.7
orthomcl_10238_cons	P19022	188	10	178	443	217	502	6.16e-06	54.7
orthomcl_10238_cons	B4USZ0	325	22	706	1187	204	691	6.49e-06	54.7
orthomcl_10238_cons	P20310	283	16	40	437	191	605	7.06e-06	54.3
orthomcl_10238_cons	P55290	254	19	711	1103	187	585	7.54e-06	54.3
orthomcl_10238_cons	Q9Z1Y3	189	10	178	443	217	502	8.95e-06	53.9
orthomcl_10238_cons	P15116	189	10	178	443	217	502	9.66e-06	53.9
orthomcl_10243_cons	A8WG21	34	1	15	77	1	61	4.45e-09	53.1
orthomcl_10243_cons	Q08DD7	35	1	13	77	11	73	5.9e-09	53.5
orthomcl_10243_cons	Q91WL6	36	1	13	77	11	73	6.48e-09	53.5
orthomcl_10243_cons	Q9Y5W9	35	1	13	77	11	73	1.38e-08	52.8
orthomcl_10243_cons	Q9CWT3	36	1	16	77	8	67	2.03e-08	51.6
orthomcl_10243_cons	Q0IIL5	36	1	16	77	8	67	2.05e-08	51.6
orthomcl_10243_cons	Q9Y5X0	36	1	16	77	8	67	2.14e-08	51.6
orthomcl_10243_cons	F1Q506	37	1	14	77	7	68	5.21e-06	45.4
orthomcl_10254_cons	O60909	159	5	255	561	91	367	9.48e-60	206
orthomcl_10254_cons	Q9Z2Y2	152	5	261	559	94	362	1.6e-59	205
orthomcl_10254_cons	Q80WN9	153	5	261	559	94	362	1.91e-59	205
orthomcl_10254_cons	P08037	150	7	261	560	134	402	7.3e-57	199
orthomcl_10254_cons	P15535	138	6	280	559	151	398	7.27e-56	196
orthomcl_10254_cons	P15291	161	7	255	560	124	398	4.05e-54	192
orthomcl_10254_cons	Q9GUM2	162	5	261	556	103	366	8.16e-53	188
orthomcl_10254_cons	A8Y1P7	161	5	261	556	104	367	1.62e-52	187
orthomcl_10254_cons	Q80WN7	153	6	261	555	77	339	3.05e-52	185
orthomcl_10254_cons	O60513	152	6	261	555	77	339	5.22e-52	184
orthomcl_10254_cons	Q9JJ04	158	7	246	555	67	339	7.72e-52	184
orthomcl_10254_cons	Q66HH1	162	6	246	555	66	339	2.46e-51	182
orthomcl_10254_cons	O60512	161	4	261	557	77	343	7.15e-49	177
orthomcl_10254_cons	Q5NVN3	161	4	261	557	77	343	8.59e-49	177
orthomcl_10254_cons	Q5EA87	161	4	261	557	80	346	9.03e-49	177
orthomcl_10254_cons	Q6P768	161	4	261	557	79	345	1.47e-48	177
orthomcl_10254_cons	Q91YY2	161	4	261	557	79	345	1.52e-48	177
orthomcl_10254_cons	Q80WN8	162	4	261	557	79	345	3.1e-48	176
orthomcl_10254_cons	Q9JMK0	161	6	271	566	117	388	5.23e-46	169
orthomcl_10254_cons	O43286	143	5	294	566	151	388	8.02e-45	166
orthomcl_10254_cons	O88419	139	6	288	556	138	372	4.66e-42	159
orthomcl_10254_cons	Q9WVK5	140	6	288	556	138	372	4.8e-41	156
orthomcl_10254_cons	Q9UBX8	136	5	294	556	145	372	6.29e-41	155
orthomcl_10254_cons	Q09323	128	4	261	505	143	356	2.99e-35	142
orthomcl_10254_cons	Q8R087	113	3	305	508	93	260	3.69e-17	86.3
orthomcl_10254_cons	Q9UBV7	117	4	293	508	87	260	2.53e-16	84
orthomcl_10254_cons	P34548	107	6	280	483	29	195	6.8e-14	75.9
orthomcl_10255_cons	Q5XXA7	48	0	360	441	477	558	4.44e-14	78.2
orthomcl_10255_cons	Q32N87	43	0	364	438	466	540	6.56e-12	71.2
orthomcl_10255_cons	Q3UMU9	41	0	364	437	470	543	9.33e-12	70.9
orthomcl_10255_cons	Q7Z4V5	54	5	335	444	440	556	1.29e-11	70.5
orthomcl_10255_cons	Q925G1	42	0	364	437	470	543	1.8e-11	70.1
orthomcl_10255_cons	Q6P4K1	42	0	365	438	468	541	1.84e-11	70.1
orthomcl_10255_cons	Q66T72	57	0	363	449	350	436	1.28e-10	67
orthomcl_10255_cons	Q8MJG1	57	0	363	449	350	436	1.58e-10	66.6
orthomcl_10255_cons	Q812D1	57	0	363	449	348	434	1.69e-10	66.6
orthomcl_10255_cons	O75475	57	0	363	449	350	436	1.96e-10	66.6
orthomcl_10255_cons	Q5XXA9	68	1	345	449	384	483	1.61e-09	63.5
orthomcl_10259_cons	A2VE29	157	9	164	397	682	911	2.13e-13	75.9
orthomcl_10259_cons	Q8BJD1	161	10	164	396	680	912	9.69e-12	70.9
orthomcl_10259_cons	Q86UX2	161	9	164	396	680	912	1.58e-11	70.1
orthomcl_10259_cons	Q9GLY5	164	11	164	412	662	903	5.98e-08	58.5
orthomcl_10259_cons	P56652	170	10	164	412	650	891	1.35e-07	57.8
orthomcl_10259_cons	P97278	159	12	161	412	671	914	6.04e-07	55.5
orthomcl_10259_cons	P97280	171	9	164	412	645	886	2.56e-06	53.5
orthomcl_10259_cons	Q61702	157	10	161	397	664	892	3.55e-06	53.1
orthomcl_10259_cons	P19827	167	10	161	412	668	911	8.85e-06	52
orthomcl_10277_cons	Q12951	29	0	482	584	120	222	1.13e-47	175
orthomcl_10277_cons	Q7ZYQ0	42	1	465	584	104	222	1.5e-47	175
orthomcl_10277_cons	A8MTJ6	28	0	482	583	142	243	1.5e-47	176
orthomcl_10277_cons	Q6P8A3	29	0	482	584	120	222	2.71e-47	174
orthomcl_10277_cons	B5RHS5	27	0	482	581	155	254	2.63e-46	173
orthomcl_10277_cons	Q91904	71	2	435	598	88	240	3.37e-46	171
orthomcl_10277_cons	Q91905	66	2	435	592	89	235	5.55e-46	170
orthomcl_10277_cons	Q63ZH2	44	2	462	584	97	223	6.33e-46	170
orthomcl_10277_cons	Q6P2Z3	51	1	462	590	98	230	6.88e-46	170
orthomcl_10277_cons	Q28HT3	30	0	482	583	121	222	2.38e-45	169
orthomcl_10277_cons	Q5NDM2	43	2	462	583	97	222	3.4e-45	168
orthomcl_10277_cons	Q28D67	22	0	482	574	103	195	1.6e-44	166
orthomcl_10277_cons	Q6ZQN5	39	1	484	602	101	220	3.84e-44	164
orthomcl_10277_cons	Q8JIT5	23	0	482	574	126	218	4.73e-44	165
orthomcl_10277_cons	Q63248	23	0	484	574	2	92	1.82e-43	154
orthomcl_10277_cons	Q3I5G5	22	0	484	574	98	188	4.42e-43	160
orthomcl_10277_cons	Q922I5	24	0	482	574	114	206	3.73e-42	160
orthomcl_10277_cons	Q12952	34	0	485	580	49	144	4.02e-36	142
orthomcl_10277_cons	Q64731	35	0	485	580	49	144	5.32e-36	141
orthomcl_10277_cons	P32030	59	0	479	598	114	233	6.66e-34	135
orthomcl_10277_cons	Q63245	35	0	484	572	2	90	3.48e-33	126
orthomcl_10277_cons	Q63251	37	0	484	573	2	91	1.89e-32	124
orthomcl_10277_cons	Q61850	37	0	482	574	68	160	1.92e-32	135
orthomcl_10277_cons	Q99958	37	0	482	574	69	161	1.92e-32	135
orthomcl_10277_cons	Q63246	37	0	482	574	68	160	1.94e-32	135
orthomcl_10277_cons	Q07342	52	1	484	598	150	258	2.73e-32	132
orthomcl_10277_cons	Q61574	38	0	480	574	13	107	3.5e-32	130
orthomcl_10277_cons	P32027	57	1	482	599	67	187	3.8e-32	134
orthomcl_10277_cons	P79772	38	0	481	573	113	205	3.84e-32	132
orthomcl_10277_cons	Q7T1R4	43	0	484	580	148	244	3.85e-32	133
orthomcl_10277_cons	Q12950	43	0	482	580	101	199	3.86e-32	133
orthomcl_10277_cons	O43638	41	0	477	574	10	107	4.06e-32	130
orthomcl_10277_cons	O42097	43	0	484	580	149	245	4.16e-32	132
orthomcl_10277_cons	Q6NVT7	38	0	482	574	69	161	4.22e-32	133
orthomcl_10277_cons	Q91765	43	0	484	580	148	244	4.53e-32	132
orthomcl_10277_cons	Q9DEN4	38	0	484	574	93	183	6.34e-32	130
orthomcl_10277_cons	Q5M7L9	36	0	484	573	91	180	6.99e-32	130
orthomcl_10277_cons	Q02361	40	0	484	580	84	180	7.08e-32	132
orthomcl_10277_cons	Q6VFT6	32	0	485	574	55	144	7.43e-32	130
orthomcl_10277_cons	P84961	44	0	484	580	146	242	7.72e-32	132
orthomcl_10277_cons	P35583	43	0	484	580	158	254	7.75e-32	132
orthomcl_10277_cons	Q6VFT5	34	0	483	574	54	145	7.89e-32	130
orthomcl_10277_cons	O93529	62	0	485	599	13	127	8.27e-32	129
orthomcl_10277_cons	Q6F2E4	39	0	481	573	64	156	8.34e-32	129
orthomcl_10277_cons	O88470	32	0	485	574	50	139	8.59e-32	130
orthomcl_10277_cons	Q8MIP2	34	0	483	574	53	144	9.17e-32	130
orthomcl_10277_cons	Q9PVY8	39	0	482	574	69	161	9.8e-32	132
orthomcl_10277_cons	Q9DEN3	39	0	483	574	92	183	1.02e-31	130
orthomcl_10277_cons	Q4VUF1	32	0	485	574	50	139	1.03e-31	130
orthomcl_10277_cons	Q6VFT7	32	0	485	574	55	144	1.1e-31	130
orthomcl_10277_cons	P58012	32	0	485	574	54	143	1.15e-31	130
orthomcl_10277_cons	Q64732	62	0	485	599	13	127	1.18e-31	129
orthomcl_10277_cons	Q99853	62	0	485	599	13	127	1.19e-31	129
orthomcl_10277_cons	Q68F77	38	0	482	574	76	168	1.27e-31	132
orthomcl_10277_cons	Q9PVY9	39	0	482	574	69	161	1.32e-31	132
orthomcl_10277_cons	P56260	44	0	485	585	143	243	1.33e-31	130
orthomcl_10277_cons	Q00939	59	1	485	603	172	289	1.37e-31	132
orthomcl_10277_cons	Q9PTK2	34	0	485	572	48	135	1.41e-31	129
orthomcl_10277_cons	Q60987	59	1	485	603	173	290	1.42e-31	132
orthomcl_10277_cons	Q9Y261	43	0	484	580	158	254	1.55e-31	131
orthomcl_10277_cons	Q9YHC5	59	1	485	603	128	245	1.61e-31	131
orthomcl_10277_cons	Q90964	44	0	485	585	143	243	1.91e-31	131
orthomcl_10277_cons	Q9DE25	39	0	482	574	71	163	2.03e-31	131
orthomcl_10277_cons	Q9DE24	39	0	482	574	71	163	2.25e-31	130
orthomcl_10277_cons	Q1A1A1	44	0	485	585	178	278	2.32e-31	131
orthomcl_10277_cons	Q1A1A6	44	0	485	585	181	281	2.43e-31	131
orthomcl_10277_cons	Q1A1A2	44	0	485	585	180	280	2.64e-31	131
orthomcl_10277_cons	Q1A1A3	44	0	485	585	177	277	2.69e-31	131
orthomcl_10277_cons	P55316	44	0	485	585	181	281	2.72e-31	131
orthomcl_10277_cons	Q1A1A5	44	0	485	585	181	281	2.72e-31	131
orthomcl_10277_cons	Q61060	36	0	484	573	130	219	2.72e-31	131
orthomcl_10277_cons	P33206	43	0	484	580	118	214	2.73e-31	129
orthomcl_10277_cons	Q1A1A4	44	0	485	585	176	276	2.78e-31	131
orthomcl_10277_cons	Q6P839	43	0	484	580	118	214	2.95e-31	129
orthomcl_10277_cons	P33205	43	0	484	580	118	214	3.09e-31	129
orthomcl_10277_cons	Q9PVZ3	39	0	482	574	76	168	3.31e-31	131
orthomcl_10277_cons	Q61572	51	1	482	592	75	188	3.45e-31	132
orthomcl_10277_cons	Q32NP8	39	0	482	574	76	168	3.8e-31	131
orthomcl_10277_cons	P32028	40	0	485	580	13	108	4.05e-31	128
orthomcl_10277_cons	Q12948	46	1	482	586	75	182	4.35e-31	131
orthomcl_10277_cons	Q63249	38	0	484	573	2	91	4.93e-31	120
orthomcl_10277_cons	Q9UJU5	36	0	484	573	140	229	5.5e-31	130
orthomcl_10277_cons	Q9PSY4	43	0	477	573	60	156	7.87e-31	127
orthomcl_10277_cons	Q90WN4	37	0	484	572	77	165	8.83e-31	127
orthomcl_10277_cons	Q6LD29	44	0	484	580	158	254	9.95e-31	129
orthomcl_10277_cons	P32031	53	0	485	597	180	292	1.13e-30	129
orthomcl_10277_cons	O00358	36	0	485	573	53	141	1.16e-30	127
orthomcl_10277_cons	Q61345	37	0	484	573	129	218	1.34e-30	129
orthomcl_10277_cons	P55317	44	0	484	580	169	265	1.39e-30	129
orthomcl_10277_cons	P14734	45	0	484	580	209	305	1.48e-30	129
orthomcl_10277_cons	P32315	44	0	484	580	156	252	1.72e-30	128
orthomcl_10277_cons	P35582	44	0	484	580	169	265	1.78e-30	128
orthomcl_10277_cons	Q5J3Q5	37	0	485	572	66	153	1.97e-30	127
orthomcl_10277_cons	Q17241	45	0	484	580	112	208	1.97e-30	126
orthomcl_10277_cons	Q16676	37	0	484	573	124	213	2.02e-30	128
orthomcl_10277_cons	Q98937	37	0	484	573	142	231	2.67e-30	127
orthomcl_10277_cons	Q28BS5	48	2	469	573	27	142	3.02e-30	126
orthomcl_10277_cons	O60548	39	0	481	573	123	215	3.05e-30	128
orthomcl_10277_cons	Q9PT68	42	0	477	573	89	185	3.06e-30	125
orthomcl_10277_cons	O35392	39	0	481	573	125	217	3.06e-30	128
orthomcl_10277_cons	Q5WM45	42	0	477	573	89	185	3.81e-30	125
orthomcl_10277_cons	Q64733	56	0	477	585	5	113	4.81e-30	126
orthomcl_10277_cons	Q8ITI5	47	0	478	577	20	119	5.9e-30	124
orthomcl_10277_cons	Q5VYV0	56	0	477	585	5	113	6.16e-30	126
orthomcl_10277_cons	Q9PT67	42	0	477	572	89	184	6.7e-30	124
orthomcl_10277_cons	Q63250	37	0	485	573	64	152	6.76e-30	122
orthomcl_10277_cons	Q9QY14	37	0	485	573	64	152	6.86e-30	123
orthomcl_10277_cons	Q9PRJ8	36	0	484	573	96	185	6.89e-30	124
orthomcl_10277_cons	Q8R2I0	36	0	485	573	55	143	8.13e-30	124
orthomcl_10277_cons	Q13461	37	0	485	573	71	159	1e-29	123
orthomcl_10277_cons	P32183	45	0	484	580	118	214	1.23e-29	124
orthomcl_10277_cons	P35584	45	0	484	580	118	214	1.35e-29	124
orthomcl_10277_cons	F1R8Z9	45	0	484	578	138	232	1.6e-29	125
orthomcl_10277_cons	Q8AWH1	45	0	484	580	157	253	1.66e-29	125
orthomcl_10277_cons	Q3Y598	45	0	484	580	117	213	2.12e-29	123
orthomcl_10277_cons	P55318	45	0	484	580	116	212	2.18e-29	123
orthomcl_10277_cons	P23512	45	0	484	580	169	265	2.45e-29	125
orthomcl_10277_cons	Q60688	40	0	482	573	100	191	4.44e-29	124
orthomcl_10277_cons	Q61080	39	0	485	573	48	136	4.47e-29	122
orthomcl_10277_cons	Q9W707	50	2	469	573	27	142	4.88e-29	122
orthomcl_10277_cons	Q9W706	50	2	469	573	27	142	5.01e-29	122
orthomcl_10277_cons	F1QDF8	84	1	434	578	92	235	5.08e-29	124
orthomcl_10277_cons	A1L1S5	39	0	485	573	52	140	5.08e-29	122
orthomcl_10277_cons	Q12946	39	0	485	573	48	136	6.33e-29	122
orthomcl_10277_cons	P32029	54	1	485	591	13	125	6.53e-29	119
orthomcl_10277_cons	Q66IG8	55	0	485	589	109	213	6.68e-29	122
orthomcl_10277_cons	Q32NH9	56	0	484	589	107	212	8.08e-29	122
orthomcl_10277_cons	P32182	43	1	484	580	158	253	1.02e-28	123
orthomcl_10277_cons	Q9NU39	41	0	482	573	104	195	1.05e-28	122
orthomcl_10277_cons	Q3SYB3	42	0	480	573	103	196	1.35e-28	122
orthomcl_10277_cons	Q6VB84	42	0	480	573	103	196	1.48e-28	122
orthomcl_10277_cons	Q5VV16	42	0	480	573	103	196	1.93e-28	121
orthomcl_10277_cons	Q8WXT5	42	0	480	573	103	196	1.99e-28	121
orthomcl_10277_cons	Q12947	39	0	485	573	100	188	2.29e-28	122
orthomcl_10277_cons	O54743	39	0	485	573	100	188	2.37e-28	122
orthomcl_10277_cons	Q02360	37	1	485	574	91	186	2.92e-28	120
orthomcl_10277_cons	Q708W1	52	0	484	584	123	223	1.28e-27	119
orthomcl_10277_cons	Q5M7N6	52	0	484	584	122	222	1.34e-27	119
orthomcl_10277_cons	Q8JIT6	49	0	477	574	5	102	1.34e-27	117
orthomcl_10277_cons	Q17381	48	0	484	580	235	331	1.57e-27	120
orthomcl_10277_cons	Q92949	48	0	484	578	120	214	1.76e-27	119
orthomcl_10277_cons	Q8BUR3	47	1	485	585	78	176	1.77e-27	121
orthomcl_10277_cons	Q61660	48	0	484	578	120	214	2.13e-27	119
orthomcl_10277_cons	Q63247	48	0	484	578	120	214	2.21e-27	118
orthomcl_10277_cons	Q9UPW0	46	1	485	581	78	176	2.35e-27	120
orthomcl_10277_cons	P34683	47	0	477	573	5	101	2.76e-27	114
orthomcl_10277_cons	Q708W2	48	0	484	578	123	217	4.66e-27	118
orthomcl_10277_cons	Q68EZ2	29	0	485	562	59	136	1.97e-26	117
orthomcl_10277_cons	Q28EM1	29	0	485	562	59	136	2.49e-26	117
orthomcl_10277_cons	Q9ES18	29	0	485	562	66	143	6.28e-26	116
orthomcl_10277_cons	Q9P0K8	29	0	485	562	66	143	7.58e-26	115
orthomcl_10277_cons	P42128	56	0	477	580	283	386	1.1e-25	116
orthomcl_10277_cons	P85037	57	0	477	580	297	400	2.65e-25	115
orthomcl_10277_cons	Q3UCQ1	56	0	477	580	241	344	3.15e-25	114
orthomcl_10277_cons	Q01167	56	0	477	580	250	353	3.49e-25	114
orthomcl_10277_cons	Q7ZX03	56	0	477	580	211	314	4.71e-25	114
orthomcl_10277_cons	Q63244	41	1	485	574	115	205	8.8e-24	107
orthomcl_10277_cons	O70220	41	1	485	574	115	205	1.18e-23	107
orthomcl_10277_cons	Q9C009	41	1	485	574	119	209	2.94e-23	106
orthomcl_10277_cons	O60129	50	0	485	580	223	318	1.16e-21	103
orthomcl_10277_cons	Q9VS05	55	3	485	585	311	415	4.69e-21	101
orthomcl_10277_cons	Q28GC4	34	1	484	562	109	188	1.46e-20	99.4
orthomcl_10277_cons	Q8JIT7	35	1	484	562	68	147	1.67e-20	97.1
orthomcl_10277_cons	O43058	51	0	485	576	128	219	4.97e-20	98.2
orthomcl_10277_cons	Q5A7S7	67	2	463	579	227	350	1.25e-19	97.1
orthomcl_10277_cons	Q5W1J6	38	2	481	569	256	342	1.82e-19	96.7
orthomcl_10277_cons	P70056	36	1	485	562	117	195	3.57e-19	95.1
orthomcl_10277_cons	Q9I9E1	59	2	454	562	67	175	6.38e-19	94
orthomcl_10277_cons	O75593	38	1	485	562	33	111	7.96e-19	92.4
orthomcl_10277_cons	O14270	56	1	483	580	289	385	8.96e-19	94.4
orthomcl_10277_cons	P32314	45	1	481	564	108	192	1.01e-18	92.8
orthomcl_10277_cons	P25364	55	1	485	586	109	208	1.23e-18	93.6
orthomcl_10277_cons	P41813	62	1	484	589	339	448	2.18e-18	93.6
orthomcl_10277_cons	Q08050	39	2	481	567	232	316	3.66e-18	92.4
orthomcl_10277_cons	O08696	39	2	481	567	230	314	4.54e-18	92.4
orthomcl_10277_cons	P97691	39	2	481	567	231	315	4.81e-18	92
orthomcl_10277_cons	Q28G71	55	3	463	564	95	193	5.69e-18	90.9
orthomcl_10277_cons	O88621	58	2	485	587	64	171	7.93e-18	89.7
orthomcl_10277_cons	Q33BP8	44	1	485	564	114	194	8.49e-18	90.5
orthomcl_10277_cons	Q3BJS3	56	3	463	564	95	193	9.7e-18	90.1
orthomcl_10277_cons	Q499D0	44	1	485	564	114	194	1.01e-17	90.1
orthomcl_10277_cons	O00409	44	1	485	564	114	194	1.05e-17	90.1
orthomcl_10277_cons	Q28F43	47	1	481	564	104	188	1.24e-16	85.1
orthomcl_10277_cons	P40466	72	1	485	597	303	419	1.97e-16	86.3
orthomcl_10277_cons	Q66J77	47	1	481	564	104	188	2.36e-16	85.5
orthomcl_10277_cons	O13606	46	0	485	569	81	165	1.86e-15	83.2
orthomcl_10277_cons	Q3BJS1	63	1	485	585	190	291	6.43e-15	81.6
orthomcl_10277_cons	A2BGM5	64	1	485	585	231	332	1.34e-14	80.9
orthomcl_10277_cons	P39521	60	4	484	594	460	562	1.61e-14	81.3
orthomcl_10277_cons	Q61575	60	2	485	585	271	372	4.42e-14	79.3
orthomcl_10277_cons	E1BPQ1	44	4	488	578	133	223	6.23e-14	79
orthomcl_10277_cons	O15353	60	2	485	585	271	372	6.53e-14	79
orthomcl_10277_cons	Q6EUW2	43	4	488	578	152	242	7.7e-14	78.6
orthomcl_10277_cons	Q66JJ0	43	4	488	578	147	237	7.77e-14	78.6
orthomcl_10277_cons	A4L7N3	44	4	488	578	170	260	8.2e-14	78.6
orthomcl_10277_cons	Q58NQ4	50	2	484	581	473	557	8.61e-14	78.6
orthomcl_10277_cons	Q810W5	44	4	488	578	161	251	9.39e-14	78.2
orthomcl_10277_cons	Q12778	44	4	488	578	163	253	1.07e-13	78.2
orthomcl_10277_cons	P98177	42	4	489	578	105	194	1.18e-13	77.4
orthomcl_10277_cons	O43524	45	4	488	578	160	250	1.28e-13	77.8
orthomcl_10277_cons	Q9WVH4	45	4	488	578	159	249	1.36e-13	77.8
orthomcl_10277_cons	G3V7R4	44	4	488	578	157	247	1.52e-13	77.8
orthomcl_10277_cons	Q9R1E0	44	4	488	578	160	250	1.55e-13	77.8
orthomcl_10277_cons	Q9WVH3	46	4	489	586	105	199	1.78e-13	77
orthomcl_10277_cons	Q8K3Q3	65	1	485	584	197	297	1.96e-13	77
orthomcl_10277_cons	Q2LE08	42	1	484	562	447	520	1.99e-13	77.4
orthomcl_10277_cons	Q9H334	42	1	484	562	464	537	2.39e-13	77
orthomcl_10277_cons	Q4VYS1	52	2	484	581	494	578	2.43e-13	77
orthomcl_10277_cons	A4IFD2	42	1	484	562	461	534	2.44e-13	77
orthomcl_10277_cons	P58462	42	1	484	562	492	565	2.69e-13	77
orthomcl_10277_cons	Q96NZ1	65	1	485	584	193	293	2.83e-13	76.3
orthomcl_10277_cons	Q498D1	42	1	484	562	498	571	2.9e-13	77
orthomcl_10277_cons	A3RK75	43	4	489	578	140	229	4.39e-13	76.3
orthomcl_10277_cons	P58463	52	2	484	581	502	586	4.76e-13	76.3
orthomcl_10277_cons	O15409	52	2	484	581	503	587	4.81e-13	76.3
orthomcl_10277_cons	P0CF24	52	2	484	581	498	582	4.82e-13	76.3
orthomcl_10277_cons	Q8MJ98	52	2	484	581	501	585	4.88e-13	76.3
orthomcl_10277_cons	Q5QL03	52	2	484	581	501	585	4.92e-13	76.3
orthomcl_10277_cons	Q8MJ99	52	2	484	581	501	585	4.92e-13	76.3
orthomcl_10277_cons	Q8MJ97	52	2	484	581	502	586	4.93e-13	76.3
orthomcl_10277_cons	Q8MJA0	52	2	484	581	504	588	4.94e-13	76.3
orthomcl_10277_cons	Q8HZ00	52	2	484	581	504	588	4.94e-13	76.3
orthomcl_10277_cons	A3RK74	44	4	488	578	137	227	5.94e-13	75.9
orthomcl_10277_cons	Q6EUW1	62	5	488	599	145	267	7.48e-13	75.5
orthomcl_10277_cons	Q9BZS1	49	3	485	590	337	425	8.23e-13	74.3
orthomcl_10277_cons	Q4VYR7	43	1	484	562	435	508	8.49e-13	75.1
orthomcl_10277_cons	Q6U8D7	49	3	485	590	337	425	8.53e-13	74.3
orthomcl_10277_cons	Q8IVH2	43	1	484	562	466	539	1.26e-12	74.7
orthomcl_10277_cons	B4HF64	52	4	488	587	97	195	1.42e-12	74.3
orthomcl_10277_cons	B3LYS5	52	4	488	587	103	201	1.44e-12	74.3
orthomcl_10277_cons	B3P0K6	52	4	488	587	98	196	1.45e-12	74.3
orthomcl_10277_cons	Q95V55	52	4	488	587	98	196	1.49e-12	74.3
orthomcl_10277_cons	B4PTD3	52	4	488	587	98	196	1.65e-12	74.3
orthomcl_10277_cons	B4NFR1	52	4	488	587	104	202	1.79e-12	74.3
orthomcl_10277_cons	Q298W7	52	4	488	587	103	201	1.91e-12	73.9
orthomcl_10277_cons	B4G4S8	52	4	488	587	101	199	2.09e-12	73.9
orthomcl_10277_cons	Q5W1J5	43	1	484	562	365	438	2.14e-12	73.9
orthomcl_10277_cons	Q3UM89	65	1	485	585	183	287	2.25e-12	72
orthomcl_10277_cons	Q9DBY0	43	1	484	562	458	531	2.8e-12	73.9
orthomcl_10277_cons	Q99JB6	49	2	485	581	337	420	1.15e-11	70.9
orthomcl_10277_cons	O16850	56	3	488	584	178	274	1.53e-11	70.9
orthomcl_10277_cons	Q70KY4	45	4	488	578	91	181	1.8e-11	70.9
orthomcl_10277_cons	B4KBF6	53	4	488	587	93	191	1.91e-11	70.9
orthomcl_10277_cons	A8MYZ6	45	4	488	578	91	181	1.91e-11	70.5
orthomcl_10277_cons	B4MB78	53	4	488	587	97	195	2.66e-11	70.5
orthomcl_10277_cons	B4JSC2	53	4	488	587	95	193	6.57e-11	69.3
orthomcl_10277_cons	Q3UTB7	37	0	484	547	148	211	3.25e-10	64.7
orthomcl_10277_cons	Q6PIV2	37	0	484	547	172	235	5.03e-10	64.7
orthomcl_10277_cons	Q3BJS0	57	1	484	571	177	266	3.1e-09	62.4
orthomcl_10277_cons	Q28H65	57	1	485	571	176	264	9.01e-09	60.8
orthomcl_10277_cons	Q6PJQ5	56	2	485	569	192	280	2.78e-06	53.5
orthomcl_10284_cons	Q95LG1	209	12	60	407	229	546	2.24e-25	115
orthomcl_10284_cons	P16109	212	16	56	412	370	704	2.79e-22	106
orthomcl_10284_cons	Q01102	199	18	60	412	312	642	3.71e-22	105
orthomcl_10284_cons	P98109	213	15	59	412	311	643	7.05e-22	105
orthomcl_10284_cons	P16581	210	13	60	407	230	547	2.46e-21	102
orthomcl_10284_cons	P42201	213	14	59	407	249	577	1.88e-20	100
orthomcl_10284_cons	P98106	210	14	59	407	249	567	2.27e-20	100
orthomcl_10284_cons	Q00690	209	14	60	407	231	548	7.51e-20	98.2
orthomcl_10284_cons	P33730	208	14	60	407	231	548	1.3e-17	90.9
orthomcl_10284_cons	P27113	207	14	68	407	178	486	2.62e-16	86.7
orthomcl_10284_cons	P98110	127	7	60	271	228	421	3.11e-15	82.8
orthomcl_10284_cons	P98105	207	15	65	407	172	485	6.22e-15	82.4
orthomcl_10284_cons	A2AVA0	231	11	60	412	2368	2714	1.89e-13	78.6
orthomcl_10284_cons	Q4LDE5	189	15	89	412	2162	2498	1.89e-13	78.6
orthomcl_10284_cons	P98107	168	10	129	407	178	421	5.6e-13	75.9
orthomcl_10284_cons	Q7TSY4	143	8	89	307	54	254	1.86e-12	74.3
orthomcl_10284_cons	P0C6B8	193	13	89	412	2157	2435	3.03e-12	74.7
orthomcl_10284_cons	Q2VPA4	233	14	59	407	216	541	1.45e-11	71.6
orthomcl_10284_cons	P17927	199	16	89	412	963	1258	2.33e-11	71.6
orthomcl_10284_cons	Q60736	143	8	89	307	55	255	2.92e-11	70.5
orthomcl_10284_cons	P49457	129	6	84	284	73	256	2.95e-11	69.3
orthomcl_10284_cons	P79138	128	8	67	272	94	285	3.56e-11	69.3
orthomcl_10284_cons	Q6VE48	139	5	56	272	91	294	3.82e-11	69.3
orthomcl_10284_cons	Q923L3	207	16	62	412	2547	2859	5.36e-11	70.5
orthomcl_10284_cons	P20023	229	13	59	407	458	779	4.22e-10	67.4
orthomcl_10284_cons	P08174	130	6	84	284	114	297	4.49e-10	65.9
orthomcl_10284_cons	O02839	144	5	56	274	92	296	4.84e-10	65.9
orthomcl_10284_cons	P04003	154	8	158	389	132	347	5.19e-10	66.6
orthomcl_10284_cons	Q63135	206	15	89	412	58	357	5.21e-10	66.6
orthomcl_10284_cons	Q96PZ7	209	16	62	412	2548	2860	6.37e-10	67
orthomcl_10284_cons	Q28065	215	13	74	407	117	425	6.66e-10	66.2
orthomcl_10284_cons	P15529	129	8	67	272	94	285	1.06e-09	65.1
orthomcl_10284_cons	Q9R0M3	130	8	67	276	115	323	1.54e-09	64.7
orthomcl_10284_cons	Q7Z407	219	13	60	412	3102	3411	1.57e-09	65.9
orthomcl_10284_cons	O62837	140	8	67	283	94	296	2.27e-09	63.9
orthomcl_10284_cons	Q5R4D0	130	8	66	272	93	285	2.43e-09	63.5
orthomcl_10284_cons	Q63769	131	8	67	276	115	323	3.01e-09	63.9
orthomcl_10284_cons	O19124	132	8	67	272	94	285	3.5e-09	62.4
orthomcl_10284_cons	Q63514	234	14	53	407	120	443	4.1e-09	63.5
orthomcl_10284_cons	Q61476	117	7	87	274	122	293	4.68e-09	63.2
orthomcl_10284_cons	P78539	131	8	67	276	115	323	5.74e-09	62.8
orthomcl_10284_cons	O62685	130	8	67	272	94	285	6.63e-09	61.6
orthomcl_10284_cons	Q29RN8	129	9	71	277	643	835	7.51e-09	63.2
orthomcl_10284_cons	Q4V9Z5	129	9	71	277	643	835	7.57e-09	63.2
orthomcl_10284_cons	P19070	134	11	59	276	696	903	1.06e-08	62.8
orthomcl_10284_cons	Q61475	97	4	124	274	150	288	1.31e-08	61.6
orthomcl_10284_cons	Q60401	120	8	82	274	110	286	1.34e-08	62
orthomcl_10284_cons	Q80T79	222	16	60	412	2747	3114	1.52e-08	62.4
orthomcl_10284_cons	Q6UXD5	130	9	71	277	643	835	1.73e-08	62
orthomcl_10284_cons	Q7Z408	216	19	56	412	2575	2893	6.1e-08	60.5
orthomcl_10284_cons	Q8HYX8	133	8	67	273	94	286	8.21e-08	58.9
orthomcl_10284_cons	Q22328	223	12	69	407	61	362	1.46e-07	58.9
orthomcl_10284_cons	Q09101	116	9	71	273	713	893	1.61e-07	58.9
orthomcl_10284_cons	Q6AX42	140	8	71	284	618	820	2.23e-07	58.5
orthomcl_10284_cons	Q2HRD4	135	10	59	277	73	273	2.18e-06	55.1
orthomcl_10284_cons	Q95198	61	6	156	272	217	318	8.95e-06	52.4
orthomcl_10284_cons	Q28768	62	5	156	272	217	318	9.03e-06	52.4
orthomcl_10303_cons	B2D0J4	54	2	125	205	657	738	3.93e-07	54.3
orthomcl_10303_cons	B1A4F7	58	2	125	211	656	743	1.04e-06	53.1
orthomcl_10303_cons	Q6F3I7	63	1	122	211	627	715	2.93e-06	51.6
orthomcl_10304_cons	Q6Q629	90	2	37	168	324	453	5.68e-11	63.2
orthomcl_10304_cons	Q6NXK7	91	2	37	168	325	454	8.82e-11	62.8
orthomcl_10304_cons	Q8N608	92	2	37	168	324	453	1.33e-10	62.4
orthomcl_10304_cons	Q9Z218	86	5	37	168	325	454	1.78e-08	56.2
orthomcl_10304_cons	P42659	88	5	37	168	384	513	5.69e-08	54.7
orthomcl_10304_cons	P42658	87	5	37	168	386	515	1.55e-07	53.5
orthomcl_10304_cons	P46101	87	5	37	168	380	509	1.61e-07	53.1
orthomcl_10304_cons	Q5IS50	88	5	37	168	324	453	7.08e-07	51.6
orthomcl_10311_cons	B1WAZ6	113	6	457	644	522	705	2.04e-17	90.1
orthomcl_10311_cons	P50392	112	4	466	645	520	695	2.48e-17	90.1
orthomcl_10311_cons	P47712	115	6	457	645	522	706	1.09e-16	87.8
orthomcl_10311_cons	Q9TT38	116	6	457	645	521	705	2.23e-16	87
orthomcl_10311_cons	Q5R8A5	116	6	457	645	522	706	2.82e-16	86.7
orthomcl_10311_cons	O77793	116	6	457	645	522	706	4.65e-16	85.9
orthomcl_10311_cons	A4IFJ5	117	6	457	645	522	706	1.23e-15	84.3
orthomcl_10311_cons	Q7T0T9	118	5	457	644	522	705	5.2e-15	82.4
orthomcl_10311_cons	P47713	117	6	457	645	521	705	9.12e-15	81.6
orthomcl_10311_cons	P50393	117	6	457	645	522	706	9.56e-15	81.6
orthomcl_10311_cons	P49147	122	5	457	645	522	706	1.98e-12	74.3
orthomcl_10311_cons	Q50L41	97	5	484	645	683	833	6.01e-11	69.7
orthomcl_10311_cons	Q68DD2	104	3	482	645	676	828	3.36e-10	67
orthomcl_10311_cons	Q3MJ16	105	4	478	643	680	832	5.32e-08	60.1
orthomcl_10311_cons	Q50L43	108	3	481	643	649	799	2.76e-07	57.8
orthomcl_10311_cons	Q86XP0	112	3	479	640	640	789	2.97e-07	57.8
orthomcl_10311_cons	P0C871	116	3	470	643	597	758	7.44e-07	56.2
orthomcl_10311_cons	Q50L42	101	5	484	643	706	852	1.59e-06	55.5
orthomcl_10312_cons	Q8N394	88	2	73	226	655	806	8.58e-21	99
orthomcl_10312_cons	Q56A06	95	1	73	226	655	806	7.48e-20	96.3
orthomcl_10312_cons	Q6DCD5	90	2	73	226	655	806	1.26e-17	89.4
orthomcl_10312_cons	Q9V3X5	100	3	71	226	763	917	8.14e-11	68.2
orthomcl_10312_cons	Q9VQE9	96	3	79	226	689	835	8.06e-10	64.7
orthomcl_10326_cons	Q96BD0	240	4	43	428	134	530	4.23e-79	268
orthomcl_10326_cons	Q8K078	243	5	43	428	133	532	2.23e-78	266
orthomcl_10326_cons	Q99N01	243	5	43	428	133	532	2.32e-77	264
orthomcl_10326_cons	Q8BGD4	264	4	37	428	126	526	1.87e-65	231
orthomcl_10326_cons	Q71MB6	264	4	37	428	126	526	9.92e-65	229
orthomcl_10326_cons	Q9H2Y9	257	6	37	428	153	581	8.62e-59	215
orthomcl_10326_cons	Q6ZQN7	260	6	37	428	130	526	2.8e-58	212
orthomcl_10326_cons	Q5RFF0	261	6	37	428	130	526	1.26e-56	207
orthomcl_10326_cons	Q8HYW2	259	6	43	428	70	497	7.69e-46	176
orthomcl_10326_cons	Q9UIG8	260	7	43	428	70	497	2.65e-45	175
orthomcl_10326_cons	Q99N02	262	6	43	428	70	497	2.15e-44	172
orthomcl_10326_cons	Q8R3L5	262	6	43	428	70	497	4.53e-44	171
orthomcl_10326_cons	Q9Y6L6	262	10	43	428	58	485	1.86e-43	169
orthomcl_10326_cons	Q9QZX8	269	7	43	428	58	482	2.47e-41	163
orthomcl_10326_cons	Q91YY5	269	8	43	428	50	465	4.99e-41	162
[truncated: 57,999 more rows]

## Sheet: GroupHit_continued
OrthoMCL group (continued)	UniPro ID	Length	GapOpen	qStart	qEnd	sStart	sEnd	E-value	BitScore
orthomcl_14270_cons	P40668	25	0	234	287	1	54	4.23e-14	69.7
orthomcl_14270_cons	P40642	24	0	234	287	1	54	6.45e-14	69.3
orthomcl_14270_cons	P40671	26	0	234	287	1	54	8.15e-14	68.9
orthomcl_14270_cons	P40641	24	0	234	287	1	54	2.1e-13	67.8
orthomcl_14270_cons	Q863C0	40	0	216	285	54	123	4.34e-13	72
orthomcl_14270_cons	Q62247	31	0	224	280	1	57	1.35e-12	65.9
orthomcl_14270_cons	O55063	29	0	219	273	1	55	1.58e-12	65.5
orthomcl_14270_cons	P40669	24	0	234	287	1	54	1.86e-12	65.1
orthomcl_14270_cons	O94993	43	0	216	294	337	415	2.11e-12	73.2
orthomcl_14270_cons	Q8CGW4	43	0	216	294	366	444	2.98e-12	72.8
orthomcl_14270_cons	Q8WNV5	43	0	216	294	337	415	3.14e-12	72.4
orthomcl_14270_cons	P37839	30	0	224	279	1	56	4.35e-12	64.3
orthomcl_14270_cons	P36631	64	1	202	304	2	100	1.71e-10	66.6
orthomcl_14270_cons	P91943	101	3	138	286	198	343	6.61e-10	65.1
orthomcl_14270_cons	P36392	32	0	224	278	1	55	7.11e-10	57.8
orthomcl_14270_cons	Q9U1H0	54	0	211	292	485	566	2e-09	63.9
orthomcl_14270_cons	P36981	70	1	197	296	93	196	4.19e-09	62
orthomcl_14270_cons	P36388	31	0	224	274	1	51	5.06e-09	55.5
orthomcl_14270_cons	P0CY16	54	0	215	294	102	181	5.11e-09	58.9
orthomcl_14270_cons	P0CY17	54	0	215	294	102	181	5.11e-09	58.9
orthomcl_14270_cons	C7U331	54	0	215	294	102	181	5.11e-09	58.9
orthomcl_14270_cons	Q8IMA8	64	0	196	286	694	784	5.52e-09	62.4
orthomcl_14270_cons	Q6WRX6	54	0	215	294	102	181	6.24e-09	58.9
orthomcl_14270_cons	P36391	31	0	224	278	1	55	6.95e-09	55.1
orthomcl_14270_cons	P35693	52	0	213	292	166	245	7.67e-09	61.2
orthomcl_14270_cons	O55062	33	0	219	273	1	55	1.48e-08	54.3
orthomcl_14270_cons	Q95202	28	0	224	272	1	49	2.7e-08	53.5
orthomcl_14270_cons	Q95175	28	0	224	272	1	49	2.7e-08	53.5
orthomcl_14270_cons	Q870J1	58	2	219	306	204	293	3.36e-08	59.3
orthomcl_14270_cons	Q9P445	68	1	179	292	102	201	5.03e-08	58.2
orthomcl_14270_cons	Q02991	75	1	171	292	100	207	5.87e-08	58.2
orthomcl_14270_cons	Q96RK0	50	0	216	292	200	276	6.15e-08	59.3
orthomcl_14270_cons	Q924A2	50	0	216	292	1107	1183	8e-08	58.9
orthomcl_14270_cons	Q9UJU2	60	1	199	286	280	369	1.12e-07	57.4
orthomcl_14270_cons	P27782	60	1	199	286	278	367	1.18e-07	57.4
orthomcl_14270_cons	Q9QXN1	60	1	199	286	278	367	1.19e-07	57.4
orthomcl_14270_cons	Q5A220	54	1	215	294	211	291	2.92e-07	56.6
orthomcl_14270_cons	Q800Q5	59	0	202	286	312	396	3.84e-07	56.2
orthomcl_14270_cons	Q9LEF5	42	0	218	284	559	625	4.45e-07	56.2
orthomcl_14270_cons	Q05153	44	0	218	284	564	630	6.68e-07	55.5
orthomcl_14270_cons	P25042	49	2	214	289	8	88	8.58e-07	54.7
orthomcl_14270_cons	Q10666	54	2	193	286	178	264	9.88e-07	54.7
orthomcl_14270_cons	Q65WY8	45	0	218	284	560	626	1.47e-06	54.3
orthomcl_14270_cons	Q9YHE8	56	1	202	286	306	399	1.93e-06	53.9
orthomcl_14270_cons	Q00417	75	0	212	315	300	403	2.29e-06	53.5
orthomcl_14270_cons	P87057	52	2	204	283	5	83	3.2e-06	49.3
orthomcl_14270_cons	P36402	63	0	199	286	252	339	3.39e-06	52.8
orthomcl_14270_cons	Q9Z1J1	61	0	202	286	328	412	3.65e-06	53.1
orthomcl_14270_cons	A8WWH5	63	2	189	286	158	271	3.76e-06	52.8
orthomcl_14270_cons	Q6GL68	80	0	214	324	322	432	4.15e-06	52.8
orthomcl_14270_cons	P70062	52	0	212	286	320	394	4.42e-06	52.8
orthomcl_14270_cons	Q90ZB6	50	0	214	286	322	394	4.8e-06	52.8
orthomcl_14270_cons	Q9LGR0	44	0	218	284	558	624	4.82e-06	52.8
orthomcl_14270_cons	P70063	50	0	214	286	321	393	5.61e-06	52.4
orthomcl_14270_cons	Q9HCS4	61	0	202	286	332	416	5.76e-06	52.4
orthomcl_14270_cons	P70064	50	0	214	286	321	393	7.23e-06	52
orthomcl_14275_cons	Q9UPI3	307	12	283	708	58	465	3.09e-07	57.4
orthomcl_14275_cons	P60815	327	13	295	742	90	519	4.26e-06	53.9
orthomcl_14275_cons	Q9ES43	251	11	301	663	95	450	8.05e-06	52.8
orthomcl_14278_cons	P28175	121	6	332	516	130	321	1.54e-15	83.6
orthomcl_14278_cons	Q96PZ7	104	7	341	516	2686	2855	1.88e-15	84
orthomcl_14278_cons	P98109	118	4	358	532	532	716	4.98e-15	81.6
orthomcl_14278_cons	P16109	109	5	356	532	592	777	1.14e-14	80.9
orthomcl_14278_cons	A2AVA0	117	4	335	510	1843	2009	1.71e-14	80.9
orthomcl_14278_cons	Q63135	116	3	354	516	310	475	4.26e-14	78.6
orthomcl_14278_cons	Q80T79	122	5	336	516	2931	3109	5.04e-14	79.3
orthomcl_14278_cons	Q26422	126	5	332	516	130	321	6.22e-14	78.6
orthomcl_14278_cons	Q7Z408	148	6	303	516	3038	3245	1.58e-13	77.8
orthomcl_14278_cons	P0C6B8	119	4	335	510	1839	2005	1.92e-13	77.4
orthomcl_14278_cons	Q7Z407	104	4	362	516	2897	3048	2.45e-13	77
orthomcl_14278_cons	P16581	116	6	342	516	377	547	3.48e-13	75.9
orthomcl_14278_cons	P98106	121	5	356	532	530	715	3.72e-13	75.9
orthomcl_14278_cons	P17927	121	5	338	516	1591	1769	5.37e-13	75.9
orthomcl_14278_cons	Q4LDE5	124	5	334	516	2829	3002	5.75e-13	75.9
orthomcl_14278_cons	Q95LG1	114	6	347	516	378	546	8.51e-13	74.3
orthomcl_14278_cons	Q923L3	127	5	336	516	2794	2973	1.18e-12	74.7
orthomcl_14278_cons	Q2VPA4	122	5	338	516	230	408	2.11e-12	73.2
orthomcl_14278_cons	Q01102	124	4	356	532	530	715	2.78e-12	73.2
orthomcl_14278_cons	Q6VE48	104	7	359	516	128	292	7.13e-12	70.5
orthomcl_14278_cons	P19070	109	5	359	516	731	897	9.25e-12	71.6
orthomcl_14278_cons	P42201	123	3	364	534	414	595	1.8e-11	70.5
orthomcl_14278_cons	Q7TSY4	129	8	327	510	146	339	3.45e-11	69.3
orthomcl_14278_cons	P27113	108	4	364	516	335	486	4.16e-11	68.9
orthomcl_14278_cons	P08174	121	10	332	516	92	283	4.89e-11	68.2
orthomcl_14278_cons	Q00690	103	6	362	516	269	426	5.51e-11	68.9
orthomcl_14278_cons	Q09101	109	5	364	520	739	896	8.34e-11	68.6
orthomcl_14278_cons	P98107	105	5	362	516	268	421	1.79e-10	67
orthomcl_14278_cons	Q60736	135	9	314	510	138	340	2.21e-10	66.6
orthomcl_14278_cons	P98105	136	7	336	527	241	440	2.63e-10	66.6
orthomcl_14278_cons	Q22328	107	3	362	516	215	362	3.19e-10	66.2
orthomcl_14278_cons	P98110	104	5	364	516	269	420	3.42e-10	65.9
orthomcl_14278_cons	Q6P1D5	108	6	359	516	706	870	3.54e-10	66.6
orthomcl_14278_cons	Q9BYH1	108	6	359	516	766	930	7.04e-10	65.5
orthomcl_14278_cons	Q6AX42	122	6	359	528	640	817	8.64e-10	65.1
orthomcl_14278_cons	P00751	131	3	343	521	39	223	8.78e-10	65.1
orthomcl_14278_cons	Q864V9	131	3	343	521	39	223	9.17e-10	65.1
orthomcl_14278_cons	Q864W1	129	3	343	521	39	223	9.25e-10	65.1
orthomcl_14278_cons	Q28065	120	8	336	516	237	425	1.02e-09	64.7
orthomcl_14278_cons	P33730	108	4	362	516	269	426	1.43e-09	64.3
orthomcl_14278_cons	Q864W0	133	2	343	521	39	223	1.46e-09	64.3
orthomcl_14278_cons	P81187	128	3	343	521	39	223	3.75e-09	63.2
orthomcl_14278_cons	P49457	123	9	332	516	51	242	5.24e-09	61.6
orthomcl_14278_cons	P20023	110	5	359	516	741	907	8.69e-09	62
orthomcl_14278_cons	O08569	99	6	359	516	111	273	1.21e-08	61.2
orthomcl_14278_cons	Q2HRD4	115	8	350	522	100	272	1.23e-08	61.2
orthomcl_14278_cons	Q3SYW2	124	2	356	520	41	208	1.31e-08	61.2
orthomcl_14278_cons	Q64735	116	5	353	510	224	392	1.57e-08	60.8
orthomcl_14278_cons	P26644	97	8	352	510	48	207	1.75e-08	59.7
orthomcl_14278_cons	Q863A0	114	5	359	520	44	208	2.8e-08	60.5
orthomcl_14278_cons	Q9TUQ3	73	2	350	457	583	687	2.96e-08	60.5
orthomcl_14278_cons	Q8SQ74	114	5	359	520	44	208	3.28e-08	60.1
orthomcl_14278_cons	P04003	120	8	336	516	237	422	3.34e-08	60.1
orthomcl_14278_cons	Q61476	107	7	351	516	55	225	3.67e-08	59.3
orthomcl_14278_cons	P06681	114	5	359	520	44	208	3.73e-08	60.1
orthomcl_14278_cons	Q5R4D0	108	7	355	516	116	283	4.27e-08	58.9
orthomcl_14278_cons	P08607	123	7	336	516	179	355	4.3e-08	59.3
orthomcl_14278_cons	Q8SQ75	114	5	359	520	44	208	4.47e-08	59.7
orthomcl_14278_cons	O62837	108	7	356	516	117	283	6.44e-08	58.5
orthomcl_14278_cons	Q9BXR6	125	7	338	516	147	322	9.51e-08	58.5
orthomcl_14278_cons	P06909	99	8	354	507	166	313	1.1e-07	58.5
orthomcl_14278_cons	Q28085	118	4	356	516	104	262	1.54e-07	58.2
orthomcl_14278_cons	Q7TSK2	110	7	362	522	731	898	1.63e-07	58.2
orthomcl_14278_cons	Q9Z0M4	108	6	359	516	128	292	1.64e-07	57
orthomcl_14278_cons	P08603	123	9	335	510	928	1097	1.67e-07	58.2
orthomcl_14278_cons	P04186	117	5	343	521	36	220	1.76e-07	57.8
orthomcl_14278_cons	O19124	108	7	356	516	117	283	1.84e-07	56.2
orthomcl_14278_cons	Q61475	107	7	351	516	50	220	1.91e-07	57
orthomcl_14278_cons	Q53EL9	110	8	362	522	734	901	2.21e-07	57.4
orthomcl_14278_cons	P21180	116	4	359	520	42	214	2.46e-07	57.4
orthomcl_14278_cons	O88174	112	7	354	516	119	294	2.93e-07	56.2
orthomcl_14278_cons	Q60401	106	7	362	516	60	219	3.27e-07	56.6
orthomcl_14278_cons	Q6UXD5	115	5	362	516	668	828	3.43e-07	57
orthomcl_14278_cons	Q63514	90	4	337	471	389	516	3.52e-07	56.6
orthomcl_14278_cons	Q29RN8	115	5	362	516	668	828	3.97e-07	56.6
orthomcl_14278_cons	Q4V9Z5	115	5	362	516	668	828	4.04e-07	56.6
orthomcl_14278_cons	A0JNA2	113	9	362	533	723	896	5.63e-07	56.2
orthomcl_14278_cons	Q8HYX8	108	7	356	516	117	283	7.23e-07	55.1
orthomcl_14278_cons	Q03591	120	8	338	510	87	257	7.85e-07	54.7
orthomcl_14278_cons	P15529	109	7	355	516	116	283	9.25e-07	54.7
orthomcl_14278_cons	Q63515	123	6	337	516	19	188	1.29e-06	53.5
orthomcl_14278_cons	P02749	110	6	352	510	96	255	1.58e-06	53.9
orthomcl_14278_cons	P17690	118	5	335	510	20	195	3.44e-06	52.8
orthomcl_14278_cons	Q07968	104	9	353	511	229	386	3.46e-06	53.5
orthomcl_14278_cons	O02839	93	7	311	458	148	294	3.51e-06	52.8
orthomcl_14278_cons	Q95LB0	105	8	352	510	96	255	3.6e-06	52.8
orthomcl_14278_cons	Q8BH32	122	5	338	516	57	237	4.67e-06	52.8
orthomcl_14278_cons	P79138	109	8	356	516	117	283	9.2e-06	51.6
orthomcl_14278_cons	P24083	69	6	341	456	132	237	9.93e-06	51.2
orthomcl_14279_cons	Q86YS6	88	2	8	205	13	210	1.44e-78	237
orthomcl_14279_cons	Q53B90	95	0	6	205	9	208	1.67e-77	234
orthomcl_14279_cons	Q8CG50	95	0	6	205	9	208	2.01e-77	234
orthomcl_14279_cons	A4D1S5	77	0	7	180	11	184	2.26e-68	211
orthomcl_14279_cons	Q3ZC27	79	0	7	180	11	184	1.45e-67	209
orthomcl_14279_cons	Q5M7U5	80	0	7	180	11	184	3.21e-67	208
orthomcl_14279_cons	P35294	80	0	7	180	11	184	1.14e-66	207
orthomcl_14279_cons	Q28IZ3	96	0	7	195	9	197	4.46e-66	205
orthomcl_14279_cons	Q32NQ0	97	0	7	195	9	197	9.25e-65	202
orthomcl_14279_cons	Q923S9	100	2	8	207	4	201	1.19e-64	201
orthomcl_14279_cons	Q15771	100	2	8	207	4	201	1.19e-64	201
orthomcl_14279_cons	Q17QB7	100	2	8	207	4	201	1.19e-64	201
orthomcl_14279_cons	O24466	102	4	10	206	12	214	5.66e-62	195
orthomcl_14279_cons	Q54NU2	96	1	11	198	8	194	7.22e-62	194
orthomcl_14279_cons	Q01890	92	2	10	194	5	187	1.35e-61	193
orthomcl_14279_cons	P28186	103	4	10	206	12	214	5.95e-61	192
orthomcl_14279_cons	P40392	103	3	10	207	5	202	2.24e-60	190
orthomcl_14279_cons	Q9ZRE2	109	2	8	206	3	203	2.43e-59	187
orthomcl_14279_cons	Q05974	106	3	10	206	8	205	2.74e-59	187
orthomcl_14279_cons	Q39433	85	2	10	183	12	185	2.91e-59	188
orthomcl_14279_cons	Q39571	104	2	10	206	5	203	3.13e-59	187
orthomcl_14279_cons	P22125	106	2	10	206	5	202	3.27e-59	187
orthomcl_14279_cons	Q4UB16	93	2	10	198	4	192	3.67e-59	187
orthomcl_14279_cons	Q9TVU5	93	2	10	198	4	192	4.36e-59	187
orthomcl_14279_cons	Q05737	108	3	10	208	5	203	5.76e-59	187
orthomcl_14279_cons	P10536	104	3	10	206	5	201	9.85e-59	186
orthomcl_14279_cons	Q6NYB7	106	2	10	206	8	205	1.26e-58	186
orthomcl_14279_cons	P62821	106	2	10	206	8	205	1.26e-58	186
orthomcl_14279_cons	P62820	106	2	10	206	8	205	1.26e-58	186
orthomcl_14279_cons	P62822	106	2	10	206	8	205	1.26e-58	186
orthomcl_14279_cons	Q52NJ2	106	2	10	206	8	205	1.36e-58	186
orthomcl_14279_cons	Q9LZD4	107	3	10	207	12	214	1.54e-58	186
orthomcl_14279_cons	Q5F470	97	1	9	192	4	186	2.28e-58	185
orthomcl_14279_cons	Q9D1G1	104	3	10	206	5	201	2.49e-58	185
orthomcl_14279_cons	Q94148	107	1	10	206	6	201	2.87e-58	185
orthomcl_14279_cons	Q2HJH2	105	3	10	206	5	201	6.35e-58	184
orthomcl_14279_cons	Q4R8X3	105	3	10	206	5	201	6.63e-58	184
orthomcl_14279_cons	Q5RE13	105	3	10	206	5	201	6.85e-58	184
orthomcl_14279_cons	Q9H0U4	105	3	10	206	5	201	6.85e-58	184
orthomcl_14279_cons	Q9FPJ4	87	1	10	180	5	174	8.98e-58	184
orthomcl_14279_cons	Q9SF91	107	2	10	207	12	209	1.54e-57	184
orthomcl_14279_cons	P28188	109	3	10	207	5	202	1.56e-57	183
orthomcl_14279_cons	Q9SEH3	108	3	10	208	5	202	2.03e-57	182
orthomcl_14279_cons	P31584	87	1	10	180	5	174	2.14e-57	182
orthomcl_14279_cons	Q5R4A3	99	1	9	192	4	186	3.92e-57	182
orthomcl_14279_cons	A4FV54	99	1	9	192	4	186	5.55e-57	182
orthomcl_14279_cons	P34140	81	1	10	175	5	169	7.3e-57	181
orthomcl_14279_cons	Q4R5P1	99	1	9	192	4	186	7.36e-57	181
orthomcl_14279_cons	P61006	99	1	9	192	4	186	7.36e-57	181
orthomcl_14279_cons	P61007	99	1	9	192	4	186	7.36e-57	181
orthomcl_14279_cons	Q92930	110	2	9	207	4	205	9.16e-57	181
orthomcl_14279_cons	Q5REC9	109	2	9	206	4	204	1.07e-56	181
orthomcl_14279_cons	P70550	89	1	9	180	4	174	1.31e-56	181
orthomcl_14279_cons	P61028	89	1	9	180	4	174	1.31e-56	181
orthomcl_14279_cons	Q06AU7	106	3	10	206	5	201	1.48e-56	181
orthomcl_14279_cons	Q2HJI8	90	1	9	180	4	174	1.65e-56	181
orthomcl_14279_cons	P22128	90	1	9	180	4	174	1.81e-56	181
orthomcl_14279_cons	P35280	96	1	9	188	4	182	1.9e-56	180
orthomcl_14279_cons	P55258	96	1	9	188	4	182	1.9e-56	180
orthomcl_14279_cons	Q5R5U1	102	4	9	206	5	200	4.12e-56	179
orthomcl_14279_cons	P61027	102	4	9	206	5	200	4.12e-56	179
orthomcl_14279_cons	P61026	102	4	9	206	5	200	4.12e-56	179
orthomcl_14279_cons	Q5ZJN2	116	3	7	208	5	215	5.02e-56	179
orthomcl_14279_cons	O04486	103	1	7	192	6	190	5.84e-56	179
orthomcl_14279_cons	P01123	109	2	10	206	5	206	6.65e-56	179
orthomcl_14279_cons	P22127	85	1	9	178	5	173	7.66e-56	179
orthomcl_14279_cons	P24409	102	4	9	206	5	200	8.17e-56	179
orthomcl_14279_cons	P34139	101	3	10	205	5	193	9.28e-56	178
orthomcl_14279_cons	P62494	116	3	7	208	5	215	1.1e-55	179
orthomcl_14279_cons	P62493	116	3	7	208	5	215	1.1e-55	179
orthomcl_14279_cons	Q5R9M7	116	3	7	208	5	215	1.1e-55	179
orthomcl_14279_cons	Q52NJ1	116	3	7	208	5	215	1.1e-55	179
orthomcl_14279_cons	P62492	116	3	7	208	5	215	1.1e-55	179
orthomcl_14279_cons	P62491	116	3	7	208	5	215	1.1e-55	179
orthomcl_14279_cons	P62490	116	3	7	208	5	215	1.1e-55	179
orthomcl_14279_cons	O76173	83	1	10	175	30	194	1.13e-55	178
orthomcl_14279_cons	Q5ZIT5	103	4	9	206	5	200	1.25e-55	178
orthomcl_14279_cons	P33723	109	2	10	206	5	203	1.33e-55	178
orthomcl_14279_cons	P16976	106	4	8	207	3	207	1.48e-55	178
orthomcl_14279_cons	P20791	105	3	10	206	12	203	1.5e-55	178
orthomcl_14279_cons	Q2TA29	116	3	7	208	5	215	2.62e-55	178
orthomcl_14279_cons	P11620	112	2	10	206	5	202	1.77e-54	175
orthomcl_14279_cons	P17609	95	2	9	190	5	183	2.19e-54	175
orthomcl_14279_cons	Q7T3A4	106	3	10	206	5	197	2.34e-54	175
orthomcl_14279_cons	P20790	92	1	10	181	12	182	4.18e-54	174
orthomcl_14279_cons	Q58DS5	102	2	10	193	5	189	6.12e-54	174
orthomcl_14279_cons	P51156	113	4	2	207	53	256	6.61e-54	176
orthomcl_14279_cons	Q9FJH0	125	3	1	208	1	217	7.29e-54	174
orthomcl_14279_cons	Q40195	114	5	7	208	7	218	9.24e-54	174
orthomcl_14279_cons	Q29RR0	110	4	5	207	55	255	1.17e-53	175
orthomcl_14279_cons	Q92928	84	1	10	175	5	169	1.71e-53	172
orthomcl_14279_cons	Q5KTJ6	91	1	10	178	5	172	1.78e-53	172
orthomcl_14279_cons	P51153	91	1	10	178	5	172	3.56e-53	172
orthomcl_14279_cons	O35509	117	3	7	208	5	217	3.8e-53	172
orthomcl_14279_cons	Q15907	117	3	7	208	5	217	3.8e-53	172
orthomcl_14279_cons	Q3MHP2	117	3	7	208	5	217	3.8e-53	172
orthomcl_14279_cons	P46638	106	1	7	190	5	187	5.86e-53	172
orthomcl_14279_cons	Q39434	118	2	7	207	6	213	6.05e-53	172
orthomcl_14279_cons	Q9ULW5	111	5	2	206	52	254	1.35e-52	172
orthomcl_14279_cons	P35286	92	1	10	178	5	172	1.71e-52	170
orthomcl_14279_cons	Q1RMR4	99	2	10	192	5	185	1.8e-52	171
orthomcl_14279_cons	P22129	117	4	7	208	5	217	1.87e-52	171
orthomcl_14279_cons	Q9DD03	106	3	10	198	5	196	2.5e-52	170
orthomcl_14279_cons	Q504M8	110	4	8	207	62	259	2.58e-52	172
orthomcl_14279_cons	F1PTE3	92	1	10	178	5	172	2.64e-52	170
orthomcl_14279_cons	P59190	92	2	10	184	5	177	2.75e-52	170
orthomcl_14279_cons	P40393	119	4	7	208	8	217	2.97e-52	170
orthomcl_14279_cons	P35289	92	2	10	184	5	177	3.28e-52	170
orthomcl_14279_cons	P36861	92	2	10	179	10	179	3.81e-52	170
orthomcl_14279_cons	P35281	106	4	9	206	5	200	6.68e-52	169
orthomcl_14279_cons	Q01111	113	5	7	208	7	218	7.7e-52	169
orthomcl_14279_cons	Q39572	92	1	7	175	6	173	1.07e-51	169
orthomcl_14279_cons	Q8K386	93	2	10	184	5	177	1.19e-51	168
orthomcl_14279_cons	P17610	115	2	6	206	3	214	2.14e-51	168
orthomcl_14279_cons	O49513	117	3	7	207	7	216	3.98e-51	167
orthomcl_14279_cons	P28185	116	4	7	208	7	216	4.64e-51	167
orthomcl_14279_cons	Q9LNW1	107	1	7	193	6	191	4.93e-51	167
orthomcl_14279_cons	O01803	96	3	7	181	5	178	8.37e-51	166
orthomcl_14279_cons	P41924	88	1	9	175	7	172	1.1e-50	166
orthomcl_14279_cons	Q9LK99	121	3	7	208	7	217	1.34e-50	166
orthomcl_14279_cons	Q96AX2	112	4	9	206	25	219	1.45e-50	166
orthomcl_14279_cons	Q5U316	104	5	10	206	5	201	1.67e-50	165
orthomcl_14279_cons	Q6PHN9	104	5	10	206	5	201	1.67e-50	165
orthomcl_14279_cons	Q15286	104	5	10	206	5	201	1.67e-50	165
orthomcl_14279_cons	Q40193	117	3	7	207	6	215	1.84e-50	166
orthomcl_14279_cons	P28187	117	2	11	207	10	213	2.07e-50	165
orthomcl_14279_cons	Q40194	117	5	7	207	7	217	2.57e-50	165
orthomcl_14279_cons	Q40521	119	6	7	208	8	217	5.5e-50	164
orthomcl_14279_cons	Q9FGK5	122	3	1	208	1	221	7.95e-50	164
orthomcl_14279_cons	P36412	107	1	1	188	1	187	1.31e-49	163
orthomcl_14279_cons	Q9SN35	123	2	7	208	7	214	1.48e-49	163
orthomcl_14279_cons	Q1PEX3	122	3	7	206	7	216	1.49e-49	163
orthomcl_14279_cons	Q9FK68	123	3	7	208	7	216	1.53e-49	163
orthomcl_14279_cons	P36862	89	4	8	184	4	177	1.68e-49	162
orthomcl_14279_cons	Q40723	96	1	7	175	6	173	2.38e-49	162
orthomcl_14279_cons	Q39222	119	5	7	208	7	216	3.94e-49	162
orthomcl_14279_cons	Q96283	94	1	7	175	6	173	5.15e-49	162
orthomcl_14279_cons	Q38922	109	2	9	193	2	187	5.59e-49	161
orthomcl_14279_cons	P61107	110	1	10	196	8	193	7.25e-49	161
orthomcl_14279_cons	Q52NJ6	110	1	10	196	8	193	7.25e-49	161
orthomcl_14279_cons	Q5R8Z8	110	1	10	196	8	193	7.41e-49	161
orthomcl_14279_cons	Q91V41	110	1	10	196	8	193	7.41e-49	161
orthomcl_14279_cons	P61106	110	1	10	196	8	193	7.41e-49	161
orthomcl_14279_cons	Q5ZKU5	110	1	10	196	8	193	7.41e-49	161
orthomcl_14279_cons	Q17QU4	100	4	12	187	7	185	9.47e-49	161
orthomcl_14279_cons	Q40523	119	3	7	207	6	215	1.17e-48	161
orthomcl_14279_cons	P36863	98	1	9	181	2	173	1.74e-48	160
orthomcl_14279_cons	Q9FIF9	94	1	10	175	9	173	1.91e-48	160
orthomcl_14279_cons	Q9JKM7	113	4	10	206	26	219	1.94e-48	160
orthomcl_14279_cons	Q39570	98	1	9	181	2	173	2.18e-48	160
orthomcl_14279_cons	Q8WUD1	96	1	9	179	2	171	2.23e-48	160
orthomcl_14279_cons	P35283	101	0	11	180	39	208	2.38e-48	161
orthomcl_14279_cons	P36410	117	4	10	205	5	206	2.62e-48	159
orthomcl_14279_cons	Q05975	98	1	9	181	2	173	2.78e-48	160
orthomcl_14279_cons	P35284	101	0	11	180	39	208	2.96e-48	160
orthomcl_14279_cons	P51152	112	0	11	194	4	187	2.97e-48	159
orthomcl_14279_cons	Q9S810	125	3	7	207	7	217	3.28e-48	160
orthomcl_14279_cons	Q96DA2	101	4	12	187	7	185	4.28e-48	159
orthomcl_14279_cons	P19892	121	2	11	208	10	217	4.49e-48	159
orthomcl_14279_cons	Q8BHC1	105	4	12	192	7	190	4.61e-48	159
orthomcl_14279_cons	Q9SIP0	116	1	11	198	10	196	4.83e-48	159
orthomcl_14279_cons	P34141	83	1	10	168	5	162	4.83e-48	159
orthomcl_14279_cons	P59279	122	2	9	207	2	201	5.5e-48	159
orthomcl_14279_cons	Q9SRS5	113	4	11	207	10	216	5.72e-48	159
orthomcl_14279_cons	P53994	97	1	10	181	3	173	6.84e-48	159
orthomcl_14279_cons	Q6IQ22	112	0	11	194	40	223	6.93e-48	160
orthomcl_14279_cons	Q5R6B6	97	1	10	181	3	173	7.79e-48	159
orthomcl_14279_cons	Q4R4X6	97	1	10	181	3	173	7.79e-48	159
orthomcl_14279_cons	P61019	97	1	10	181	3	173	7.79e-48	159
orthomcl_14279_cons	P61105	97	1	10	181	3	173	7.79e-48	159
orthomcl_14279_cons	Q01971	97	1	10	181	3	173	9.17e-48	158
orthomcl_14279_cons	Q90965	97	1	10	181	3	173	9.17e-48	158
orthomcl_14279_cons	P05712	98	1	10	181	3	173	1.92e-47	157
orthomcl_14279_cons	P11023	103	2	7	186	16	195	3.86e-47	157
orthomcl_14279_cons	P63012	103	2	7	186	16	195	4.16e-47	157
orthomcl_14279_cons	Q06AU3	103	2	7	186	16	195	4.16e-47	157
orthomcl_14279_cons	P63011	103	2	7	186	16	195	4.16e-47	157
orthomcl_14279_cons	Q550H6	101	1	4	175	1	171	4.24e-47	157
orthomcl_14279_cons	Q4R4R9	103	2	7	186	16	195	4.44e-47	157
orthomcl_14279_cons	P20336	103	2	7	186	16	195	4.44e-47	157
orthomcl_14279_cons	Q0WQN4	96	1	1	168	1	167	6.15e-47	157
orthomcl_14279_cons	Q96E17	105	2	7	189	24	204	7.13e-47	157
orthomcl_14279_cons	P10949	105	2	7	189	24	204	7.86e-47	156
orthomcl_14279_cons	P25228	116	3	7	205	15	218	8.06e-47	156
orthomcl_14279_cons	P07560	95	2	5	172	12	177	1.81e-46	155
orthomcl_14279_cons	P38555	107	3	5	192	7	193	1.9e-46	155
orthomcl_14279_cons	Q9C9U7	93	2	6	174	6	185	2.42e-46	155
orthomcl_14279_cons	Q559X6	106	2	9	190	20	201	2.73e-46	154
orthomcl_14279_cons	P62824	104	2	7	189	24	204	2.88e-46	155
orthomcl_14279_cons	P62823	104	2	7	189	24	204	2.88e-46	155
orthomcl_14279_cons	Q94986	121	2	7	207	16	218	3e-46	155
orthomcl_14279_cons	O42819	115	4	5	206	12	215	4.4e-46	154
orthomcl_14279_cons	P51996	113	5	5	206	7	222	5.51e-46	154
orthomcl_14279_cons	Q40522	107	2	11	192	13	195	6.2e-46	154
orthomcl_14279_cons	O23561	107	2	9	189	2	183	7.58e-46	153
orthomcl_14279_cons	Q9FE79	104	1	11	187	13	188	8.19e-46	154
orthomcl_14279_cons	P25766	118	3	11	206	16	224	1.03e-45	154
orthomcl_14279_cons	P49103	101	1	9	181	2	173	3.93e-45	152
orthomcl_14279_cons	Q63942	100	1	7	181	16	189	4.09e-45	152
orthomcl_14279_cons	P57735	107	1	5	180	4	178	4.09e-45	152
orthomcl_14279_cons	E2RQ15	105	1	7	180	6	178	4.36e-45	152
orthomcl_14279_cons	Q9SMQ6	109	2	11	191	15	199	4.42e-45	152
orthomcl_14279_cons	P92963	100	1	9	181	2	173	4.49e-45	151
orthomcl_14279_cons	P46629	107	1	5	180	4	178	4.66e-45	151
orthomcl_14279_cons	P36409	111	2	10	197	2	190	5.24e-45	151
orthomcl_14279_cons	P20337	118	2	5	198	14	205	5.84e-45	151
orthomcl_14279_cons	P49104	101	1	9	181	2	173	6.24e-45	151
orthomcl_14279_cons	Q40191	107	1	11	192	15	195	6.98e-45	151
orthomcl_14279_cons	P0CY30	92	1	10	173	11	173	1.28e-44	150
orthomcl_14279_cons	C4YL11	92	1	10	173	11	173	1.28e-44	150
orthomcl_14279_cons	P0CY31	92	1	10	173	11	173	1.28e-44	150
orthomcl_14279_cons	O95716	102	1	7	181	16	189	1.4e-44	150
orthomcl_14279_cons	Q58DW6	121	3	7	206	6	210	1.48e-44	150
orthomcl_14279_cons	P35276	102	1	7	181	16	189	1.6e-44	150
orthomcl_14279_cons	Q558I0	81	3	10	168	5	160	1.97e-44	149
orthomcl_14279_cons	P10948	119	2	5	198	14	205	2.28e-44	150
orthomcl_14279_cons	P31583	114	3	15	206	12	199	2.37e-44	149
orthomcl_14279_cons	P61018	106	1	8	184	3	178	2.47e-44	150
orthomcl_14279_cons	P61017	106	1	8	184	3	178	2.47e-44	150
orthomcl_14279_cons	Q9WTL2	105	1	7	180	6	178	2.52e-44	150
orthomcl_14279_cons	Q9LH50	122	3	6	206	8	219	2.8e-44	150
orthomcl_14279_cons	P51146	106	1	8	184	3	178	3.03e-44	149
orthomcl_14279_cons	Q91ZR1	106	1	8	184	3	178	3.03e-44	149
orthomcl_14279_cons	Q5KTJ7	119	2	5	198	14	205	3.37e-44	149
orthomcl_14279_cons	Q9FJN8	98	1	11	176	15	179	4.11e-44	149
orthomcl_14279_cons	Q9GP33	102	2	8	185	4	181	4.3e-44	149
orthomcl_14279_cons	Q14964	94	6	12	187	7	189	5.13e-44	149
orthomcl_14279_cons	Q40520	109	2	11	192	13	195	5.48e-44	149
orthomcl_14279_cons	Q5R615	86	4	13	175	33	199	5.74e-44	149
orthomcl_14279_cons	Q8BHD0	94	6	12	187	7	189	6.37e-44	149
orthomcl_14279_cons	Q9CZT8	120	2	5	198	14	205	6.53e-44	149
orthomcl_14279_cons	Q9H082	86	4	13	175	33	199	7.85e-44	149
orthomcl_14279_cons	Q63941	121	2	5	198	14	205	9.85e-44	148
orthomcl_14279_cons	Q54FL2	93	1	13	175	6	167	1.86e-43	147
orthomcl_14279_cons	P56371	112	1	1	184	1	183	2.68e-43	147
orthomcl_14279_cons	Q8MXS1	99	4	14	189	12	185	2.9e-43	147
orthomcl_14279_cons	P05714	112	1	1	184	1	183	3.05e-43	147
orthomcl_14279_cons	Q68EK7	108	1	8	184	3	178	3.21e-43	147
orthomcl_14279_cons	P34143	117	3	11	206	4	196	3.53e-43	146
orthomcl_14279_cons	P20338	112	1	1	184	1	183	3.54e-43	147
orthomcl_14279_cons	Q2TBH7	113	1	1	184	1	183	4.08e-43	147
orthomcl_14279_cons	O35963	87	4	13	175	33	199	4.48e-43	147
orthomcl_14279_cons	Q54E92	90	2	13	175	6	168	7.38e-43	145
orthomcl_14279_cons	Q54DA7	97	1	12	179	6	172	1.35e-42	145
orthomcl_14279_cons	P91580	85	4	13	175	15	182	1.59e-42	145
orthomcl_14279_cons	O23657	89	4	10	176	10	176	1.71e-42	145
orthomcl_14279_cons	Q9SN68	113	4	15	206	12	199	3.01e-42	144
orthomcl_14279_cons	P29687	115	3	15	206	12	199	3.39e-42	144
orthomcl_14279_cons	Q9SMR4	91	2	14	175	10	171	3.49e-42	144
orthomcl_14279_cons	P90726	100	4	14	189	12	185	7.73e-42	143
orthomcl_14279_cons	Q14088	87	4	13	175	36	202	1.06e-41	144
orthomcl_14279_cons	P97950	87	4	13	175	36	202	1.22e-41	144
orthomcl_14279_cons	Q9SID8	91	1	14	175	10	170	1.58e-41	142
orthomcl_14279_cons	Q5ZHV1	89	4	13	175	31	197	1.66e-41	143
orthomcl_14279_cons	P61271	120	3	14	208	21	215	1.74e-41	142
orthomcl_14279_cons	P18066	120	3	14	208	21	215	1.74e-41	142
orthomcl_14279_cons	Q0IIG7	120	3	14	208	21	215	2.46e-41	142
orthomcl_14279_cons	O13876	116	2	8	195	4	197	3.11e-41	142
orthomcl_14279_cons	Q06AU6	114	4	14	208	21	215	3.59e-41	142
orthomcl_14279_cons	Q6DHC1	96	3	7	176	2	170	4.91e-41	141
orthomcl_14279_cons	Q6PHI9	108	1	8	184	3	178	5.59e-41	141
orthomcl_14279_cons	P20339	121	3	14	208	21	215	5.85e-41	141
orthomcl_14279_cons	Q54KM9	92	1	10	171	8	168	7.99e-41	141
orthomcl_14279_cons	P51147	119	4	14	208	22	216	8.87e-41	140
orthomcl_14279_cons	Q9CQD1	121	3	14	208	21	215	9.01e-41	140
orthomcl_14279_cons	Q9LFT9	92	1	14	175	10	170	9.33e-41	140
orthomcl_14279_cons	M0RC99	121	3	14	208	21	215	1.22e-40	140
orthomcl_14279_cons	Q1KME6	95	1	14	175	14	174	1.46e-40	140
orthomcl_14279_cons	Q58DS9	119	4	14	208	22	216	1.47e-40	140
orthomcl_14279_cons	O18334	96	1	14	175	13	173	1.53e-40	140
orthomcl_14279_cons	Q22782	108	3	14	198	11	192	2.46e-40	139
orthomcl_14279_cons	P31582	114	3	15	206	12	199	2.71e-40	139
orthomcl_14279_cons	P61294	96	1	14	175	14	174	2.8e-40	139
orthomcl_14279_cons	Q9NRW1	96	1	14	175	14	174	2.8e-40	139
orthomcl_14279_cons	A6QR46	96	1	14	175	14	174	2.8e-40	139
orthomcl_14279_cons	Q5ZLG1	92	3	14	176	9	170	3.08e-40	139
orthomcl_14279_cons	O80501	94	1	14	175	10	170	4.22e-40	139
orthomcl_14279_cons	Q5RAV6	96	1	14	175	14	174	4.4e-40	139
orthomcl_14279_cons	P20340	96	1	14	175	14	174	4.4e-40	139
orthomcl_14279_cons	Q9WVB1	96	1	14	175	14	174	4.75e-40	139
orthomcl_14279_cons	P35279	96	1	14	175	14	174	4.75e-40	139
orthomcl_14279_cons	Q86JP3	123	2	12	207	8	201	5.11e-40	138
orthomcl_14279_cons	Q5ZHW4	121	3	14	208	21	215	6.09e-40	139
orthomcl_14279_cons	P35278	120	4	14	208	22	216	6.61e-40	138
orthomcl_14279_cons	Q55FK2	96	1	14	175	7	167	1.27e-39	137
orthomcl_14279_cons	Q5R5H5	93	3	14	176	9	170	1.85e-39	137
orthomcl_14279_cons	Q9NP72	93	3	14	176	9	170	1.85e-39	137
orthomcl_14279_cons	Q0IIG8	93	3	14	176	9	170	1.87e-39	137
orthomcl_14279_cons	Q54GY8	98	3	11	176	4	168	2.57e-39	136
orthomcl_14279_cons	Q1ZXE7	98	2	11	175	48	212	2.63e-39	137
orthomcl_14279_cons	P35293	93	3	14	176	9	170	2.79e-39	136
orthomcl_14279_cons	Q5EB77	93	3	14	176	9	170	3.04e-39	136
orthomcl_14279_cons	P34213	96	1	14	175	12	172	3.15e-39	136
orthomcl_14279_cons	Q5R7L7	121	4	14	208	22	216	3.68e-39	136
orthomcl_14279_cons	P51148	121	4	14	208	22	216	3.68e-39	136
orthomcl_14279_cons	Q9LNK1	106	2	8	179	23	194	4.75e-39	137
orthomcl_14279_cons	Q99260	97	1	14	175	11	173	7.62e-39	135
orthomcl_14279_cons	Q9VP48	96	4	7	175	186	353	1.17e-38	140
orthomcl_14279_cons	Q5RBG1	121	4	14	208	21	215	1.19e-38	135
orthomcl_14279_cons	P61021	121	4	14	208	21	215	1.19e-38	135
orthomcl_14279_cons	P61020	121	4	14	208	21	215	1.19e-38	135
orthomcl_14279_cons	Q9CB01	101	2	8	175	28	195	1.71e-38	134
orthomcl_14279_cons	Q99P75	114	4	13	206	7	201	1.81e-38	134
orthomcl_14279_cons	Q98932	123	4	14	208	22	216	3.05e-38	134
orthomcl_14279_cons	P17608	98	1	14	175	12	172	3.14e-38	134
orthomcl_14279_cons	Q63481	117	6	11	206	5	204	6.45e-38	133
orthomcl_14279_cons	Q9R0M6	98	5	13	188	7	194	7.6e-38	132
orthomcl_14279_cons	O49841	98	4	10	176	10	176	1.45e-37	132
orthomcl_14279_cons	P51151	114	4	13	206	7	201	1.49e-37	132
orthomcl_14279_cons	Q91YQ1	118	6	11	206	5	204	4.13e-37	131
orthomcl_14279_cons	Q5R7A4	115	6	11	206	5	203	4.72e-37	130
orthomcl_14279_cons	O14966	115	6	11	206	5	203	4.72e-37	130
orthomcl_14279_cons	Q54RX9	101	2	8	176	44	210	6.17e-37	130
orthomcl_14279_cons	Q55ET3	124	4	11	207	3	204	9.88e-37	130
orthomcl_14279_cons	P24408	115	4	13	206	7	201	1.01e-36	130
orthomcl_14279_cons	Q9LV79	94	1	14	175	8	168	1.57e-36	129
orthomcl_14279_cons	P36411	126	2	13	205	8	203	2.14e-36	129
orthomcl_14279_cons	Q05976	93	3	20	176	16	171	4.42e-36	128
orthomcl_14279_cons	Q12829	109	3	9	191	10	189	6.88e-36	130
orthomcl_14279_cons	Q6DUB4	125	3	13	206	8	206	7.04e-36	128
orthomcl_14279_cons	Q54QR3	97	4	11	176	13	185	8.39e-36	128
orthomcl_14279_cons	Q54SV1	86	3	10	168	8	167	8.68e-36	128
orthomcl_14279_cons	Q06AU5	132	3	8	206	22	225	1.17e-35	128
orthomcl_14279_cons	Q8IZ41	115	3	14	207	542	739	1.59e-35	135
orthomcl_14279_cons	Q13637	118	4	8	198	20	210	1.59e-35	127
orthomcl_14279_cons	Q6AXT5	104	2	12	183	16	185	1.6e-35	127
orthomcl_14279_cons	Q8VHP8	109	3	9	191	10	189	1.88e-35	129
orthomcl_14279_cons	P35282	104	2	12	183	16	185	1.91e-35	127
orthomcl_14279_cons	Q95UJ0	126	3	13	206	8	206	1.98e-35	127
orthomcl_14279_cons	Q17R06	105	2	12	183	15	184	2.36e-35	127
orthomcl_14279_cons	P55745	105	2	12	183	16	185	2.51e-35	127
orthomcl_14279_cons	Q9UL25	105	2	12	183	18	187	3.24e-35	127
orthomcl_14279_cons	Q99P58	109	7	7	192	3	199	3.68e-35	126
orthomcl_14279_cons	Q4LE85	94	6	7	179	3	180	4.3e-35	126
orthomcl_14279_cons	Q99P74	109	7	7	192	3	199	6.04e-35	125
orthomcl_14279_cons	Q1HE58	94	6	7	179	3	180	6.61e-35	125
orthomcl_14279_cons	Q9ERI2	94	6	7	179	3	180	6.9e-35	125
orthomcl_14279_cons	P23640	94	6	7	179	3	180	7.44e-35	125
orthomcl_14279_cons	P51159	93	6	7	179	3	180	7.6e-35	125
orthomcl_14279_cons	Q08CX1	119	2	14	207	523	721	8.59e-35	133
orthomcl_14279_cons	Q39573	123	4	13	206	8	206	1.5e-34	124
orthomcl_14279_cons	Q9SF92	99	4	10	176	10	176	1.54e-34	124
orthomcl_14279_cons	Q5JT25	101	1	15	176	33	193	1.62e-34	125
orthomcl_14279_cons	Q8WXH6	105	2	7	178	8	177	2.35e-34	126
orthomcl_14279_cons	O00194	113	6	7	192	3	199	2.44e-34	124
orthomcl_14279_cons	P35292	127	5	12	206	18	212	2.53e-34	124
orthomcl_14279_cons	Q8MYF2	100	1	15	177	11	172	2.75e-34	125
orthomcl_14279_cons	P36017	104	2	15	181	9	177	2.98e-34	124
orthomcl_14279_cons	Q41640	107	2	13	184	8	185	3.18e-34	124
orthomcl_14279_cons	P93267	119	5	13	205	8	205	3.84e-34	123
orthomcl_14279_cons	Q8HZJ5	111	7	7	192	3	199	4.71e-34	123
orthomcl_14279_cons	O97572	126	4	13	205	8	207	9.48e-34	122
orthomcl_14279_cons	P0C0E4	115	3	7	191	8	189	1.19e-33	124
orthomcl_14279_cons	Q43463	108	2	13	184	8	185	1.67e-33	122
orthomcl_14279_cons	Q8BHH2	123	4	13	206	7	201	1.68e-33	121
orthomcl_14279_cons	H9BW96	131	3	13	207	8	206	1.79e-33	122
orthomcl_14279_cons	P36019	95	2	15	175	14	179	1.8e-33	122
orthomcl_14279_cons	Q9CZE3	127	5	8	206	18	222	1.82e-33	122
orthomcl_14279_cons	Q619T5	108	4	3	184	426	610	1.88e-33	129
orthomcl_14279_cons	P36864	127	3	13	206	8	205	2.78e-33	121
orthomcl_14279_cons	Q9H0N0	100	2	14	175	14	174	3.16e-33	122
orthomcl_14279_cons	P32939	105	4	13	176	8	177	3.73e-33	121
orthomcl_14279_cons	Q5RI75	119	3	14	207	429	626	4.57e-33	127
orthomcl_14279_cons	Q9C2L8	124	3	13	195	8	198	5.36e-33	120
orthomcl_14279_cons	P09527	131	3	13	207	8	206	6.56e-33	120
orthomcl_14279_cons	Q9LW76	101	2	13	176	8	177	6.67e-33	120
orthomcl_14279_cons	P18067	127	4	13	205	8	207	6.78e-33	120
orthomcl_14279_cons	P51150	127	4	13	205	8	207	6.92e-33	120
orthomcl_14279_cons	P51149	127	4	13	205	8	207	6.92e-33	120
orthomcl_14279_cons	Q5R9Y4	127	4	13	205	8	207	7.23e-33	120
orthomcl_14279_cons	O94655	114	2	12	185	7	185	7.31e-33	120
orthomcl_14279_cons	Q8VHQ4	106	2	9	178	10	177	7.43e-33	122
orthomcl_14279_cons	Q96S21	106	2	9	178	10	177	7.59e-33	122
orthomcl_14279_cons	P57729	123	5	11	206	7	208	1.34e-32	119
orthomcl_14279_cons	Q13636	125	3	14	206	6	194	1.44e-32	119
orthomcl_14279_cons	Q3T0F5	130	3	13	206	8	207	1.58e-32	119
orthomcl_14279_cons	Q6GQP4	104	1	14	175	6	166	2.23e-32	118
orthomcl_14279_cons	Q22908	103	3	14	184	462	632	2.42e-32	125
orthomcl_14279_cons	Q8QZZ8	123	5	11	206	7	208	2.45e-32	119
orthomcl_14279_cons	Q948K8	107	2	13	184	8	185	2.47e-32	119
orthomcl_14279_cons	Q9H0T7	103	3	13	176	19	181	2.77e-32	119
orthomcl_14279_cons	Q40787	129	3	13	206	8	206	3e-32	118
orthomcl_14279_cons	Q9ULC3	119	3	7	188	3	181	3.14e-32	119
orthomcl_14279_cons	O04157	112	3	13	188	8	189	3.37e-32	118
orthomcl_14279_cons	Q948K6	119	4	14	206	6	204	3.61e-32	118
orthomcl_14279_cons	Q9NP90	125	4	13	206	7	201	3.92e-32	118
orthomcl_14279_cons	Q5R4W9	125	4	13	206	7	201	4e-32	118
orthomcl_14279_cons	Q9UL26	127	3	14	206	6	194	4.3e-32	118
orthomcl_14279_cons	Q9SJ11	98	2	13	172	9	174	5.87e-32	118
orthomcl_14279_cons	Q921E2	105	1	14	175	6	166	7.94e-32	117
orthomcl_14279_cons	A5WW21	88	3	13	168	467	626	9.07e-32	124
orthomcl_14279_cons	Q9C820	99	2	13	171	8	172	9.37e-32	117
orthomcl_14279_cons	P35285	127	3	14	206	6	194	1.02e-31	117
orthomcl_14279_cons	P41925	95	4	15	178	7	176	1.2e-31	117
orthomcl_14279_cons	P31022	105	2	13	176	8	177	1.47e-31	117
orthomcl_14279_cons	Q9LS94	104	2	13	176	8	177	2.54e-31	116
orthomcl_14279_cons	Q20365	96	4	14	175	101	268	3.15e-31	118
orthomcl_14279_cons	P36586	126	3	15	207	16	210	4.11e-31	115
orthomcl_14279_cons	P35288	112	2	7	179	3	173	6.73e-31	116
orthomcl_14279_cons	Q9XER8	130	3	13	205	8	205	1.2e-30	114
orthomcl_14279_cons	P34142	106	1	14	182	8	175	1.37e-30	114
orthomcl_14279_cons	P51154	103	2	14	173	6	168	4.96e-30	112
orthomcl_14279_cons	P38146	110	6	14	206	5	197	5.41e-30	112
orthomcl_14279_cons	Q86JC8	108	2	15	178	9	170	5.5e-30	112
orthomcl_14279_cons	P22124	123	5	13	206	14	204	6.26e-30	112
orthomcl_14279_cons	O24461	107	2	13	176	8	177	8.76e-30	112
orthomcl_14279_cons	P36018	94	5	14	175	4	193	1.08e-29	112
orthomcl_14279_cons	Q8VEA8	105	3	14	178	9	174	2.3e-29	111
orthomcl_14279_cons	Q9XI98	99	2	13	168	8	169	3.51e-29	110
orthomcl_14279_cons	Q8WQ53	106	1	15	176	18	178	8.03e-29	110
orthomcl_14279_cons	Q08DE8	102	3	14	176	9	172	8.43e-29	109
orthomcl_14279_cons	Q54FK7	120	6	13	206	7	204	8.65e-29	109
orthomcl_14279_cons	O95755	124	3	13	206	123	333	8.85e-29	112
orthomcl_14279_cons	Q55E31	125	5	12	206	58	259	1.8e-28	110
orthomcl_14279_cons	Q7Z6P3	124	4	11	206	534	723	2.22e-28	114
orthomcl_14279_cons	Q5R4B8	104	4	13	178	14	179	3.21e-28	108
orthomcl_14279_cons	P11234	104	4	13	178	14	179	3.21e-28	108
orthomcl_14279_cons	Q4R379	104	4	13	178	14	179	3.53e-28	108
orthomcl_14279_cons	Q9YH09	104	4	13	178	14	179	4.87e-28	107
orthomcl_14279_cons	Q9HDY0	100	4	13	172	8	173	5.51e-28	107
orthomcl_14279_cons	P11233	105	3	13	175	14	175	7.79e-28	107
orthomcl_14279_cons	Q6IP71	105	4	13	178	14	179	9.05e-28	107
orthomcl_14279_cons	Q8MXQ2	124	4	14	206	29	224	9.2e-28	107
orthomcl_14279_cons	Q54G48	94	4	13	175	8	178	9.57e-28	107
orthomcl_14279_cons	Q96AH8	109	3	14	182	9	178	1.07e-27	106
orthomcl_14279_cons	P36860	105	4	13	178	14	179	1.97e-27	106
orthomcl_14279_cons	P63320	106	3	13	175	14	175	2.49e-27	105
orthomcl_14279_cons	P63322	106	3	13	175	14	175	2.49e-27	105
orthomcl_14279_cons	P63321	106	3	13	175	14	175	2.49e-27	105
orthomcl_14279_cons	Q64008	94	4	15	173	54	214	2.64e-27	107
orthomcl_14279_cons	Q8CAM5	103	4	13	190	57	236	2.81e-27	107
orthomcl_14279_cons	Q9JIW9	106	4	13	178	14	179	3.33e-27	105
orthomcl_14279_cons	Q8CB87	127	3	11	207	535	725	5.66e-27	110
orthomcl_14279_cons	P33519	97	3	15	176	8	165	6.7e-27	105
orthomcl_14279_cons	Q5U1Y1	94	4	15	173	54	214	7.06e-27	106
orthomcl_14279_cons	Q9FLQ3	103	5	14	183	14	181	1.13e-26	104
orthomcl_14279_cons	Q54K69	90	6	13	174	7	168	1.35e-26	103
orthomcl_14279_cons	P62828	100	3	14	176	11	169	1.62e-26	104
orthomcl_14279_cons	Q5R556	100	3	14	176	11	169	1.62e-26	104
orthomcl_14279_cons	P62827	100	3	14	176	11	169	1.62e-26	104
orthomcl_14279_cons	Q4R4M9	100	3	14	176	11	169	1.62e-26	104
orthomcl_14279_cons	P62826	100	3	14	176	11	169	1.62e-26	104
orthomcl_14279_cons	P62825	100	3	14	176	11	169	1.62e-26	104
orthomcl_14279_cons	Q3T054	100	3	14	176	11	169	1.62e-26	104
orthomcl_14279_cons	Q9BZG1	104	2	15	173	54	214	1.91e-26	105
orthomcl_14279_cons	Q8TFK3	102	4	14	189	8	170	1.97e-26	103
orthomcl_14279_cons	P52301	100	3	14	176	11	169	2.02e-26	103
orthomcl_14279_cons	Q6GL85	100	3	14	176	11	169	2.27e-26	103
orthomcl_14279_cons	P42558	100	3	14	176	11	169	2.35e-26	103
orthomcl_14279_cons	P97348	100	4	15	176	19	191	2.75e-26	103
orthomcl_14279_cons	Q7ZZX9	100	3	14	176	10	168	2.84e-26	103
orthomcl_14279_cons	O17915	102	3	14	176	10	168	3.26e-26	103
orthomcl_14279_cons	Q06AU4	104	2	15	173	54	214	3.41e-26	104
orthomcl_14279_cons	P32835	99	3	14	175	13	170	3.61e-26	103
orthomcl_14279_cons	P32836	99	3	14	175	14	171	3.9e-26	103
orthomcl_14279_cons	P79735	100	3	14	176	10	168	3.99e-26	103
orthomcl_14279_cons	Q9YGC0	100	3	14	176	10	168	4.34e-26	103
orthomcl_14279_cons	Q6FR65	99	3	14	175	8	165	5.84e-26	102
orthomcl_14279_cons	Q55FU9	126	6	14	206	8	202	7.02e-26	102
orthomcl_14279_cons	P48555	105	3	13	175	11	172	7.46e-26	102
orthomcl_14279_cons	P38542	102	3	14	176	10	168	7.71e-26	102
orthomcl_14279_cons	P32254	128	4	14	207	4	192	1.95e-25	100
orthomcl_14279_cons	Q8K586	102	3	14	176	11	169	2.01e-25	101
orthomcl_14279_cons	Q5UQ27	75	2	14	142	14	144	2.05e-25	101
orthomcl_14279_cons	Q74ZA9	99	3	14	175	8	165	2.43e-25	101
orthomcl_14279_cons	P41914	117	5	14	195	12	192	2.95e-25	101
orthomcl_14279_cons	Q61820	103	3	14	176	11	169	4.32e-25	100
orthomcl_14279_cons	P41915	101	3	14	175	12	169	5.52e-25	100
orthomcl_14279_cons	Q7GD79	104	4	9	175	8	171	7.71e-25	100
orthomcl_14279_cons	A2Y7R5	104	4	9	175	8	171	7.71e-25	100
orthomcl_14279_cons	Q55BW0	119	3	14	187	4	180	1.07e-24	100
orthomcl_14279_cons	Q7F7I7	104	4	9	175	8	171	1.5e-24	99.4
orthomcl_14279_cons	A2WSI7	104	4	9	175	8	171	1.5e-24	99.4
orthomcl_14279_cons	Q9P4E9	103	3	14	176	8	166	1.51e-24	99
orthomcl_14279_cons	Q7RVL0	103	3	14	176	8	166	1.52e-24	99
orthomcl_14279_cons	P38548	105	3	9	175	8	171	1.55e-24	99.4
orthomcl_14279_cons	Q9VZ23	122	4	14	205	11	195	1.56e-24	99
orthomcl_14279_cons	P38546	105	3	9	175	8	171	1.57e-24	99.4
orthomcl_14279_cons	P13856	96	2	14	168	4	158	1.74e-24	100
orthomcl_14279_cons	P41917	105	3	9	175	8	171	1.76e-24	99
orthomcl_14279_cons	Q94694	119	5	14	205	6	185	1.77e-24	98.2
orthomcl_14279_cons	P41916	105	3	9	175	8	171	1.78e-24	99
orthomcl_14279_cons	P38547	105	3	9	175	8	171	1.8e-24	99
orthomcl_14279_cons	Q640R7	111	2	14	175	4	165	1.93e-24	97.8
orthomcl_14279_cons	Q7ZXH7	111	2	14	175	4	165	1.93e-24	97.8
orthomcl_14279_cons	Q8H156	105	3	9	175	8	171	1.98e-24	99
orthomcl_14279_cons	Q6TEN1	111	2	14	175	4	165	2.14e-24	97.8
orthomcl_14279_cons	Q69XM7	102	3	14	175	18	175	2.19e-24	99
orthomcl_14279_cons	A2YEQ6	102	3	14	175	18	175	2.19e-24	99
orthomcl_14279_cons	P41919	105	3	9	175	8	171	2.22e-24	98.6
orthomcl_14279_cons	Q55EF0	114	4	7	178	20	192	2.57e-24	98.6
orthomcl_14279_cons	P41918	110	4	1	175	1	171	2.9e-24	98.6
orthomcl_14279_cons	P54766	102	3	14	175	2	159	3.38e-24	97.8
orthomcl_14279_cons	P23175	106	5	14	183	4	175	3.52e-24	97.4
orthomcl_14279_cons	P54765	103	2	14	175	2	159	3.8e-24	97.8
orthomcl_14279_cons	Q9YH37	104	2	14	168	4	158	4.42e-24	97.1
orthomcl_14279_cons	O00212	103	4	15	176	19	191	4.56e-24	97.8
orthomcl_14279_cons	Q9XGU0	100	4	13	168	18	182	6.12e-24	97.4
orthomcl_14279_cons	P38545	109	3	8	175	2	167	9.72e-24	97.1
orthomcl_14279_cons	Q5M7D1	112	3	15	187	18	191	1.2e-23	98.2
orthomcl_14280_cons	Q9VPF0	474	19	91	820	192	934	5.4e-35	148
orthomcl_14280_cons	O75093	566	31	27	861	34	919	2.79e-27	123
orthomcl_14280_cons	P70389	299	9	372	805	61	492	6.65e-27	120
orthomcl_14280_cons	O88279	573	33	27	868	34	922	1.72e-26	121
orthomcl_14280_cons	O88280	554	33	21	841	28	890	9.78e-26	118
orthomcl_14280_cons	Q9WVB4	558	33	21	841	28	890	1.42e-25	118
orthomcl_14280_cons	O75094	547	28	21	839	28	888	1.92e-25	117
orthomcl_14280_cons	Q80TR4	563	34	27	868	34	922	3.94e-25	116
orthomcl_14280_cons	O02833	335	12	372	859	61	574	2.31e-24	112
orthomcl_14280_cons	Q9NR97	513	32	31	901	36	877	2.69e-24	113
orthomcl_14280_cons	O08742	292	9	392	839	37	455	1.17e-23	110
orthomcl_14280_cons	Q9VUN0	342	16	98	674	191	709	1.31e-23	111
orthomcl_14280_cons	Q8R5M3	278	11	314	847	51	465	1.98e-23	109
orthomcl_14280_cons	O08770	289	9	392	839	37	455	2.17e-23	109
orthomcl_14280_cons	P40197	290	11	392	838	37	454	3.62e-23	108
orthomcl_14280_cons	P35859	298	9	372	805	61	492	8.15e-23	107
orthomcl_14280_cons	P35858	339	9	315	813	73	544	2.26e-22	106
orthomcl_14280_cons	Q965M2	299	7	368	820	35	463	4.38e-22	106
orthomcl_14280_cons	Q7KIN0	349	20	197	826	184	733	7.46e-22	106
orthomcl_14280_cons	Q5I2M5	454	37	33	846	34	799	8.95e-22	105
orthomcl_14280_cons	Q5I2M8	449	31	57	846	61	803	9.05e-22	105
orthomcl_14280_cons	P12024	496	28	31	808	50	769	2.48e-21	104
orthomcl_14280_cons	P24014	547	28	27	846	73	910	5.62e-21	103
orthomcl_14280_cons	Q0PV50	356	19	293	842	100	685	7.25e-21	102
orthomcl_14280_cons	Q9V477	347	18	232	792	102	635	7.92e-21	102
orthomcl_14280_cons	Q5I2M7	394	25	246	846	163	801	1.5e-20	101
orthomcl_14280_cons	Q6R5N8	426	27	147	838	101	763	2.39e-20	100
orthomcl_14280_cons	Q80X72	280	11	9	447	6	404	3.6e-20	99.4
orthomcl_14280_cons	Q9WVC1	416	24	25	684	26	641	3.76e-20	99.8
orthomcl_14280_cons	Q5TJ59	348	15	316	842	100	685	2.07e-19	97.8
orthomcl_14280_cons	P22792	214	7	481	846	92	435	2.91e-19	96.3
orthomcl_14280_cons	P82963	391	26	77	687	36	632	4.72e-19	96.3
orthomcl_14280_cons	Q9R1B9	411	24	27	684	28	637	1.13e-18	95.9
orthomcl_14280_cons	A2ARI4	304	18	270	746	40	496	1.19e-18	95.5
orthomcl_14280_cons	Q9Z2H4	303	16	270	738	40	488	1.27e-18	95.1
orthomcl_14280_cons	Q496Z2	245	10	351	709	22	402	1.35e-17	91.7
orthomcl_14280_cons	Q5RF01	341	22	177	740	48	574	1.46e-17	91.3
orthomcl_14280_cons	Q9NR96	340	23	48	591	210	762	1.64e-17	91.7
orthomcl_14280_cons	Q9DBB9	236	9	478	846	89	435	1.81e-17	90.5
orthomcl_14280_cons	G9LZD7	325	21	295	794	153	727	2.23e-17	91.3
orthomcl_14280_cons	Q14392	338	22	177	740	48	574	3.24e-17	90.1
orthomcl_14280_cons	O94813	272	13	27	442	28	430	5.53e-17	90.1
orthomcl_14280_cons	Q9DBY4	245	10	351	709	22	402	9.35e-17	89
orthomcl_14280_cons	Q6UY18	239	12	465	867	63	415	1.02e-16	88.6
orthomcl_14280_cons	Q9BXB1	264	14	270	688	40	432	1.22e-16	89
orthomcl_14280_cons	Q149C3	240	12	465	867	63	415	1.52e-16	87.8
orthomcl_14280_cons	Q2EEY0	394	29	246	846	83	801	1.87e-16	88.2
orthomcl_14280_cons	P70193	282	10	468	871	76	510	2.57e-16	87.8
orthomcl_14280_cons	G5EFX6	527	33	5	822	1	827	3.02e-16	87.8
orthomcl_14280_cons	Q96JA1	214	11	514	846	72	479	3.62e-16	87.4
orthomcl_14280_cons	O94898	222	10	512	846	146	482	4.09e-16	87.4
orthomcl_14280_cons	Q8TF66	253	8	423	846	92	464	4.17e-16	86.3
orthomcl_14280_cons	F1MT22	261	12	183	586	71	473	4.76e-16	87
orthomcl_14280_cons	B0BLW3	211	10	468	808	65	404	5.14e-16	86.7
orthomcl_14280_cons	Q8BGA3	224	8	490	817	65	399	7.37e-16	85.5
orthomcl_14280_cons	Q52KR2	239	10	491	846	124	481	7.85e-16	86.3
orthomcl_14280_cons	E9Q7T7	141	6	391	612	68	311	1.15e-15	85.5
orthomcl_14280_cons	Q6P1C6	245	14	88	522	79	446	1.25e-15	85.9
orthomcl_14280_cons	D4A7P2	133	3	490	684	65	268	2.68e-15	83.6
orthomcl_14280_cons	Q9CQ76	304	10	375	856	37	473	3.38e-15	83.2
orthomcl_14280_cons	Q6NUI6	173	6	604	856	477	722	3.46e-15	84
orthomcl_14280_cons	Q5I2M3	382	29	57	681	60	761	3.79e-15	84
orthomcl_14280_cons	Q6P3Y9	285	15	58	525	137	558	4.44e-15	83.2
orthomcl_14280_cons	O43300	133	3	490	684	65	268	5.37e-15	82.4
orthomcl_14280_cons	Q7L0X0	184	6	318	592	85	362	5.73e-15	83.2
orthomcl_14280_cons	Q5I2M4	341	21	48	591	209	760	7.95e-15	83.2
orthomcl_14280_cons	Q99MB1	440	24	41	841	35	684	8.05e-15	82.8
orthomcl_14280_cons	F1MLX5	293	11	337	757	54	466	9.19e-15	82.8
orthomcl_14280_cons	Q7TQ62	290	14	295	737	149	583	2.28e-14	80.9
orthomcl_14280_cons	P58682	466	30	195	901	114	868	2.43e-14	81.3
orthomcl_14280_cons	Q7Z2Q7	187	6	513	820	63	374	2.96e-14	80.5
orthomcl_14280_cons	O75325	192	7	295	570	95	371	3.18e-14	80.9
orthomcl_14280_cons	O93233	164	4	577	847	77	321	4.38e-14	78.2
orthomcl_14280_cons	Q9NYK1	345	25	295	824	206	802	5.19e-14	80.5
orthomcl_14280_cons	Q68Y56	346	20	33	589	29	554	5.44e-14	80.1
orthomcl_14280_cons	Q6UXM1	260	15	228	666	76	470	5.57e-14	80.5
orthomcl_14280_cons	A4IIW9	218	11	465	842	60	389	6.75e-14	79.3
orthomcl_14280_cons	E7FE13	280	14	27	520	32	447	7.2e-14	79.7
orthomcl_14280_cons	Q9GZU5	191	8	490	826	66	357	1.2e-13	78.2
orthomcl_14280_cons	Q9R1F8	342	20	368	857	35	586	1.62e-13	78.6
orthomcl_14280_cons	Q9BGP6	201	8	580	863	67	368	1.96e-13	77.8
orthomcl_14280_cons	Q86VH5	201	8	580	863	67	368	1.96e-13	77.8
orthomcl_14280_cons	F7D3V9	220	13	437	805	47	405	1.96e-13	78.6
orthomcl_14280_cons	P83503	212	8	490	852	61	374	2.36e-13	77
orthomcl_14280_cons	Q9FL28	474	31	102	848	91	796	2.39e-13	78.2
orthomcl_14280_cons	Q6PEZ8	290	12	230	664	78	492	3.37e-13	77
orthomcl_14280_cons	Q91ZZ5	231	7	294	613	99	419	3.55e-13	77.4
orthomcl_14280_cons	B4IBI9	221	9	64	405	260	570	6.08e-13	76.6
orthomcl_14280_cons	Q9VEK6	224	9	64	409	257	571	6.48e-13	76.3
orthomcl_14280_cons	P0CC10	151	6	27	259	59	288	7.26e-13	76.3
orthomcl_14280_cons	B4QVR7	224	9	64	409	257	571	7.64e-13	76.3
orthomcl_14280_cons	P0C192	151	6	27	259	59	288	7.91e-13	76.3
orthomcl_14280_cons	B4PU77	224	9	64	409	261	575	8.22e-13	75.9
orthomcl_14280_cons	Q5XM32	180	4	319	575	123	377	9.35e-13	75.9
orthomcl_14280_cons	Q9NT99	151	6	27	259	57	286	9.94e-13	75.9
orthomcl_14280_cons	P46023	169	5	337	575	509	744	1.05e-12	76.3
orthomcl_14280_cons	Q6ZCZ2	398	22	85	695	159	768	1.1e-12	76.3
orthomcl_14280_cons	Q6ZVD8	307	19	101	610	293	746	1.16e-12	76.3
orthomcl_14280_cons	Q69JN6	412	26	174	805	128	748	1.17e-12	76.3
orthomcl_14280_cons	B4LXW1	207	8	64	381	230	521	1.18e-12	75.5
orthomcl_14280_cons	D3ZAL8	200	8	580	861	67	366	1.23e-12	75.5
orthomcl_14280_cons	O75473	231	9	468	805	72	408	1.3e-12	75.9
orthomcl_14280_cons	Q8BZ81	200	8	580	861	67	366	1.32e-12	75.1
orthomcl_14280_cons	B3P3E8	207	8	64	381	260	551	1.33e-12	75.5
orthomcl_14280_cons	Q27972	209	7	450	848	41	341	1.36e-12	73.9
orthomcl_14280_cons	P90920	216	6	295	594	106	428	1.43e-12	75.5
orthomcl_14280_cons	E5DHB5	242	11	437	805	47	405	1.57e-12	75.5
orthomcl_14280_cons	Q3UVD5	240	13	19	393	27	444	1.6e-12	75.5
orthomcl_14280_cons	P0DM44	263	11	298	679	44	447	1.64e-12	75.5
orthomcl_14280_cons	Q8BXA7	314	21	61	610	271	743	1.72e-12	75.5
orthomcl_14280_cons	O60602	299	18	392	896	235	676	2.51e-12	74.7
orthomcl_14280_cons	O15455	381	14	295	842	77	684	2.67e-12	74.7
orthomcl_14280_cons	B4N9T4	208	8	64	381	257	548	3.02e-12	74.3
orthomcl_14280_cons	Q7L985	206	5	343	679	60	353	3.46e-12	73.9
orthomcl_14280_cons	B3LWU3	227	9	64	409	257	571	5.38e-12	73.6
orthomcl_14280_cons	O15335	209	7	450	848	39	339	6.05e-12	72
orthomcl_14280_cons	Q6R6I6	183	6	318	575	128	384	7.91e-12	73.2
orthomcl_14280_cons	B4JTV9	208	8	64	381	238	529	9e-12	72.8
orthomcl_14280_cons	Q5RKR3	145	4	642	842	15	218	1.02e-11	72.8
orthomcl_14280_cons	Q9JLF7	375	25	220	896	90	677	1.04e-11	72.8
orthomcl_14280_cons	Q9HBX8	278	11	27	447	35	437	1.04e-11	72.8
orthomcl_14280_cons	C0LGQ5	388	20	61	632	241	824	1.25e-11	72.8
orthomcl_14280_cons	Q6R6I7	182	6	318	575	128	384	1.29e-11	72.4
orthomcl_14280_cons	P58681	343	21	47	571	214	787	1.57e-11	72.4
orthomcl_14280_cons	Q9HCJ2	156	5	27	257	47	298	1.82e-11	71.6
orthomcl_14280_cons	Q8C031	156	5	27	257	47	298	1.85e-11	71.6
orthomcl_14280_cons	Q9N008	219	13	465	842	68	397	2e-11	71.6
orthomcl_14280_cons	Q5RDJ4	219	13	465	842	68	397	2.1e-11	71.6
orthomcl_14280_cons	Q96FE5	219	13	465	842	74	403	2.29e-11	71.2
orthomcl_14280_cons	Q9LY03	308	16	312	767	63	516	2.3e-11	71.6
orthomcl_14280_cons	B5DX45	210	8	64	381	245	536	2.34e-11	71.2
orthomcl_14280_cons	Q7SXW3	319	22	341	808	104	577	2.94e-11	70.9
orthomcl_14280_cons	Q3URE9	208	6	343	679	60	353	3.09e-11	70.9
orthomcl_14280_cons	Q65Z91	143	7	468	685	66	294	4.4e-11	69.3
orthomcl_14280_cons	D4AC13	212	7	468	805	72	384	5.03e-11	70.5
orthomcl_14280_cons	Q96PB8	77	4	9	133	21	139	5.11e-11	67.8
orthomcl_14280_cons	A6H789	77	4	9	133	21	139	5.15e-11	67.8
orthomcl_14280_cons	Q8VCH9	77	4	9	133	21	139	5.4e-11	67.8
orthomcl_14280_cons	Q9D1T0	218	11	465	842	68	397	6.07e-11	70.1
orthomcl_14280_cons	Q86UE6	157	3	325	575	74	297	6.96e-11	69.7
orthomcl_14280_cons	Q8WXD0	184	5	318	575	139	394	7.23e-11	70.1
orthomcl_14280_cons	Q9BZR6	113	4	645	821	78	276	7.86e-11	69.3
orthomcl_14280_cons	Q5R6B1	141	3	318	520	115	314	9.18e-11	69.3
orthomcl_14280_cons	Q9EPW9	333	20	39	568	33	529	1.01e-10	69.3
orthomcl_14280_cons	O82318	311	14	293	805	97	560	1.16e-10	69.3
orthomcl_14280_cons	Q9U3A0	277	12	428	847	103	501	1.18e-10	68.9
orthomcl_14280_cons	Q9Z1P4	229	10	183	536	71	424	1.31e-10	69.3
orthomcl_14280_cons	Q8CHE4	301	21	231	684	598	1076	1.62e-10	69.3
orthomcl_14280_cons	Q9WTR8	300	21	231	684	605	1083	1.81e-10	68.9
orthomcl_14280_cons	Q9HBW1	156	6	26	259	45	299	1.9e-10	68.6
orthomcl_14280_cons	Q5R1V9	186	6	305	572	70	331	2.02e-10	67
orthomcl_14280_cons	P07585	186	6	305	572	70	331	2.02e-10	67
orthomcl_14280_cons	Q45R42	156	6	26	259	44	298	2.27e-10	68.2
orthomcl_14280_cons	Q99PH1	156	6	26	259	44	298	2.29e-10	68.2
orthomcl_14280_cons	Q6UXK2	125	6	629	842	27	218	2.5e-10	68.2
orthomcl_14280_cons	Q3ZBI5	244	15	368	764	40	442	2.86e-10	67.8
orthomcl_14280_cons	Q9DD78	330	16	380	838	59	576	3.91e-10	67.8
orthomcl_14280_cons	Q9H9A6	360	23	260	808	54	578	4e-10	67.4
orthomcl_14280_cons	Q9EQU3	369	24	295	846	125	802	4.43e-10	67.4
orthomcl_14280_cons	Q9GKN8	156	8	26	269	71	309	4.68e-10	66.2
orthomcl_14280_cons	Q9FIZ3	354	14	85	592	266	782	4.91e-10	67.4
orthomcl_14280_cons	A1A4H9	143	3	318	520	115	314	5.14e-10	66.6
orthomcl_14280_cons	O55226	190	8	576	859	55	348	5.24e-10	65.9
orthomcl_14280_cons	O70210	190	8	576	859	55	348	5.48e-10	65.9
orthomcl_14280_cons	Q50L44	214	6	432	740	64	365	6.91e-10	66.6
orthomcl_14280_cons	Q8BMT4	317	21	316	809	81	598	7.04e-10	66.6
orthomcl_14280_cons	Q7F8Q9	282	13	345	790	191	608	7.12e-10	67
orthomcl_14280_cons	P28654	182	4	305	559	65	312	8.57e-10	65.1
orthomcl_14280_cons	Q86VH4	182	7	610	867	95	384	8.75e-10	66.2
orthomcl_14280_cons	Q58A48	161	7	468	710	93	337	9.11e-10	65.1
orthomcl_14280_cons	Q9QX05	318	23	40	546	35	554	9.75e-10	66.2
orthomcl_14280_cons	A3KNN3	80	4	7	135	17	145	1.02e-09	63.9
orthomcl_14280_cons	Q5RFE9	363	22	260	808	54	578	1.07e-09	65.9
orthomcl_14280_cons	F1NUK7	191	11	568	889	92	383	1.11e-09	65.9
orthomcl_14280_cons	C0LGS2	387	24	317	915	211	803	1.13e-09	66.2
orthomcl_14280_cons	D4A6D8	142	3	318	520	115	314	1.23e-09	65.5
orthomcl_14280_cons	Q8K377	142	3	318	520	115	314	1.28e-09	65.5
orthomcl_14280_cons	Q01129	182	6	294	554	56	307	1.43e-09	64.7
orthomcl_14280_cons	Q4R3P6	363	22	260	808	54	578	1.54e-09	65.5
orthomcl_14280_cons	Q8RZV7	377	22	85	680	115	709	1.56e-09	65.9
orthomcl_14280_cons	Q8C110	305	20	27	544	31	516	1.66e-09	65.5
orthomcl_14280_cons	P02750	187	7	590	846	79	340	1.7e-09	64.3
orthomcl_14280_cons	Q4R6F0	293	20	309	807	160	617	1.94e-09	65.5
orthomcl_14280_cons	O94991	341	19	27	544	48	563	2.55e-09	65.1
orthomcl_14280_cons	Q9N0E3	114	4	645	821	78	276	2.68e-09	64.3
orthomcl_14280_cons	A7SFP1	268	23	64	545	114	514	2.84e-09	64.7
orthomcl_14280_cons	Q9Z0L0	130	8	32	264	65	278	2.97e-09	63.9
orthomcl_14280_cons	Q80XG9	185	7	610	867	95	384	3.24e-09	64.3
orthomcl_14280_cons	C0LGW6	258	9	295	684	97	493	3.47e-09	64.7
orthomcl_14280_cons	Q5PQV5	129	6	32	264	65	278	3.93e-09	63.5
orthomcl_14280_cons	Q9XSD9	190	6	305	572	71	332	4.2e-09	63.2
orthomcl_14280_cons	P08953	246	13	448	816	160	572	4.45e-09	64.3
orthomcl_14280_cons	B4F7C5	163	3	489	716	64	290	4.45e-09	63.9
orthomcl_14280_cons	Q9EQP5	144	7	26	246	67	283	4.52e-09	63.2
orthomcl_14280_cons	Q6DF55	169	6	5	259	1	292	4.54e-09	63.9
orthomcl_14280_cons	Q95M53	351	19	344	857	35	586	5.26e-09	63.9
orthomcl_14280_cons	A8WHP9	74	2	25	135	37	147	5.76e-09	61.6
orthomcl_14280_cons	Q9NZU0	167	11	568	856	92	355	5.9e-09	63.5
orthomcl_14280_cons	P51888	142	7	26	246	72	288	7.2e-09	62.4
orthomcl_14280_cons	Q86YC3	248	20	72	504	168	576	7.8e-09	63.2
orthomcl_14280_cons	B3Y613	351	20	344	857	35	586	7.85e-09	63.5
orthomcl_14280_cons	Q9JK53	144	7	26	246	68	284	7.86e-09	62.4
orthomcl_14280_cons	Q9ZPS9	186	12	511	805	79	409	7.96e-09	63.5
orthomcl_14280_cons	Q5M8G4	338	24	264	808	62	581	8.06e-09	63.2
orthomcl_14280_cons	Q7Z5L7	296	18	297	785	100	559	8.14e-09	63.2
orthomcl_14280_cons	O77742	176	7	315	570	90	342	8.37e-09	62.4
orthomcl_14280_cons	Q9TSP2	323	26	118	603	17	547	9.22e-09	63.2
orthomcl_14280_cons	Q5R6T0	167	11	568	856	92	355	9.45e-09	62.8
orthomcl_14280_cons	Q810B7	349	15	27	544	48	563	9.7e-09	63.2
orthomcl_14280_cons	Q86UN3	168	11	27	284	31	318	9.74e-09	62.4
orthomcl_14280_cons	Q9TTE2	191	6	305	572	71	332	1e-08	62
orthomcl_14280_cons	Q6GPJ5	354	22	264	808	62	581	1.04e-08	62.8
orthomcl_14280_cons	Q62192	355	19	33	581	28	566	1.11e-08	62.8
orthomcl_14280_cons	P21793	191	6	305	572	71	332	1.11e-08	61.6
orthomcl_14280_cons	Q5BK65	316	19	316	809	81	598	1.25e-08	62.8
orthomcl_14280_cons	Q13641	190	10	568	880	79	371	1.26e-08	62
orthomcl_14280_cons	Q8GUQ5	251	20	427	836	155	544	1.26e-08	62.8
orthomcl_14280_cons	Q22875	194	9	515	805	78	385	1.52e-08	62
orthomcl_14280_cons	Q5R5V8	189	5	318	575	128	384	1.57e-08	62.4
orthomcl_14280_cons	Q8L899	252	20	427	836	155	544	1.59e-08	62.4
orthomcl_14280_cons	Q6XAT2	422	26	318	946	45	667	1.62e-08	62.4
orthomcl_14280_cons	A4D1F6	293	25	314	807	156	614	1.72e-08	62.4
orthomcl_14280_cons	B3Y618	352	19	344	857	35	586	1.75e-08	62.4
orthomcl_14280_cons	Q8BXA0	100	3	491	639	56	210	1.8e-08	62
orthomcl_14280_cons	Q9HBX9	187	6	318	575	128	384	1.88e-08	62
orthomcl_14280_cons	Q9C7T7	318	17	346	805	108	563	1.95e-08	62.4
orthomcl_14280_cons	Q96NI6	100	3	491	639	56	210	1.97e-08	62
orthomcl_14280_cons	O46542	190	6	305	572	71	332	2.01e-08	60.8
orthomcl_14280_cons	D4A1J9	100	3	491	639	56	210	2.02e-08	62
orthomcl_14280_cons	Q9WV82	369	21	33	610	28	576	2.03e-08	62
orthomcl_14280_cons	Q99M75	116	4	645	821	78	276	2.06e-08	61.6
orthomcl_14280_cons	Q5ZLN0	341	22	88	599	41	563	2.07e-08	61.6
orthomcl_14280_cons	B0W6M9	256	16	64	544	198	574	2.55e-08	61.6
orthomcl_14280_cons	B3Y615	352	20	344	857	35	586	2.57e-08	61.6
orthomcl_14280_cons	P0C6S8	257	11	465	873	57	421	2.62e-08	61.6
orthomcl_14280_cons	Q8WUA8	149	8	345	589	89	313	2.68e-08	60.5
orthomcl_14280_cons	A6NIV6	249	15	212	581	104	466	2.91e-08	61.2
orthomcl_14280_cons	Q99983	174	7	315	570	90	342	2.97e-08	60.8
orthomcl_14280_cons	Q9GL65	111	5	33	252	29	201	3.04e-08	61.6
orthomcl_14280_cons	O60603	352	20	344	857	35	586	3.32e-08	61.2
orthomcl_14280_cons	O60346	323	20	295	767	693	1188	3.38e-08	61.6
orthomcl_14280_cons	Q29393	190	6	305	572	71	332	3.54e-08	60.1
orthomcl_14280_cons	Q2I0M4	99	2	689	824	81	220	3.72e-08	60.1
orthomcl_14280_cons	P93194	241	10	464	807	118	511	3.73e-08	61.2
orthomcl_14280_cons	Q9MYW3	404	27	315	898	53	674	3.8e-08	61.2
orthomcl_14280_cons	Q0GC71	345	21	348	857	38	586	3.84e-08	61.2
orthomcl_14280_cons	Q8BLY3	136	5	27	249	28	228	3.87e-08	60.8
orthomcl_14280_cons	B0BNK7	139	5	23	249	24	228	3.97e-08	60.8
orthomcl_14280_cons	D2HFT7	139	5	23	249	24	228	4.37e-08	60.8
orthomcl_14280_cons	Q8C0R9	224	13	484	807	272	608	4.49e-08	60.8
orthomcl_14280_cons	Q28888	192	6	305	572	71	332	4.54e-08	59.7
orthomcl_14280_cons	Q8VZG8	388	17	40	591	100	658	4.65e-08	60.8
orthomcl_14280_cons	P49606	320	18	185	686	1067	1575	4.86e-08	61.2
orthomcl_14280_cons	Q9LYN8	502	22	200	906	111	861	4.95e-08	60.8
orthomcl_14280_cons	B2LT64	344	21	348	857	38	586	5.13e-08	60.8
orthomcl_14280_cons	P08678	200	16	342	684	888	1204	5.21e-08	60.8
orthomcl_14280_cons	Q9Y4C4	150	13	345	595	116	358	5.39e-08	60.8
orthomcl_14280_cons	Q8BGT1	168	11	568	856	92	355	5.57e-08	60.5
orthomcl_14280_cons	C0LGQ9	254	17	402	810	72	498	5.69e-08	60.8
orthomcl_14280_cons	Q3MHH9	150	9	379	620	294	557	5.77e-08	60.5
orthomcl_14280_cons	Q2PZH4	343	21	348	857	38	586	5.88e-08	60.5
orthomcl_14280_cons	Q9QUK6	262	21	33	444	28	530	5.94e-08	60.5
orthomcl_14280_cons	B1H234	168	11	568	856	92	355	6.02e-08	60.5
orthomcl_14280_cons	Q8AVI4	222	8	64	380	192	505	6.24e-08	60.1
orthomcl_14280_cons	B2LT65	352	21	348	857	38	586	6.3e-08	60.5
orthomcl_14280_cons	Q96PE1	87	4	439	597	91	223	6.35e-08	60.5
orthomcl_14280_cons	Q9FZ59	183	12	466	764	70	357	6.39e-08	60.5
orthomcl_14280_cons	Q9QUN7	333	22	368	857	35	586	6.41e-08	60.5
orthomcl_14280_cons	Q66HV9	172	6	298	547	78	374	6.56e-08	60.1
orthomcl_14280_cons	Q9SHI2	324	12	313	797	178	645	6.98e-08	60.5
orthomcl_14280_cons	Q5R3F8	108	4	653	841	60	221	7.88e-08	60.1
orthomcl_14280_cons	O61967	195	13	428	765	9	329	8.39e-08	60.1
orthomcl_14280_cons	Q9BTN0	139	5	23	249	24	228	8.68e-08	59.7
orthomcl_14280_cons	O94769	148	8	381	620	315	576	8.83e-08	59.7
orthomcl_14280_cons	Q9DE68	152	9	27	305	51	278	9.12e-08	58.9
orthomcl_14280_cons	Q95LA9	343	21	348	857	38	586	9.25e-08	59.7
orthomcl_14280_cons	Q9M0G7	260	14	177	599	181	592	9.99e-08	60.1
orthomcl_14280_cons	P28675	172	5	305	547	68	303	1.01e-07	58.9
orthomcl_14280_cons	Q7M6Z0	162	10	27	272	31	298	1.05e-07	58.9
orthomcl_14280_cons	Q6PGX3	147	4	27	256	20	224	1.07e-07	59.3
orthomcl_14280_cons	Q6QMY6	153	8	437	685	64	296	1.08e-07	58.5
orthomcl_14280_cons	O35103	163	7	302	546	80	312	1.1e-07	58.9
orthomcl_14280_cons	Q9MA83	298	19	342	843	113	578	1.1e-07	59.7
orthomcl_14280_cons	Q80WD1	162	10	27	272	31	298	1.12e-07	58.9
orthomcl_14280_cons	B3Y614	352	20	344	857	35	586	1.16e-07	59.7
orthomcl_14280_cons	Q5FW85	176	13	380	670	285	624	1.2e-07	59.3
orthomcl_14280_cons	A8WGA3	147	4	7	244	4	214	1.26e-07	59.3
orthomcl_14280_cons	Q99467	370	18	305	838	42	610	1.28e-07	59.3
orthomcl_14280_cons	Q5F4C4	204	8	64	380	197	510	1.3e-07	58.9
orthomcl_14280_cons	Q68FM6	108	4	653	841	60	221	1.45e-07	59.3
orthomcl_14280_cons	Q6R5P0	206	7	293	605	217	504	1.51e-07	59.3
orthomcl_14280_cons	Q9LP24	521	30	100	895	41	815	1.52e-07	59.3
orthomcl_14280_cons	Q2V898	102	5	33	241	29	190	1.67e-07	58.9
orthomcl_14280_cons	Q99PI8	170	5	588	821	45	276	1.74e-07	58.5
orthomcl_14280_cons	Q99MQ4	109	5	287	447	137	297	1.93e-07	58.2
orthomcl_14280_cons	B2LT61	344	21	348	857	38	586	1.98e-07	58.9
orthomcl_14280_cons	Q6AYI5	224	11	106	459	145	475	2.13e-07	58.5
orthomcl_14280_cons	C0LGT6	344	29	342	906	123	689	2.21e-07	58.9
orthomcl_14280_cons	Q2V897	341	22	350	857	38	586	2.23e-07	58.5
orthomcl_14280_cons	Q1RMS4	135	10	621	844	59	294	2.25e-07	58.5
orthomcl_14280_cons	Q504C1	117	6	691	873	66	261	2.26e-07	58.5
orthomcl_14280_cons	Q8W4Q3	100	6	77	266	224	387	2.37e-07	58.2
orthomcl_14280_cons	P51887	181	12	17	414	71	347	2.65e-07	57.8
orthomcl_14280_cons	Q8VYG9	124	10	79	324	217	416	2.77e-07	57.8
orthomcl_14280_cons	Q9C9H7	367	13	245	819	105	614	2.94e-07	58.2
orthomcl_14280_cons	Q8BLU0	125	8	510	708	109	305	2.96e-07	58.2
orthomcl_14280_cons	Q9S7I6	233	10	463	796	145	483	2.97e-07	58.5
orthomcl_14280_cons	A4IGL7	143	3	687	875	60	253	3.1e-07	58.5
orthomcl_14280_cons	Q9FFJ3	134	11	79	308	223	467	3.63e-07	57.8
orthomcl_14280_cons	D3ZTV3	125	8	510	708	109	305	3.9e-07	57.8
orthomcl_14280_cons	Q4R8Y9	134	4	33	264	66	272	4.21e-07	57
orthomcl_14280_cons	Q5RAV5	225	11	106	459	145	475	4.81e-07	57.4
orthomcl_14280_cons	Q9UQ13	225	11	106	459	145	475	4.81e-07	57.4
orthomcl_14280_cons	A6QLV3	225	11	106	459	145	475	5.28e-07	57.4
orthomcl_14280_cons	O00206	312	25	118	603	17	547	5.41e-07	57.4
orthomcl_14280_cons	Q93373	215	7	482	805	81	385	5.47e-07	57.4
orthomcl_14280_cons	Q42371	305	15	335	805	87	532	5.5e-07	57.4
orthomcl_14280_cons	Q9TTN0	312	25	118	603	17	547	5.79e-07	57.4
orthomcl_14280_cons	Q6PJG9	108	3	491	649	53	222	5.85e-07	57
orthomcl_14280_cons	Q91ZV8	68	1	439	547	91	193	5.9e-07	57.4
orthomcl_14280_cons	Q9ZWC8	378	22	336	919	273	824	6.13e-07	57.4
orthomcl_14280_cons	Q8SPE8	302	24	123	595	23	537	6.2e-07	57.4
orthomcl_14280_cons	Q9V780	220	15	85	440	65	409	6.61e-07	57
orthomcl_14280_cons	Q1L8Y7	254	17	297	694	83	475	7.09e-07	56.6
orthomcl_14280_cons	O43155	107	6	510	674	109	278	7.15e-07	57
orthomcl_14280_cons	D4ABX8	156	13	610	878	58	300	7.77e-07	56.6
orthomcl_14280_cons	Q7XK44	110	8	79	266	158	365	8.1e-07	56.2
orthomcl_14280_cons	Q6QNU9	133	1	394	579	278	459	8.58e-07	57
orthomcl_14280_cons	Q80XU8	156	13	610	878	58	300	8.61e-07	56.6
orthomcl_14280_cons	B0M0P8	127	10	366	573	118	316	8.64e-07	57
orthomcl_14280_cons	Q9H3W5	188	8	295	568	94	368	8.78e-07	56.6
orthomcl_14280_cons	Q3ZBN5	102	5	295	447	142	294	8.81e-07	55.8
orthomcl_14280_cons	Q91W20	72	3	26	142	42	153	8.81e-07	55.8
orthomcl_14280_cons	P23466	333	20	282	824	622	1103	9.27e-07	57
orthomcl_14280_cons	Q5S006	137	9	468	684	988	1235	9.46e-07	57
orthomcl_14280_cons	Q01819	168	3	302	554	159	386	9.81e-07	56.6
orthomcl_14280_cons	Q6UXK5	169	6	367	631	54	294	1.05e-06	56.2
orthomcl_14280_cons	Q9SCT4	81	2	484	611	285	416	1.1e-06	56.6
orthomcl_14280_cons	Q940E8	200	6	464	747	253	529	1.13e-06	56.2
orthomcl_14280_cons	Q9DE66	89	6	22	164	36	176	1.14e-06	55.5
orthomcl_14280_cons	O49318	317	16	388	866	282	740	1.19e-06	56.6
orthomcl_14280_cons	O42235	89	6	22	164	36	176	1.2e-06	55.5
orthomcl_14280_cons	Q6GLE8	138	8	484	697	39	250	1.24e-06	55.5
orthomcl_14280_cons	Q32Q07	182	5	318	570	121	373	1.31e-06	56.2
orthomcl_14280_cons	Q9BXN1	104	5	295	447	152	304	1.34e-06	55.5
orthomcl_14280_cons	O88520	225	11	106	459	145	475	1.36e-06	55.8
orthomcl_14280_cons	Q96RT1	264	15	337	763	19	393	1.39e-06	56.2
orthomcl_14280_cons	Q01631	374	19	295	819	918	1471	1.43e-06	56.2
orthomcl_14280_cons	Q3V1N1	157	11	318	595	109	354	1.45e-06	56.2
orthomcl_14280_cons	Q9BE71	100	2	491	639	57	212	1.47e-06	55.8
orthomcl_14280_cons	Q9ULH4	100	2	491	639	57	212	1.48e-06	55.8
orthomcl_14280_cons	Q7G768	224	10	488	805	186	510	1.57e-06	56.2
orthomcl_14280_cons	Q9JJ28	189	8	266	597	8	287	1.67e-06	55.8
orthomcl_14280_cons	Q3V1M1	113	2	468	637	63	222	1.67e-06	56.2
orthomcl_14280_cons	Q3UQ28	129	2	687	860	67	244	1.69e-06	55.8
orthomcl_14280_cons	Q9ESY6	160	6	336	568	137	368	1.91e-06	55.5
orthomcl_14280_cons	Q460M5	100	2	491	639	57	212	1.95e-06	55.5
orthomcl_14280_cons	Q5R482	188	8	295	568	94	368	2.23e-06	55.5
orthomcl_14280_cons	Q80TG9	100	2	491	639	57	212	2.25e-06	55.5
orthomcl_14280_cons	Q61809	232	10	470	850	81	414	2.26e-06	55.5
orthomcl_14280_cons	Q9H5Y7	76	1	482	598	84	202	2.6e-06	55.1
orthomcl_14280_cons	Q8CBC6	159	6	336	568	137	368	2.6e-06	55.1
orthomcl_14280_cons	Q810C0	90	3	27	161	29	187	2.76e-06	55.1
orthomcl_14280_cons	A0N0X6	183	5	318	570	121	373	2.84e-06	55.1
orthomcl_14280_cons	Q54Y32	102	5	60	249	370	528	2.89e-06	55.1
orthomcl_14280_cons	Q9EPQ1	333	21	47	568	37	527	2.97e-06	55.1
orthomcl_14280_cons	Q8IW52	90	2	468	598	65	197	3e-06	55.1
orthomcl_14280_cons	Q9NZU1	159	8	626	856	101	350	3.08e-06	54.7
orthomcl_14280_cons	Q9LRV8	106	8	85	265	185	385	3.15e-06	54.7
orthomcl_14280_cons	Q9LZV7	273	14	204	592	94	518	3.36e-06	55.1
orthomcl_14280_cons	A6H793	63	1	27	148	33	129	3.42e-06	53.1
orthomcl_14280_cons	B1H134	205	11	569	889	93	385	3.42e-06	54.7
orthomcl_14280_cons	Q6RKD8	159	8	626	856	129	378	3.46e-06	54.7
orthomcl_14280_cons	P59035	64	1	27	148	33	129	3.55e-06	53.1
orthomcl_14280_cons	Q9IB75	157	8	360	595	65	293	3.69e-06	53.9
orthomcl_14280_cons	Q9H156	90	3	27	161	29	187	3.75e-06	54.7
orthomcl_14280_cons	Q9DGB6	320	18	380	838	48	564	4.07e-06	54.7
orthomcl_14280_cons	Q9BTT6	228	16	289	632	7	366	4.16e-06	54.3
orthomcl_14280_cons	Q8N6Y2	63	4	41	151	251	376	4.35e-06	53.9
orthomcl_14280_cons	Q6T752	376	19	368	881	36	601	4.4e-06	54.3
orthomcl_14280_cons	Q8SPE9	315	26	118	603	17	545	4.42e-06	54.3
orthomcl_14280_cons	Q86UN2	79	1	469	585	83	200	4.62e-06	53.9
orthomcl_14280_cons	Q6GQU6	231	12	465	846	56	389	4.7e-06	54.3
orthomcl_14280_cons	Q810B8	91	2	468	598	65	197	5.58e-06	54.3
orthomcl_14280_cons	O35930	118	4	636	825	70	241	5.64e-06	53.9
orthomcl_14280_cons	P0DL10	369	23	156	699	34	617	5.88e-06	54.3
orthomcl_14280_cons	Q80WD0	125	5	489	671	57	252	6.1e-06	53.5
orthomcl_14280_cons	Q5RAC4	90	2	431	568	374	504	6.32e-06	53.9
orthomcl_14280_cons	Q96PX8	90	2	431	568	374	504	6.54e-06	53.9
orthomcl_14280_cons	P07359	95	4	510	660	47	200	7.35e-06	53.5
orthomcl_14280_cons	Q9BGY6	92	5	671	820	83	229	7.46e-06	53.5
orthomcl_14280_cons	A4IFA6	110	4	652	838	54	213	7.7e-06	53.1
orthomcl_14280_cons	Q1MX30	218	10	427	783	98	411	7.77e-06	53.9
orthomcl_14280_cons	P51890	151	14	508	769	70	318	7.81e-06	52.8
orthomcl_14280_cons	Q8CBR6	151	7	468	685	65	296	7.88e-06	52.8
orthomcl_14280_cons	P0C7U0	110	4	653	841	65	226	7.88e-06	53.5
orthomcl_14280_cons	P58727	359	19	315	842	53	616	7.96e-06	53.5
orthomcl_14280_cons	Q14160	208	15	345	685	17	328	8.09e-06	53.9
orthomcl_14280_cons	O65440	289	18	354	808	91	575	8.25e-06	53.5
orthomcl_14280_cons	Q8K0S5	123	6	489	671	57	252	8.62e-06	53.1
orthomcl_14280_cons	Q9FRS6	326	17	88	546	87	592	9.07e-06	53.5
orthomcl_14280_cons	Q4H4B6	200	10	78	380	77	374	9.5e-06	53.5
orthomcl_14280_cons	Q8N135	74	4	728	843	77	193	9.56e-06	53.1
orthomcl_14280_cons	Q8BZT5	92	3	708	849	50	218	9.82e-06	52.4
orthomcl_14280_cons	Q28256	139	3	629	825	52	241	9.91e-06	53.1
orthomcl_14280_cons	P47853	183	6	150	407	49	321	9.99e-06	52.4
orthomcl_14281_cons	P21744	29	2	29	86	189	248	4.25e-07	52
orthomcl_14281_cons	P47879	29	2	29	86	189	248	4.25e-07	52
orthomcl_14281_cons	P24854	30	2	29	86	194	253	2.01e-06	50.1
orthomcl_14281_cons	Q28893	30	2	29	86	172	231	2.02e-06	50.1
orthomcl_14281_cons	Q05716	30	2	29	86	193	252	2.44e-06	50.1
orthomcl_14281_cons	P22692	30	2	29	86	193	252	2.54e-06	50.1
orthomcl_14282_cons	Q9Y2A9	61	2	147	250	108	212	3.9e-14	77.8
orthomcl_14282_cons	Q6ZMB0	81	3	138	262	109	236	5.28e-13	74.3
orthomcl_14282_cons	Q9Z0F0	85	4	128	258	53	179	1.35e-12	73.2
orthomcl_14282_cons	Q3USF0	79	2	142	262	108	231	2.73e-12	72.4
orthomcl_14282_cons	O96024	99	3	128	272	53	206	3.84e-12	71.6
orthomcl_14282_cons	O88178	85	4	128	258	53	179	5.92e-12	71.2
orthomcl_14282_cons	Q95US5	83	1	141	261	72	191	9.16e-12	70.1
orthomcl_14282_cons	Q9N294	74	3	147	260	58	168	3.46e-11	68.2
orthomcl_14282_cons	Q9C0J1	74	3	147	262	119	232	4.77e-11	68.6
orthomcl_14282_cons	Q5TJE8	91	2	128	258	53	185	2.4e-10	66.2
orthomcl_14282_cons	Q9Y2C3	75	3	147	260	58	168	4.47e-10	64.7
orthomcl_14282_cons	Q9N295	75	3	147	260	58	168	5e-10	64.3
orthomcl_14282_cons	Q1RLK6	76	3	147	262	93	206	6.41e-10	64.7
orthomcl_14282_cons	Q24157	83	3	148	272	80	199	8.13e-10	64.3
orthomcl_14282_cons	A8MXE2	101	5	91	265	47	200	1.82e-09	63.5
orthomcl_14282_cons	Q9N293	76	3	147	260	58	168	2.08e-09	62.8
orthomcl_14282_cons	Q5JCS9	68	2	147	250	108	212	4.93e-09	62
orthomcl_14282_cons	Q9JI67	77	2	147	260	56	166	4.33e-08	58.5
orthomcl_14282_cons	Q9Z222	82	3	147	266	143	263	8.08e-08	58.5
orthomcl_14282_cons	Q9NY97	83	3	147	266	143	263	9.31e-08	58.2
orthomcl_14282_cons	Q9MYM7	86	2	136	258	68	187	1.56e-07	57
orthomcl_14282_cons	Q7JK26	86	2	136	258	68	187	1.56e-07	57
orthomcl_14282_cons	Q7JK25	86	2	136	258	68	187	1.56e-07	57
orthomcl_14282_cons	O54904	86	2	136	258	68	187	1.56e-07	57
orthomcl_14282_cons	Q9Y5Z6	86	2	136	258	68	187	1.56e-07	57
orthomcl_14282_cons	Q7JK24	86	2	136	258	68	187	1.56e-07	57
orthomcl_14282_cons	Q8BGY6	81	3	148	265	88	208	1.69e-07	57.4
orthomcl_14282_cons	Q9ZV71	78	4	142	260	136	257	2.31e-07	57
orthomcl_14282_cons	Q9BYG0	81	3	147	265	89	210	3.06e-07	56.6
orthomcl_14282_cons	Q6AY39	85	2	147	267	79	199	4.85e-07	55.5
orthomcl_14282_cons	Q9SAA4	80	4	136	258	105	230	7.27e-07	55.5
orthomcl_14282_cons	Q7T3S5	85	3	147	265	89	211	8.46e-07	55.1
orthomcl_14282_cons	Q5R5Y3	77	2	147	254	152	258	8.8e-07	55.1
orthomcl_14282_cons	O43825	77	2	147	254	152	258	8.88e-07	55.1
orthomcl_14282_cons	Q8K0J2	89	4	140	273	124	257	8.93e-07	55.1
orthomcl_14282_cons	Q793U7	86	2	147	267	79	199	1.17e-06	54.3
orthomcl_14282_cons	Q920V1	86	2	147	267	79	199	1.17e-06	54.3
orthomcl_14282_cons	Q864U8	81	3	147	265	87	209	2.03e-06	53.9
orthomcl_14282_cons	O54905	79	2	147	254	152	258	2.11e-06	53.9
orthomcl_14282_cons	Q5RAL7	86	2	147	267	79	199	2.93e-06	53.1
orthomcl_14282_cons	Q864U6	86	2	147	267	79	199	3.12e-06	53.1
orthomcl_14282_cons	Q66H69	90	4	140	273	124	257	3.16e-06	53.5
orthomcl_14282_cons	O75752	86	2	147	267	79	199	3.27e-06	53.1
orthomcl_14282_cons	Q6P3P5	82	3	147	270	88	215	3.86e-06	53.1
orthomcl_14282_cons	Q8NFL0	86	5	140	273	128	261	3.88e-06	53.1
orthomcl_14282_cons	Q8LEJ9	93	6	109	259	112	255	5.68e-06	52.8
orthomcl_14282_cons	Q99NB2	84	2	148	268	89	212	7.54e-06	52
orthomcl_14284_cons	O75093	30	0	113	172	65	124	3.73e-09	58.5
orthomcl_14284_cons	Q80TR4	30	0	113	172	65	124	4.34e-09	58.5
orthomcl_14284_cons	O88279	30	0	113	172	65	124	4.87e-09	58.2
orthomcl_14284_cons	O88280	31	0	113	172	65	124	3.3e-08	55.8
orthomcl_14284_cons	O75094	32	0	113	172	65	124	1.17e-07	54.3
orthomcl_14284_cons	Q9WVB4	32	0	113	172	65	124	1.51e-07	53.9
orthomcl_14284_cons	O94813	32	0	113	172	59	118	2.29e-07	53.5
orthomcl_14284_cons	Q9WVC1	28	1	113	171	59	118	2.41e-07	53.1
orthomcl_14284_cons	Q9R1B9	29	1	113	171	59	118	5.83e-07	52.4
orthomcl_14285_cons	Q5R8B5	125	8	21	234	66	285	1e-14	78.2
orthomcl_14285_cons	O95859	125	8	21	234	66	285	1e-14	78.2
orthomcl_14285_cons	Q29RH7	125	8	21	234	66	285	1.34e-14	77.8
orthomcl_14285_cons	Q5ZIF5	122	8	21	231	66	282	8.66e-14	75.5
orthomcl_14285_cons	Q569A2	126	8	21	234	66	285	1.05e-13	75.1
orthomcl_14285_cons	Q8BKT6	129	7	21	234	66	285	1.36e-13	74.7
orthomcl_14285_cons	P40240	96	10	21	194	60	221	5.38e-09	60.1
orthomcl_14285_cons	P30932	114	6	21	194	60	221	1.4e-08	58.5
orthomcl_14285_cons	P40241	57	4	21	118	60	155	5.17e-08	57
orthomcl_14287_cons	Q96HE9	161	13	72	329	43	338	9.72e-12	68.9
orthomcl_14287_cons	Q8BHE0	77	8	183	329	197	346	2.62e-07	55.5
orthomcl_14288_cons	Q9Y6R7	354	17	8	579	1725	2302	1.62e-58	215
orthomcl_14288_cons	Q28983	357	20	8	581	849	1424	1.4e-48	186
orthomcl_14288_cons	Q9Y493	347	22	8	582	1204	1781	2.05e-45	176
orthomcl_14288_cons	P57999	376	18	8	581	660	1235	1.96e-43	170
orthomcl_14288_cons	O88799	385	21	12	581	1334	1909	1.17e-32	138
orthomcl_14288_cons	O75443	380	16	14	574	1157	1722	1.39e-32	137
orthomcl_14288_cons	O08523	380	17	14	574	1157	1722	8.31e-30	129
orthomcl_14288_cons	Q9YH85	382	17	23	580	1140	1695	5.63e-29	126
orthomcl_14288_cons	F7A4A7	291	20	38	524	192	651	4.42e-28	124
orthomcl_14288_cons	Q3ZCN5	295	17	38	524	192	651	8.22e-27	120
orthomcl_14288_cons	Q80Z19	347	25	13	574	86	616	1.04e-24	113
orthomcl_14288_cons	Q62635	346	24	13	574	86	616	4.03e-23	108
orthomcl_14288_cons	Q2PC93	331	24	22	575	243	771	2.32e-22	106
orthomcl_14288_cons	Q98UI9	331	24	10	582	86	633	3.65e-21	102
orthomcl_14288_cons	Q02817	333	23	19	574	95	619	1.24e-20	100
orthomcl_14288_cons	P04275	274	20	27	499	94	535	1.81e-20	100
orthomcl_14288_cons	Q28295	281	17	27	499	94	535	1.29e-17	90.9
orthomcl_14288_cons	P98088	347	23	15	574	133	662	1.88e-17	90.5
orthomcl_14288_cons	O55225	291	16	31	499	209	650	3.04e-17	89.7
orthomcl_14288_cons	Q3U492	140	5	8	212	1259	1465	3.88e-17	89.4
orthomcl_14288_cons	Q6ZWJ8	147	6	8	221	1195	1409	4.09e-17	89.4
orthomcl_14288_cons	Q6ZRI0	292	17	29	499	220	663	1.99e-16	87
orthomcl_14288_cons	Q9IBG7	142	6	12	221	2043	2250	2.65e-16	86.7
orthomcl_14288_cons	P80012	284	19	27	499	94	534	6.62e-16	85.1
orthomcl_14288_cons	Q8CIZ8	300	15	27	499	94	535	1.38e-15	84.3
orthomcl_14288_cons	P98167	204	7	1	281	1048	1344	2.45e-14	80.5
orthomcl_14288_cons	Q700K0	219	6	5	300	1060	1374	1.55e-12	74.7
orthomcl_14288_cons	A2VEC9	192	6	1	266	1052	1333	5.72e-12	72.8
orthomcl_14288_cons	Q8CG65	213	7	5	300	935	1247	6.12e-12	72.8
orthomcl_14288_cons	F1NBL0	341	21	27	574	53	578	6.84e-12	72.4
orthomcl_14288_cons	Q8N8U9	156	13	336	574	345	589	2.53e-11	70.1
orthomcl_14288_cons	Q8CJ69	156	13	336	574	345	589	7.17e-11	68.9
orthomcl_14288_cons	P98092	180	15	245	574	188	470	1.21e-10	68.6
orthomcl_14288_cons	Q28833	135	6	25	221	599	795	2.48e-10	67.4
orthomcl_14288_cons	Q9HC84	328	24	33	574	146	653	5.11e-10	66.6
orthomcl_14288_cons	P98089	154	6	353	578	143	384	2.68e-07	57.4
orthomcl_14289_cons	Q9Y6R7	163	9	10	250	780	1037	5.26e-19	89.7
orthomcl_14289_cons	P57999	153	11	10	246	531	777	3.03e-16	81.6
orthomcl_14289_cons	Q9Y493	79	6	10	142	1074	1204	9.81e-16	80.1
orthomcl_14289_cons	O08523	168	9	10	249	1017	1274	4.53e-14	75.1
orthomcl_14289_cons	O88799	151	15	1	249	1186	1450	7.68e-14	74.3
orthomcl_14289_cons	Q28983	69	2	10	120	720	828	6.3e-13	71.6
orthomcl_14289_cons	O75443	171	9	10	249	1017	1274	1.18e-12	70.9
orthomcl_14289_cons	P04275	142	8	10	245	329	553	8.78e-11	65.5
orthomcl_14289_cons	Q98UI9	146	9	10	245	338	563	1.51e-09	61.6
orthomcl_14289_cons	Q28295	142	9	10	245	329	553	1.61e-09	61.6
orthomcl_14289_cons	Q8CIZ8	141	8	10	245	329	553	1.64e-09	61.6
orthomcl_14289_cons	Q28833	130	10	10	245	3	227	4.09e-09	60.5
orthomcl_14289_cons	Q9YH85	154	7	10	233	995	1228	8.22e-07	53.5
orthomcl_14290_cons	O88799	150	7	30	267	2580	2813	4.06e-15	79.7
orthomcl_14290_cons	Q9Y6R7	91	4	1	142	3907	4047	2.6e-11	68.2
orthomcl_14290_cons	Q28983	110	5	1	162	1430	1593	8.19e-10	63.5
orthomcl_14290_cons	O08523	92	2	1	139	568	708	3.21e-09	61.6
orthomcl_14290_cons	P57999	92	4	1	137	1241	1379	3.63e-09	61.6
orthomcl_14290_cons	Q9YH85	89	5	1	136	1318	1452	1.06e-08	60.1
orthomcl_14290_cons	O75443	93	2	1	139	568	708	1.41e-08	59.7
orthomcl_14290_cons	Q7Z5P9	85	6	10	138	701	840	3.79e-08	58.5
orthomcl_14290_cons	Q80T03	59	3	28	121	342	435	4.95e-08	58.2
orthomcl_14290_cons	Q6W4X9	58	3	30	121	302	393	2.95e-07	55.8
orthomcl_14290_cons	Q6PZE0	74	3	10	121	278	390	3.08e-07	55.8
orthomcl_14290_cons	Q9Y493	68	3	29	137	1425	1535	3.66e-07	55.5
orthomcl_14290_cons	Q98UI9	55	3	30	122	304	397	5.59e-07	54.7
orthomcl_14290_cons	Q9HC84	79	6	30	154	329	452	5.96e-07	54.7
orthomcl_14290_cons	O08746	152	14	63	309	385	646	1.78e-06	53.1
orthomcl_14290_cons	P98088	58	6	30	134	338	441	7.28e-06	51.2
orthomcl_14294_cons	Q9U1Q4	204	7	260	722	57	520	1.3e-168	525
orthomcl_14294_cons	P49696	200	6	266	718	229	681	2.48e-165	521
orthomcl_14294_cons	P26640	200	6	266	720	280	736	2.7e-165	522
orthomcl_14294_cons	Q9Z1Q9	199	6	266	718	279	733	6.1e-165	521
orthomcl_14294_cons	Q04462	201	6	266	718	280	734	5.05e-163	516
orthomcl_14294_cons	Q6MG21	218	6	266	725	84	543	7.27e-155	489
orthomcl_14294_cons	Q767M3	223	5	266	729	84	547	7.06e-154	486
orthomcl_14294_cons	Q3U2A8	219	5	266	720	84	538	1.09e-153	486
orthomcl_14294_cons	Q5ST30	220	5	266	720	84	538	1.54e-153	486
orthomcl_14294_cons	P28350	232	9	253	723	106	572	8.44e-149	474
orthomcl_14294_cons	Q5TM74	225	6	266	720	84	539	1.06e-146	468
orthomcl_14294_cons	P93736	224	7	273	724	127	576	4.92e-144	461
orthomcl_14294_cons	P07806	239	8	265	723	124	585	2.19e-138	446
orthomcl_14294_cons	Q86KU2	228	8	270	718	92	541	1.5e-137	443
orthomcl_14294_cons	O06851	398	17	282	1008	16	752	2.38e-133	427
orthomcl_14294_cons	Q54I78	221	7	279	720	27	464	2.86e-132	429
orthomcl_14294_cons	F4KE63	415	16	296	1008	82	834	9.26e-131	423
orthomcl_14294_cons	Q5WEQ4	446	20	277	1014	2	756	2.84e-130	419
orthomcl_14294_cons	O75005	235	10	265	720	73	530	6.66e-130	421
orthomcl_14294_cons	Q9K8G8	436	21	282	1016	8	758	1.28e-129	417
orthomcl_14294_cons	Q71ZB6	408	20	282	1008	10	752	4.17e-128	413
orthomcl_14294_cons	Q8SS27	241	9	284	748	47	516	9.76e-128	413
orthomcl_14294_cons	P0DG65	419	18	282	1008	4	749	4.23e-126	408
orthomcl_14294_cons	P0DG64	419	18	282	1008	4	749	4.23e-126	408
orthomcl_14294_cons	Q5XAW8	419	18	282	1008	4	749	5.97e-126	407
orthomcl_14294_cons	Q8P040	421	18	282	1008	4	749	4.15e-125	405
orthomcl_14294_cons	Q48SA4	422	18	282	1008	4	749	5.45e-125	405
orthomcl_14294_cons	Q4KHT9	229	8	282	744	1	458	1.66e-124	405
orthomcl_14294_cons	Q48MF2	235	7	282	744	1	458	4.95e-124	404
orthomcl_14294_cons	Q97S45	426	19	282	1008	5	750	5.36e-124	402
orthomcl_14294_cons	Q4ZXI0	235	7	282	744	1	458	5.55e-124	404
orthomcl_14294_cons	Q887M3	235	7	282	744	1	458	7.12e-124	404
orthomcl_14294_cons	Q65GK8	448	19	279	1016	5	758	9.7e-124	402
orthomcl_14294_cons	Q0VSA8	233	6	282	745	3	438	3.05e-123	402
orthomcl_14294_cons	Q3A253	215	6	282	718	19	431	5.57e-123	400
orthomcl_14294_cons	Q88P76	222	7	282	727	1	444	6.29e-123	401
orthomcl_14294_cons	Q9HXH0	235	8	282	745	1	459	1.42e-122	400
orthomcl_14294_cons	Q606C1	219	6	282	727	1	423	3.53e-122	399
orthomcl_14294_cons	Q9X2D7	221	7	282	718	4	415	8.45e-122	396
orthomcl_14294_cons	Q74BJ6	218	6	282	718	6	419	1.36e-121	396
orthomcl_14294_cons	Q8FN65	432	19	282	1008	20	779	4.66e-121	395
orthomcl_14294_cons	Q8DQU7	427	19	282	1008	5	750	5.09e-121	394
orthomcl_14294_cons	Q5M5J8	430	18	282	1016	5	758	8.83e-121	394
orthomcl_14294_cons	Q8DSL1	431	17	282	1008	5	750	1.63e-120	393
orthomcl_14294_cons	P9WFS9	213	7	282	721	12	429	2.16e-120	393
orthomcl_14294_cons	P9WFS8	213	7	282	721	12	429	2.16e-120	393
orthomcl_14294_cons	P67600	213	7	282	721	12	429	2.16e-120	393
orthomcl_14294_cons	Q5M111	431	18	282	1016	5	758	8.07e-120	391
orthomcl_14294_cons	Q3AF87	215	6	282	718	5	416	2.05e-119	390
orthomcl_14294_cons	Q3SL86	246	8	282	748	3	449	2.15e-119	391
orthomcl_14294_cons	Q5Z048	227	8	269	721	3	433	2.49e-119	390
orthomcl_14294_cons	Q9CDP6	434	19	282	1016	5	760	2.53e-119	390
orthomcl_14294_cons	Q2YB22	242	6	282	739	3	454	3.64e-119	390
orthomcl_14294_cons	Q6F8F0	233	6	282	727	16	459	4.28e-119	392
orthomcl_14294_cons	Q3JC50	228	5	282	727	1	421	5.95e-119	390
orthomcl_14294_cons	Q83DD0	224	5	282	718	1	412	2.25e-118	388
orthomcl_14294_cons	Q6MQK8	214	7	282	718	7	419	2.98e-118	387
orthomcl_14294_cons	Q9CBY7	215	7	282	721	12	429	4.42e-118	387
orthomcl_14294_cons	Q7TUI9	223	6	282	720	18	437	5.92e-118	387
orthomcl_14294_cons	Q0AIF2	224	5	282	718	3	420	8.76e-118	387
orthomcl_14294_cons	Q5NXL5	229	5	282	723	3	433	1e-117	387
orthomcl_14294_cons	Q5NHZ4	229	5	284	718	7	418	1.13e-117	386
orthomcl_14294_cons	Q7V9I9	229	6	282	720	17	436	1.28e-117	387
orthomcl_14294_cons	Q55522	218	7	282	720	5	420	2.58e-117	385
orthomcl_14294_cons	Q7U3N4	217	6	282	720	4	418	2.77e-117	385
orthomcl_14294_cons	Q73XN8	217	7	282	721	11	428	3.1e-117	384
orthomcl_14294_cons	Q8RBN5	222	7	282	718	4	417	3.41e-117	384
orthomcl_14294_cons	Q5KWL3	221	7	279	718	5	421	4.04e-117	384
orthomcl_14294_cons	Q0BTM1	205	9	296	727	21	444	1.01e-116	383
orthomcl_14294_cons	Q66F11	244	9	278	744	11	475	1.05e-116	385
orthomcl_14294_cons	Q488M6	226	8	282	727	18	462	1.12e-116	385
orthomcl_14294_cons	Q891R5	440	20	282	1014	7	758	2.55e-116	382
orthomcl_14294_cons	Q6LUW1	227	9	282	727	1	447	2.72e-116	384
orthomcl_14294_cons	Q6DA54	222	8	286	727	5	447	2.94e-116	384
orthomcl_14294_cons	Q5N3J4	219	8	282	718	8	421	3.02e-116	382
orthomcl_14294_cons	Q82X51	228	5	282	718	3	421	4.33e-116	382
orthomcl_14294_cons	Q8ZBH1	245	9	278	744	11	475	7.31e-116	383
orthomcl_14294_cons	Q8EBS5	227	8	282	727	1	447	8.23e-116	382
orthomcl_14294_cons	P11931	222	7	279	718	5	421	8.85e-116	380
orthomcl_14294_cons	Q817R6	223	7	277	718	3	422	1.16e-115	380
orthomcl_14294_cons	A6Q3R4	220	8	286	718	7	416	1.22e-115	380
orthomcl_14294_cons	Q9KP73	220	8	282	718	1	438	2.03e-115	381
orthomcl_14294_cons	A5V592	440	16	284	1004	5	766	2.35e-115	380
orthomcl_14294_cons	Q3II73	220	8	282	718	1	435	2.59e-115	381
orthomcl_14294_cons	Q87LG6	221	8	282	718	1	438	3.19e-115	380
orthomcl_14294_cons	B7GH39	219	7	282	718	3	416	7.14e-115	378
orthomcl_14294_cons	Q7W6P3	247	8	282	750	16	487	8.54e-115	380
orthomcl_14294_cons	Q72ZW8	224	7	277	718	3	422	1.03e-114	377
orthomcl_14294_cons	Q46IA7	225	6	282	720	16	437	1.23e-114	379
orthomcl_14294_cons	Q7WHM6	247	8	282	750	16	487	1.76e-114	379
orthomcl_14294_cons	Q7MHG1	220	9	282	718	1	438	2.23e-114	378
orthomcl_14294_cons	Q8DCE7	220	9	282	718	1	438	2.23e-114	378
orthomcl_14294_cons	Q5ZXL2	228	5	282	718	1	412	2.29e-114	377
orthomcl_14294_cons	Q5X728	228	5	282	718	1	412	2.29e-114	377
orthomcl_14294_cons	A5UEN9	228	8	286	727	11	453	2.36e-114	378
orthomcl_14294_cons	Q4QKA4	232	8	282	727	7	453	2.4e-114	378
orthomcl_14294_cons	Q81LD3	225	7	277	718	3	422	2.43e-114	376
orthomcl_14294_cons	Q6HD68	225	7	277	718	3	422	2.61e-114	376
orthomcl_14294_cons	Q7VWK6	224	7	282	718	16	458	2.71e-114	378
orthomcl_14294_cons	Q633Y6	225	7	277	718	3	422	3.05e-114	376
orthomcl_14294_cons	P43834	228	8	286	727	11	453	4.15e-114	378
orthomcl_14294_cons	Q5WYI0	228	5	282	718	1	412	5.56e-114	377
orthomcl_14294_cons	Q7MZ25	229	9	282	727	15	461	9.82e-114	377
orthomcl_14294_cons	Q9CMK5	221	8	286	718	11	444	1.55e-113	376
orthomcl_14294_cons	Q6N6N1	251	10	284	777	4	488	2.27e-113	376
orthomcl_14294_cons	Q47BG6	232	5	282	718	3	424	2.79e-113	375
orthomcl_14294_cons	C4V924	246	8	274	721	29	472	2.85e-113	374
orthomcl_14294_cons	A7HJX5	225	6	286	719	7	414	3.08e-113	373
orthomcl_14294_cons	Q65S97	238	10	286	743	11	472	3.53e-113	375
orthomcl_14294_cons	Q3SSP4	232	10	284	748	4	466	4.65e-113	375
orthomcl_14294_cons	Q5E7U0	229	8	282	727	1	447	5.28e-113	375
orthomcl_14294_cons	Q474E1	223	7	282	718	8	438	5.78e-113	375
orthomcl_14294_cons	Q8YX97	220	7	282	718	8	421	8.72e-113	375
orthomcl_14294_cons	Q5FN28	229	7	282	735	2	447	9.35e-113	372
orthomcl_14294_cons	Q4JWU8	240	8	260	721	14	453	1.4e-112	373
orthomcl_14294_cons	A8F8Q3	229	6	282	718	3	413	1.78e-112	371
orthomcl_14294_cons	A5UBZ9	224	9	282	718	7	444	2.39e-112	373
orthomcl_14294_cons	Q8Y6X9	226	7	282	718	10	423	2.6e-112	371
orthomcl_14294_cons	Q92BG2	225	7	282	718	9	422	2.76e-112	371
orthomcl_14294_cons	Q5PJB8	229	8	282	718	1	438	2.99e-112	373
orthomcl_14294_cons	Q8Z118	229	8	282	718	1	438	3.24e-112	372
orthomcl_14294_cons	Q3Z9C5	232	6	282	721	10	425	4.15e-112	370
orthomcl_14294_cons	Q98LB1	229	6	282	727	2	450	5.1e-112	371
orthomcl_14294_cons	Q57GC5	230	7	282	718	1	438	6.19e-112	372
orthomcl_14294_cons	Q82CA3	231	7	274	725	8	433	6.26e-112	370
orthomcl_14294_cons	Q82ZW6	221	7	282	718	7	420	6.4e-112	370
orthomcl_14294_cons	Q5QY15	235	7	282	727	1	447	8.77e-112	371
orthomcl_14294_cons	Q4FQL0	240	8	265	718	8	460	1.03e-111	372
orthomcl_14294_cons	B0USP0	229	8	279	718	4	444	1.17e-111	371
orthomcl_14294_cons	B2FMS2	237	7	282	718	4	436	1.57e-111	370
orthomcl_14294_cons	Q99YS1	231	7	282	727	4	426	2.33e-111	369
orthomcl_14294_cons	B4SJ70	237	7	282	718	4	436	3.09e-111	370
orthomcl_14294_cons	Q7VN93	232	8	286	727	11	453	3.25e-111	370
orthomcl_14294_cons	A4G1V2	242	7	282	727	3	457	5.43e-111	370
orthomcl_14294_cons	Q8XX80	236	7	277	727	3	457	5.83e-111	370
orthomcl_14294_cons	A3PHJ6	238	6	281	718	2	451	7.44e-111	370
orthomcl_14294_cons	B0BR94	232	8	286	727	11	453	7.59e-111	369
orthomcl_14294_cons	A3N2F0	232	8	286	727	11	453	7.67e-111	369
orthomcl_14294_cons	Q67SJ2	235	9	271	718	1	425	7.81e-111	368
orthomcl_14294_cons	Q05873	223	7	282	718	8	421	9.94e-111	367
orthomcl_14294_cons	Q8RHK3	237	6	282	727	4	425	1.17e-110	367
orthomcl_14294_cons	Q38XD1	221	7	286	718	11	420	1.37e-110	366
orthomcl_14294_cons	Q4FM20	234	5	296	727	16	422	1.38e-110	366
orthomcl_14294_cons	Q2YTA0	222	8	286	718	7	416	1.39e-110	366
orthomcl_14294_cons	B3GYI3	232	8	286	727	11	453	1.83e-110	368
orthomcl_14294_cons	Q7NUM8	249	8	282	743	4	467	2.15e-110	367
orthomcl_14294_cons	Q8DIS8	228	7	282	720	7	422	2.3e-110	367
orthomcl_14294_cons	Q73MZ2	235	5	282	718	10	434	2.52e-110	366
orthomcl_14294_cons	Q5F5W0	228	8	286	727	5	454	3.25e-110	367
orthomcl_14294_cons	Q8KC74	436	23	282	1014	9	779	3.36e-110	366
orthomcl_14294_cons	B9KMT9	238	6	281	718	2	451	3.53e-110	368
orthomcl_14294_cons	Q3J4Z5	239	6	281	718	2	451	4.84e-110	367
orthomcl_14294_cons	Q9A8N3	238	8	282	727	2	445	5.42e-110	365
orthomcl_14294_cons	Q92Q37	229	8	288	727	13	464	5.83e-110	366
orthomcl_14294_cons	Q01PF1	222	7	282	718	3	416	6.16e-110	364
orthomcl_14294_cons	C1D6J9	251	7	282	743	3	466	6.43e-110	366
orthomcl_14294_cons	A1K9L8	236	7	282	727	3	452	7.86e-110	367
orthomcl_14294_cons	Q6MAM1	229	8	282	718	4	417	1.29e-109	365
orthomcl_14294_cons	Q9JX22	221	8	286	718	5	445	1.88e-109	365
orthomcl_14294_cons	Q8NN37	232	8	282	725	20	443	2.16e-109	363
orthomcl_14294_cons	Q7A0P4	223	8	286	718	7	416	2.28e-109	363
orthomcl_14294_cons	A8Z2I4	223	8	286	718	7	416	2.28e-109	363
orthomcl_14294_cons	Q6G8R2	223	8	286	718	7	416	2.28e-109	363
orthomcl_14294_cons	Q99TJ8	223	8	286	718	7	416	2.28e-109	363
orthomcl_14294_cons	A6QHJ8	223	8	286	718	7	416	2.28e-109	363
orthomcl_14294_cons	Q5HFA8	223	8	286	718	7	416	2.28e-109	363
orthomcl_14294_cons	A5ITI8	223	8	286	718	7	416	2.28e-109	363
orthomcl_14294_cons	Q2FXR8	223	8	286	718	7	416	2.28e-109	363
orthomcl_14294_cons	Q2FG72	223	8	286	718	7	416	2.28e-109	363
orthomcl_14294_cons	A6U2D1	223	8	286	718	7	416	2.28e-109	363
orthomcl_14294_cons	Q931Q1	223	8	286	718	7	416	2.98e-109	363
orthomcl_14294_cons	A7X383	223	8	286	718	7	416	2.98e-109	363
orthomcl_14294_cons	Q3K2S4	228	7	282	718	5	418	8.28e-109	362
orthomcl_14294_cons	Q9K1H7	223	8	286	718	5	445	8.81e-109	363
orthomcl_14294_cons	Q5L5J6	236	9	282	736	6	435	9.95e-109	363
orthomcl_14294_cons	A6SUQ8	243	7	282	727	3	457	1.41e-108	363
orthomcl_14294_cons	Q9PK91	234	8	282	727	6	428	1.75e-108	362
orthomcl_14294_cons	Q49Y96	223	7	286	718	7	416	2.61e-108	360
orthomcl_14294_cons	Q97GG8	229	7	282	718	7	419	2.98e-108	360
orthomcl_14294_cons	Q6GG42	224	8	286	718	7	416	4.99e-108	359
orthomcl_14294_cons	Q6AMA0	231	7	282	718	7	419	5.29e-108	360
orthomcl_14294_cons	Q8FAD1	233	9	282	727	1	447	6.56e-108	361
orthomcl_14294_cons	P07118	233	9	282	727	1	447	6.76e-108	361
orthomcl_14294_cons	Q83IM5	233	9	282	727	1	447	6.83e-108	361
orthomcl_14294_cons	Q3YU91	233	9	282	727	1	447	6.97e-108	361
orthomcl_14294_cons	Q31TK0	233	9	282	727	1	447	6.97e-108	361
orthomcl_14294_cons	Q8XCB3	233	9	282	727	1	447	6.97e-108	361
orthomcl_14294_cons	Q8EPN2	233	7	274	718	3	425	8.01e-108	359
orthomcl_14294_cons	Q5NLA8	222	7	284	718	5	422	1.17e-107	358
orthomcl_14294_cons	Q255D3	224	7	282	718	6	419	1.47e-107	360
orthomcl_14294_cons	Q6NFV0	231	8	282	721	25	444	1.7e-107	359
orthomcl_14294_cons	Q89LR8	239	9	284	748	4	466	1.88e-107	360
orthomcl_14294_cons	Q328S3	233	9	282	727	1	447	1.96e-107	360
orthomcl_14294_cons	Q8ZK31	231	7	282	718	1	438	2.02e-107	360
orthomcl_14294_cons	B9DND4	222	8	286	718	7	416	2.22e-107	358
orthomcl_14294_cons	Q7VQT2	244	8	282	718	6	450	2.23e-107	360
orthomcl_14294_cons	Q6G2V3	264	11	299	795	19	504	3.99e-107	358
orthomcl_14294_cons	Q822K4	226	7	284	718	8	419	6.35e-107	358
orthomcl_14294_cons	Q62KW5	253	6	282	742	6	455	7.39e-107	358
orthomcl_14294_cons	Q63TI8	253	6	282	742	6	455	1.04e-106	358
orthomcl_14294_cons	Q9Z987	230	7	282	718	6	419	1.33e-106	357
orthomcl_14294_cons	Q9PH12	218	9	285	718	7	471	1.38e-106	358
orthomcl_14294_cons	Q8PCR7	257	7	282	751	4	472	1.51e-106	357
orthomcl_14294_cons	Q4UQP3	257	7	282	751	4	472	1.51e-106	357
orthomcl_14294_cons	B0RVI4	257	7	282	751	4	472	1.56e-106	357
orthomcl_14294_cons	B0U1L1	217	9	285	718	7	467	2e-106	358
orthomcl_14294_cons	B0B7L8	227	7	282	718	6	419	2.42e-106	356
orthomcl_14294_cons	Q3ZZG9	238	6	282	721	10	425	2.46e-106	355
orthomcl_14294_cons	Q1GUM2	227	10	280	718	1	444	2.5e-106	356
orthomcl_14294_cons	Q4L703	225	8	286	718	7	416	2.52e-106	355
orthomcl_14294_cons	Q8CS83	226	8	286	718	7	416	2.55e-106	355
orthomcl_14294_cons	Q5HNN9	226	8	286	718	7	416	2.55e-106	355
orthomcl_14294_cons	Q7M8H7	230	9	284	718	26	438	2.74e-106	355
orthomcl_14294_cons	Q8G0Y3	223	7	282	721	2	445	4.01e-106	355
orthomcl_14294_cons	A9BIJ7	227	8	282	718	3	414	4.04e-106	354
orthomcl_14294_cons	B0BBT3	227	7	282	718	6	419	5.22e-106	355
orthomcl_14294_cons	O14160	249	6	293	720	34	454	9.13e-106	355
orthomcl_14294_cons	Q8PGQ7	250	7	282	727	4	445	1.05e-105	355
orthomcl_14294_cons	Q8E1B5	232	7	282	718	5	418	1.25e-105	353
orthomcl_14294_cons	Q8YGX8	224	7	282	721	2	445	1.46e-105	353
orthomcl_14294_cons	Q3KM60	227	7	282	718	6	419	1.97e-105	354
orthomcl_14294_cons	O84304	227	7	282	718	6	419	1.99e-105	354
orthomcl_14294_cons	Q7NCQ9	232	7	282	720	5	420	3.55e-105	352
orthomcl_14294_cons	Q8UEN6	243	8	282	727	2	464	4.87e-105	353
orthomcl_14294_cons	Q8XJ42	236	7	282	718	6	418	6.95e-105	351
orthomcl_14294_cons	Q87F36	218	10	285	718	7	471	1.94e-104	352
orthomcl_14294_cons	B2I6K9	218	10	285	718	7	471	1.94e-104	352
orthomcl_14294_cons	P57447	248	7	282	727	1	447	3.57e-104	351
orthomcl_14294_cons	Q7X2N3	226	8	282	718	4	433	3.8e-104	347
orthomcl_14294_cons	Q88UX7	235	7	282	718	9	428	1.13e-103	348
orthomcl_14294_cons	Q9ZK61	233	10	283	718	5	418	1.37e-103	347
orthomcl_14294_cons	Q6FZB1	224	8	299	727	19	451	1.52e-103	348
orthomcl_14294_cons	Q5FKW5	232	7	282	718	4	417	2.01e-103	347
orthomcl_14294_cons	Q74JZ8	233	7	282	718	4	417	2.82e-103	347
orthomcl_14294_cons	Q493Z9	227	9	284	718	8	442	3.71e-103	348
orthomcl_14294_cons	Q72V30	231	6	286	718	9	417	1.97e-102	344
orthomcl_14294_cons	Q8EZT8	231	6	286	718	9	417	2.62e-102	344
orthomcl_14294_cons	Q8E6S0	232	7	282	718	5	418	4.75e-102	343
orthomcl_14294_cons	Q7VHN2	243	9	272	718	4	427	5.62e-102	343
orthomcl_14294_cons	Q3BP98	236	10	282	718	4	472	1.03e-101	345
orthomcl_14294_cons	Q72JG7	225	8	282	718	3	415	1.1e-101	342
orthomcl_14294_cons	Q72E47	231	7	282	718	6	417	1.55e-101	342
orthomcl_14294_cons	Q5H4N5	238	9	282	718	4	472	3.91e-101	343
orthomcl_14294_cons	B2SPF0	238	9	282	718	4	472	3.91e-101	343
orthomcl_14294_cons	P96142	227	8	282	718	3	415	6.38e-101	340
orthomcl_14294_cons	Q5SJ45	227	8	282	718	3	415	6.38e-101	340
orthomcl_14294_cons	Q9RY06	235	7	282	718	9	431	1.01e-100	340
orthomcl_14294_cons	P36420	231	8	284	718	7	423	1.04e-100	340
orthomcl_14294_cons	P56000	237	10	283	718	7	420	1.61e-100	339
orthomcl_14294_cons	Q2P7G5	239	9	282	718	4	472	1.88e-100	341
orthomcl_14294_cons	Q660D6	232	5	282	718	5	416	1.14e-99	337
orthomcl_14294_cons	B3ETM6	243	6	282	721	3	418	1.61e-99	336
orthomcl_14294_cons	Q7UZI3	244	6	286	720	13	428	5.69e-99	336
orthomcl_14294_cons	Q9PPE4	234	9	289	718	4	411	3.23e-98	333
orthomcl_14294_cons	A0M5I5	240	6	282	718	3	414	8.41e-98	332
orthomcl_14294_cons	Q5HV17	236	9	289	718	4	411	5.39e-97	329
orthomcl_14294_cons	A6LIG7	249	6	282	721	3	417	4.39e-95	324
orthomcl_14294_cons	O51680	238	5	279	718	2	416	4.43e-95	324
orthomcl_14294_cons	B2RK53	244	6	282	721	3	418	5.21e-95	324
orthomcl_14294_cons	O83998	240	7	282	718	10	458	8.31e-95	325
orthomcl_14294_cons	Q7MVD7	245	6	282	721	3	418	9.75e-95	323
orthomcl_14294_cons	Q64XH6	260	8	282	741	3	435	1.38e-94	323
orthomcl_14294_cons	Q5LGN1	260	8	282	741	3	435	1.38e-94	323
orthomcl_14294_cons	Q8K9I1	254	9	282	727	1	446	5.34e-94	323
orthomcl_14294_cons	Q89ZM4	270	7	282	746	3	443	2.78e-92	317
orthomcl_14294_cons	A6L3G7	246	6	282	721	3	419	2.84e-92	317
orthomcl_14294_cons	Q7UXH9	206	8	317	720	38	469	4.53e-92	319
orthomcl_14294_cons	Q89AG3	247	9	282	718	2	440	7.26e-92	317
orthomcl_14294_cons	Q6F1B1	254	7	282	718	5	419	2.23e-90	311
orthomcl_14294_cons	P47576	421	21	296	1015	21	734	8.55e-90	309
orthomcl_14294_cons	O67411	205	8	284	680	4	395	5.24e-89	313
orthomcl_14294_cons	P46216	248	13	362	802	1	450	5.42e-89	296
orthomcl_14294_cons	Q6YRJ6	252	8	286	718	5	422	5.74e-89	307
orthomcl_14294_cons	Q9PQM4	249	11	282	718	5	420	1.22e-84	295
orthomcl_14294_cons	Q8D294	256	8	282	718	1	438	4e-84	294
orthomcl_14294_cons	Q6MTU2	259	9	282	718	1	418	1.44e-83	292
orthomcl_14294_cons	Q5ZZL4	252	8	282	718	1	412	3.95e-83	290
orthomcl_14294_cons	Q4A917	252	8	282	718	1	412	4.15e-83	290
orthomcl_14294_cons	Q4A755	252	8	282	718	1	412	5.22e-83	290
orthomcl_14294_cons	Q5LP30	258	12	282	721	3	513	1.38e-82	292
orthomcl_14294_cons	P75304	424	20	277	972	2	697	2.69e-81	285
orthomcl_14294_cons	Q4A6B0	235	10	299	718	18	413	3.58e-80	282
orthomcl_14294_cons	Q8EX08	418	21	316	999	43	729	1.75e-79	281
orthomcl_14294_cons	Q7NAR7	463	24	275	1005	2	737	1.7e-75	269
orthomcl_14294_cons	Q98QV4	252	8	298	718	18	412	4.24e-75	268
orthomcl_14294_cons	Q6KID2	268	9	282	718	1	417	3.31e-73	262
orthomcl_14294_cons	O58052	468	29	282	1014	2	769	3.09e-55	211
orthomcl_14294_cons	Q9UY55	471	29	282	1014	2	769	2.61e-54	208
orthomcl_14294_cons	O26861	478	23	282	1001	6	739	2.84e-54	207
orthomcl_14294_cons	Q8U409	499	27	282	1014	2	769	1.78e-52	202
orthomcl_14294_cons	Q58413	282	8	282	721	3	413	3.53e-49	192
orthomcl_14294_cons	Q5V1H0	275	11	286	718	36	446	4.93e-48	189
orthomcl_14294_cons	Q8TVG5	270	12	284	718	8	436	1.6e-46	184
orthomcl_14294_cons	Q6LZP0	266	10	299	718	19	411	1.89e-46	184
orthomcl_14294_cons	A0B7C2	275	11	282	718	4	407	3.67e-46	182
orthomcl_14294_cons	Q3YT16	421	22	315	962	36	706	2.33e-45	179
orthomcl_14294_cons	A5CCE0	446	23	282	953	4	732	6.35e-45	179
orthomcl_14294_cons	Q9HMG9	271	10	282	719	4	410	6.82e-45	179
orthomcl_14294_cons	B0R841	271	10	282	719	4	410	6.82e-45	179
orthomcl_14294_cons	Q5GRK0	271	11	282	718	2	451	4.37e-43	173
orthomcl_14294_cons	Q5JGN7	280	12	282	716	2	409	4.59e-43	173
orthomcl_14294_cons	Q68W50	310	13	282	762	4	450	1.02e-42	171
orthomcl_14294_cons	Q9ZCN6	313	11	282	762	4	450	1.95e-42	171
orthomcl_14294_cons	Q4UMX8	294	11	282	718	4	460	2.14e-42	171
orthomcl_14294_cons	Q46B32	282	13	278	718	2	406	3.59e-42	170
orthomcl_14294_cons	Q8Q024	281	13	278	718	2	406	6.97e-42	169
orthomcl_14294_cons	Q1RJ74	287	9	282	718	4	413	8.29e-41	166
orthomcl_14294_cons	Q4J8X1	279	14	283	717	32	456	1.55e-40	165
orthomcl_14294_cons	Q8TLI4	284	13	278	718	2	406	4.24e-40	164
orthomcl_14294_cons	A8GVS7	288	9	282	718	4	413	4.35e-40	163
orthomcl_14294_cons	Q3IUE5	286	11	282	719	4	410	9.74e-40	162
orthomcl_14294_cons	Q5HC99	257	10	314	718	35	420	2.32e-39	161
orthomcl_14294_cons	Q5FF72	257	10	314	718	37	422	7.66e-39	159
orthomcl_14294_cons	A8GTB4	314	12	282	762	4	450	8.74e-39	159
orthomcl_14294_cons	B0BUV1	314	12	282	762	4	450	8.74e-39	159
orthomcl_14294_cons	C3PLG3	291	8	282	718	4	413	2.71e-38	157
orthomcl_14294_cons	Q92GR9	291	8	282	718	4	413	6.6e-38	156
orthomcl_14294_cons	A8EZQ5	293	7	282	718	4	413	1.23e-37	155
orthomcl_14294_cons	Q9HM29	271	11	292	718	9	405	1.3e-37	155
orthomcl_14294_cons	O29622	293	14	282	718	2	461	1.77e-37	156
orthomcl_14294_cons	C4K2L1	292	8	282	718	4	413	3.52e-37	154
orthomcl_14294_cons	O28059	282	9	284	718	5	403	6.48e-37	154
orthomcl_14294_cons	Q5P9M8	264	8	314	718	42	428	8.09e-37	153
orthomcl_14294_cons	A8GPJ3	264	6	316	718	38	413	8.34e-37	153
orthomcl_14294_cons	Q97CR9	277	12	292	718	9	405	6.75e-36	150
orthomcl_14294_cons	B0JSP4	288	9	298	718	34	476	6.87e-36	150
orthomcl_14294_cons	Q97ZK9	288	15	283	716	41	452	1.03e-35	150
orthomcl_14294_cons	B2IZP5	285	9	298	718	34	485	1.52e-35	149
orthomcl_14294_cons	B2A2I8	292	11	299	718	31	467	3.61e-35	148
orthomcl_14294_cons	Q9XDB4	262	14	298	719	31	462	5.43e-35	147
orthomcl_14294_cons	B7KFT1	271	11	298	718	34	483	2.22e-34	146
orthomcl_14294_cons	Q8ZVG2	412	26	299	951	21	703	3.24e-34	145
orthomcl_14294_cons	B1WVA3	261	13	323	718	59	483	6.72e-34	144
orthomcl_14294_cons	A0B7P3	304	13	282	718	5	468	9.99e-34	144
orthomcl_14294_cons	B3DYQ6	306	12	292	732	24	481	1.29e-33	143
orthomcl_14294_cons	B2G6L2	299	9	291	718	23	467	2.12e-33	142
orthomcl_14294_cons	P26499	305	12	284	718	8	459	2.2e-33	143
orthomcl_14294_cons	Q8RH47	299	16	261	718	1	475	2.3e-33	142
orthomcl_14294_cons	Q972A3	292	13	283	716	15	426	2.33e-33	142
orthomcl_14294_cons	Q47NK0	287	16	282	718	34	481	2.64e-33	142
orthomcl_14294_cons	A7HMY6	284	14	298	719	31	462	2.88e-33	142
orthomcl_14294_cons	Q2RK59	273	15	298	718	30	466	3.52e-33	142
orthomcl_14294_cons	Q8YXY3	273	11	298	718	34	487	4.63e-33	142
orthomcl_14294_cons	Q836V1	281	13	292	718	24	464	4.77e-33	141
orthomcl_14294_cons	B7K5H5	255	13	323	718	59	483	4.95e-33	142
orthomcl_14294_cons	B8CWL4	301	11	298	733	30	483	8.28e-33	140
orthomcl_14294_cons	C5CHA1	290	14	299	719	31	463	2.47e-32	139
orthomcl_14294_cons	O27428	306	12	284	718	8	459	3.09e-32	139
orthomcl_14294_cons	Q9YAZ0	257	9	322	718	50	423	7.23e-32	137
orthomcl_14294_cons	Q45477	275	15	299	718	31	465	7.28e-32	138
orthomcl_14294_cons	Q3AEP2	291	12	298	718	30	464	8.07e-32	137
orthomcl_14294_cons	B1I4A3	263	12	323	718	56	466	8.07e-32	137
orthomcl_14294_cons	Q67Q27	282	12	299	716	35	467	1.01e-31	137
orthomcl_14294_cons	P73505	293	10	298	718	34	483	1.56e-31	137
orthomcl_14294_cons	Q7VDV0	294	10	298	718	42	498	1.73e-31	137
orthomcl_14294_cons	Q8DGI7	289	10	298	718	35	483	1.74e-31	137
orthomcl_14294_cons	A4J2F4	292	15	298	718	30	466	1.95e-31	136
orthomcl_14294_cons	B9MRZ5	285	12	298	718	31	471	2.09e-31	136
orthomcl_14294_cons	A4XKR2	282	11	298	718	31	471	2.44e-31	136
orthomcl_14294_cons	A9BI29	269	10	314	719	47	463	3.53e-31	135
orthomcl_14294_cons	B2GB86	300	9	291	718	23	467	5.09e-31	135
orthomcl_14294_cons	Q6L1N5	258	13	292	718	8	396	6.68e-31	134
orthomcl_14294_cons	A8F465	277	12	299	719	31	464	7.06e-31	134
orthomcl_14294_cons	Q7U9G9	295	11	298	718	43	499	8.36e-31	134
orthomcl_14294_cons	B8HMX3	295	10	298	718	34	477	8.4e-31	134
orthomcl_14294_cons	B9K8X3	296	11	297	719	30	465	8.96e-31	134
orthomcl_14294_cons	Q8TWY2	289	11	298	719	22	484	9.82e-31	134
orthomcl_14294_cons	A1AW09	314	12	278	712	13	463	1.06e-30	134
orthomcl_14294_cons	B7IUQ5	256	10	323	718	56	464	1.21e-30	134
orthomcl_14294_cons	A2SPV6	488	23	282	953	4	781	1.3e-30	134
orthomcl_14294_cons	B7H6N1	256	10	323	718	56	464	1.47e-30	134
orthomcl_14294_cons	Q819R4	256	10	323	718	56	464	1.47e-30	134
orthomcl_14294_cons	Q73HS9	183	4	311	604	29	296	1.48e-30	133
orthomcl_14294_cons	P46213	311	11	282	719	9	465	1.55e-30	133
orthomcl_14294_cons	C0R112	288	12	299	718	31	471	1.7e-30	133
orthomcl_14294_cons	A4X0V0	300	16	282	733	1	465	1.78e-30	133
orthomcl_14294_cons	B9IVX2	270	11	323	718	56	464	1.78e-30	133
orthomcl_14294_cons	B7HLM9	270	11	323	718	56	464	1.78e-30	133
orthomcl_14294_cons	B9DPP7	464	24	299	969	31	785	1.79e-30	133
orthomcl_14294_cons	A5IML2	311	11	282	719	9	465	1.84e-30	133
orthomcl_14294_cons	Q5L0V9	275	11	299	718	31	464	2.02e-30	133
orthomcl_14294_cons	A7GRM0	288	11	288	718	21	464	2.29e-30	133
orthomcl_14294_cons	Q7TUN3	299	11	297	718	41	498	3.21e-30	132
orthomcl_14294_cons	C1EPQ9	256	10	323	718	56	464	4.34e-30	132
orthomcl_14294_cons	Q6HER9	256	10	323	718	56	464	4.34e-30	132
orthomcl_14294_cons	A4IM25	277	10	299	718	31	464	5.14e-30	132
orthomcl_14294_cons	B4F2T5	300	9	299	712	32	470	5.29e-30	132
orthomcl_14294_cons	Q636D1	257	10	323	718	56	464	5.57e-30	132
orthomcl_14294_cons	Q732H4	257	10	323	718	56	464	5.92e-30	132
orthomcl_14294_cons	B7JJY2	257	10	323	718	56	464	6.46e-30	131
orthomcl_14294_cons	A9VTD5	257	10	323	718	56	464	9.6e-30	131
orthomcl_14294_cons	Q30ZF7	255	12	323	712	57	468	1.08e-29	131
orthomcl_14294_cons	Q605M7	272	10	323	718	56	480	1.22e-29	130
orthomcl_14294_cons	C5D8P2	277	12	299	718	31	464	1.37e-29	130
orthomcl_14294_cons	Q0IDA5	295	10	298	718	42	498	1.37e-29	130
orthomcl_14294_cons	A1VCU3	272	19	299	717	32	474	1.41e-29	130
orthomcl_14294_cons	Q72AR5	272	19	299	717	32	474	1.66e-29	130
orthomcl_14294_cons	C0ZG86	286	15	299	718	31	465	2.27e-29	130
orthomcl_14294_cons	A1WY38	290	11	299	718	32	480	2.45e-29	130
orthomcl_14294_cons	C0QP76	297	8	299	718	31	475	2.68e-29	129
orthomcl_14294_cons	Q9CEH8	268	12	323	718	56	464	2.98e-29	129
orthomcl_14294_cons	Q74NF3	262	9	322	721	32	402	3.04e-29	129
orthomcl_14294_cons	A9BDK6	304	9	297	718	41	499	3.58e-29	129
orthomcl_14294_cons	C3MVH6	310	16	281	718	3	468	3.79e-29	129
orthomcl_14294_cons	C3N5S5	310	16	281	718	3	468	3.79e-29	129
orthomcl_14294_cons	C6BV89	300	14	276	717	5	479	5.08e-29	129
orthomcl_14294_cons	B0C872	287	12	298	718	34	477	5.29e-29	129
orthomcl_14294_cons	Q7NF75	293	10	298	718	35	519	6.28e-29	128
orthomcl_14294_cons	C3L730	258	10	323	718	56	464	6.52e-29	128
orthomcl_14294_cons	C3P665	258	10	323	718	56	464	6.52e-29	128
orthomcl_14294_cons	Q81WE4	258	10	323	718	56	464	6.52e-29	128
orthomcl_14294_cons	Q03QI3	292	11	299	718	31	468	9.04e-29	128
orthomcl_14294_cons	Q7N8X2	294	13	299	712	32	471	9.44e-29	128
orthomcl_14294_cons	Q493S3	268	13	323	718	57	479	1.05e-28	127
orthomcl_14294_cons	P46214	320	13	281	727	5	483	1.07e-28	128
orthomcl_14294_cons	Q8R9L3	303	9	298	718	31	471	1.16e-28	127
orthomcl_14294_cons	A2C071	289	10	314	718	58	497	1.19e-28	127
orthomcl_14294_cons	A3CSI6	306	14	285	719	7	464	1.25e-28	127
orthomcl_14294_cons	Q54CE4	278	11	323	717	93	524	1.31e-28	127
orthomcl_14294_cons	A7IAM2	287	12	314	718	37	463	1.32e-28	127
orthomcl_14294_cons	Q039Q9	294	13	292	718	24	464	1.53e-28	127
orthomcl_14294_cons	Q747X9	297	12	299	718	31	471	1.54e-28	127
orthomcl_14294_cons	Q04B65	286	15	292	718	24	468	1.75e-28	127
orthomcl_14294_cons	Q1GAS8	286	15	292	718	24	468	1.75e-28	127
orthomcl_14294_cons	Q49WX5	282	13	299	718	31	466	1.87e-28	127
orthomcl_14294_cons	Q46HD5	289	10	314	718	58	497	2.05e-28	127
orthomcl_14294_cons	Q3SHS3	298	16	281	718	14	485	2.53e-28	126
orthomcl_14294_cons	A2BUL8	279	10	314	718	58	496	2.53e-28	126
orthomcl_14294_cons	B3WDZ1	294	13	292	718	24	464	2.66e-28	126
orthomcl_14294_cons	A6Q4I1	325	17	282	765	20	530	2.78e-28	126
orthomcl_14294_cons	Q0AYC7	269	13	323	718	59	468	2.87e-28	126
orthomcl_14294_cons	Q9V072	316	14	281	727	5	483	2.95e-28	126
orthomcl_14294_cons	Q6AK45	276	15	299	712	31	467	2.95e-28	126
orthomcl_14294_cons	Q6GHP2	474	27	299	969	31	785	3.06e-28	126
orthomcl_14294_cons	P41972	474	27	299	969	31	785	3.06e-28	126
orthomcl_14294_cons	B7IGT1	268	13	323	719	56	462	3.13e-28	126
orthomcl_14294_cons	A8Z3N1	474	27	299	969	31	785	3.48e-28	126
orthomcl_14294_cons	P67509	474	27	299	969	31	785	3.48e-28	126
orthomcl_14294_cons	P67508	474	27	299	969	31	785	3.48e-28	126
orthomcl_14294_cons	A6QG93	474	27	299	969	31	785	3.48e-28	126
orthomcl_14294_cons	Q5HGN8	474	27	299	969	31	785	3.48e-28	126
orthomcl_14294_cons	A5IS79	474	27	299	969	31	785	3.48e-28	126
orthomcl_14294_cons	Q2FZ82	474	27	299	969	31	785	3.48e-28	126
orthomcl_14294_cons	Q2FHP4	474	27	299	969	31	785	3.48e-28	126
orthomcl_14294_cons	A6U113	474	27	299	969	31	785	3.48e-28	126
orthomcl_14294_cons	A7X1D8	474	27	299	969	31	785	3.48e-28	126
orthomcl_14294_cons	B8DPD6	256	12	323	712	57	468	3.5e-28	126
orthomcl_14294_cons	Q8NX29	469	25	299	969	31	785	3.54e-28	126
orthomcl_14294_cons	Q6GA19	469	25	299	969	31	785	3.54e-28	126
orthomcl_14294_cons	Q2YXH4	474	27	299	969	31	785	3.82e-28	126
orthomcl_14294_cons	Q9RSF0	459	35	270	1008	2	793	4.47e-28	125
orthomcl_14294_cons	Q1RGH6	294	9	299	712	32	471	4.69e-28	125
orthomcl_14294_cons	A1A774	294	9	299	712	32	471	4.69e-28	125
orthomcl_14294_cons	B7MAE6	294	9	299	712	32	471	4.69e-28	125
orthomcl_14294_cons	A6LK77	277	11	323	719	56	460	4.72e-28	125
orthomcl_14294_cons	Q7V352	294	10	296	718	40	496	5.13e-28	125
orthomcl_14294_cons	B2V9T1	298	10	298	718	30	470	6.3e-28	125
orthomcl_14294_cons	Q9HN97	309	14	282	718	7	471	7.54e-28	125
orthomcl_14294_cons	Q0AAD1	273	8	323	712	57	473	7.7e-28	125
orthomcl_14294_cons	Q88V89	283	8	323	718	56	468	8.57e-28	125
orthomcl_14294_cons	Q3J8W1	278	9	323	718	57	481	8.67e-28	125
orthomcl_14294_cons	A8LVI6	295	15	282	718	1	447	1.12e-27	124
orthomcl_14294_cons	A8G2P6	284	10	297	718	41	496	1.22e-27	124
orthomcl_14294_cons	Q6A7F4	274	17	292	718	29	468	1.23e-27	124
orthomcl_14294_cons	Q38XM0	289	11	292	718	24	464	1.27e-27	124
orthomcl_14294_cons	Q9USL3	309	12	315	752	78	520	1.59e-27	124
orthomcl_14294_cons	B0K2W1	296	11	299	718	31	471	1.74e-27	124
orthomcl_14294_cons	B0K8R7	296	11	299	718	31	471	1.74e-27	124
orthomcl_14294_cons	Q03EY9	304	8	297	718	29	468	1.88e-27	124
orthomcl_14294_cons	B4U8K1	281	11	302	712	32	488	1.97e-27	124
orthomcl_14294_cons	Q83G51	293	16	282	718	3	451	2.09e-27	123
orthomcl_14294_cons	Q24TH1	287	12	299	718	31	465	2.16e-27	123
orthomcl_14294_cons	B8FT35	287	12	299	718	31	465	2.21e-27	123
orthomcl_14294_cons	Q83I17	293	16	282	718	3	451	2.37e-27	123
orthomcl_14294_cons	A8MJY6	234	14	284	656	2	430	2.65e-27	123
orthomcl_14294_cons	B1YIS7	284	14	299	718	31	463	2.66e-27	123
orthomcl_14294_cons	Q0TLW5	295	9	299	712	32	471	2.86e-27	123
orthomcl_14294_cons	Q9UXB1	272	11	340	718	2	405	2.99e-27	123
orthomcl_14294_cons	Q8FLB7	295	9	299	712	32	471	3.01e-27	123
orthomcl_14294_cons	B7MNN1	295	9	299	712	32	471	3.01e-27	123
orthomcl_14294_cons	B7UI71	295	9	299	712	32	471	3.09e-27	123
orthomcl_14294_cons	Q4FUS5	300	9	292	712	27	470	3.18e-27	123
orthomcl_14294_cons	Q5JJ31	317	12	281	719	5	475	3.28e-27	123
orthomcl_14294_cons	B8J3R3	261	16	308	712	42	469	3.46e-27	123
orthomcl_14294_cons	Q83MH2	296	9	299	712	32	471	3.55e-27	123
orthomcl_14294_cons	Q5XB14	307	9	292	718	24	466	4.04e-27	122
orthomcl_14294_cons	B6JNR5	279	15	283	712	26	475	4.44e-27	122
orthomcl_14294_cons	Q99YW3	307	9	292	718	24	466	4.64e-27	122
orthomcl_14294_cons	B5YYB8	296	9	299	712	32	471	4.75e-27	122
orthomcl_14294_cons	Q8XA49	296	9	299	712	32	471	4.75e-27	122
orthomcl_14294_cons	Q1CRK7	279	15	283	712	26	475	6.42e-27	122
orthomcl_14294_cons	A1S425	275	8	323	712	57	474	6.49e-27	122
orthomcl_14294_cons	Q12ZD1	304	15	286	719	9	468	6.98e-27	122
orthomcl_14294_cons	B8GQR1	279	13	323	728	57	486	8.44e-27	121
orthomcl_14294_cons	Q1MPH2	287	12	298	717	31	474	8.51e-27	121
orthomcl_14294_cons	Q48SL8	307	9	292	718	24	466	8.69e-27	121
orthomcl_14294_cons	Q053V3	293	14	299	718	38	469	1.03e-26	121
orthomcl_14294_cons	Q04QS6	293	14	299	718	38	469	1.03e-26	121
orthomcl_14294_cons	Q5HPZ9	452	23	323	969	56	785	1.11e-26	121
orthomcl_14294_cons	A7ZVX4	300	9	299	712	32	471	1.17e-26	121
orthomcl_14296_cons	B2RXV4	246	13	138	499	123	471	4.52e-12	72.4
orthomcl_14296_cons	Q91X85	284	14	141	559	132	525	6.25e-12	72
orthomcl_14296_cons	Q9UPI3	292	13	141	560	109	503	7.87e-12	71.6
orthomcl_14296_cons	Q9ES43	247	13	138	499	123	471	1.01e-11	71.2
orthomcl_14296_cons	O01735	274	11	115	522	159	530	3.86e-11	69.3
orthomcl_14296_cons	Q9Y5Y0	267	9	137	524	128	491	3.99e-09	62.8
orthomcl_14296_cons	P60815	284	16	141	559	126	519	7.9e-09	62
orthomcl_14296_cons	Q9N1F2	266	7	137	511	128	478	1.64e-06	54.7
orthomcl_14300_cons	P02751	568	41	427	1306	777	1637	5.6e-17	92
orthomcl_14300_cons	P07589	581	38	427	1306	778	1729	9.42e-17	91.3
orthomcl_14300_cons	Q91740	543	37	667	1522	1046	1862	1e-14	84.7
orthomcl_14300_cons	P11722	446	34	813	1515	54	733	1.67e-14	83.6
orthomcl_14300_cons	P04937	586	44	427	1306	776	1727	4.25e-14	82.4
orthomcl_14300_cons	P11276	576	44	427	1306	776	1727	4.9e-14	82.4
orthomcl_14300_cons	P13944	722	49	1	1099	1218	2287	1.36e-10	70.9
orthomcl_14300_cons	Q00546	331	14	812	1299	326	771	3.99e-10	69.3
orthomcl_14300_cons	P24821	361	26	733	1288	824	1330	6.53e-10	68.6
orthomcl_14300_cons	Q29116	265	15	733	1138	824	1190	6.83e-10	68.6
orthomcl_14300_cons	Q99715	471	27	1	678	1218	1868	2.3e-09	67
orthomcl_14300_cons	P10039	230	15	741	1110	801	1137	2.37e-09	66.6
orthomcl_14300_cons	Q91289	266	18	875	1306	175	574	1.12e-08	64.3
orthomcl_14300_cons	Q80YX1	362	23	733	1284	824	1331	2.08e-08	63.5
orthomcl_14300_cons	Q28902	249	16	768	1156	176	533	4.7e-08	62
orthomcl_14300_cons	Q80Z71	647	39	170	1134	265	1168	3.6e-07	59.7
orthomcl_14300_cons	O15232	93	3	1	133	102	237	5.73e-07	58.2
orthomcl_14300_cons	O35701	115	5	1	164	97	262	1.19e-06	57
orthomcl_14300_cons	Q8BYI9	411	24	1077	1709	473	1061	4.43e-06	55.8
orthomcl_14300_cons	Q80X19	364	18	1	537	178	679	5.83e-06	55.5
orthomcl_14300_cons	Q60847	141	4	1	187	1218	1405	6.23e-06	55.5
orthomcl_14302_cons	Q503R4	72	2	29	147	20	143	5.33e-19	93.2
orthomcl_14302_cons	Q3B7M1	71	1	29	146	21	143	7.13e-19	92.8
orthomcl_14302_cons	Q13105	62	0	33	138	3	108	9.43e-19	92.8
orthomcl_14302_cons	Q60821	89	2	33	180	3	143	1.57e-18	92
orthomcl_14302_cons	Q8N4N3	72	1	29	146	21	143	2.4e-18	91.3
orthomcl_14302_cons	O93567	72	2	28	148	8	133	2.23e-17	88.2
orthomcl_14302_cons	P28575	76	2	30	146	13	134	1.78e-16	85.5
orthomcl_14302_cons	B1WBU4	78	1	31	152	1	128	1.79e-16	84.7
orthomcl_14302_cons	Q9QZ48	79	1	28	148	8	133	2e-16	85.1
orthomcl_14302_cons	O88939	79	1	28	148	8	133	2.15e-16	85.1
orthomcl_14302_cons	Q8K0L9	111	3	17	184	63	235	2.46e-16	85.5
orthomcl_14302_cons	Q6ZSB9	65	1	33	144	4	119	2.52e-16	85.5
orthomcl_14302_cons	Q9HC78	111	3	17	184	63	235	2.6e-16	85.1
orthomcl_14302_cons	Q9CWH1	78	1	31	152	1	128	3.45e-16	84
orthomcl_14302_cons	Q8BXX2	65	1	33	144	4	119	3.5e-16	84.7
orthomcl_14302_cons	Q0VCJ6	73	1	31	146	1	122	3.81e-16	84
orthomcl_14302_cons	Q6NRH0	76	1	26	146	1	126	3.83e-16	84.3
orthomcl_14302_cons	Q96BR9	78	1	31	152	1	128	4.25e-16	83.6
orthomcl_14302_cons	Q9Y573	78	2	31	149	14	137	4.32e-16	84.3
orthomcl_14302_cons	O95198	72	2	34	146	36	153	7.16e-16	83.6
orthomcl_14302_cons	O95365	79	1	28	146	8	131	1.18e-15	82.8
orthomcl_14302_cons	E1B932	78	1	26	146	5	130	1.22e-15	82.8
orthomcl_14302_cons	Q53G59	78	1	26	146	5	130	1.38e-15	82.8
orthomcl_14302_cons	Q8R2H4	78	1	26	146	5	130	1.4e-15	82.8
orthomcl_14302_cons	Q8BZM0	78	1	26	146	5	130	1.46e-15	82.8
orthomcl_14302_cons	Q5R7B8	77	2	28	146	38	165	1.68e-15	82.4
orthomcl_14302_cons	P41182	102	8	36	202	14	194	1.77e-15	82.8
orthomcl_14302_cons	D3Z8N4	77	2	28	146	38	165	1.86e-15	82.4
orthomcl_14302_cons	Q9Y2M5	77	2	28	146	38	165	1.86e-15	82.4
orthomcl_14302_cons	Q08DK3	77	2	28	146	38	165	1.86e-15	82.4
orthomcl_14302_cons	F1LZF0	72	2	34	146	36	153	1.98e-15	82.4
orthomcl_14302_cons	Q8VCK5	77	2	28	146	33	160	2.01e-15	82.4
orthomcl_14302_cons	Q8JZP3	72	2	34	146	36	153	2.63e-15	82
orthomcl_14302_cons	Q8NCN2	65	3	31	144	9	124	2.7e-15	81.6
orthomcl_14302_cons	Q6DFF6	77	2	28	146	33	160	2.72e-15	82
orthomcl_14302_cons	Q6P882	84	1	33	157	3	133	2.76e-15	81.3
orthomcl_14302_cons	Q0IH98	89	1	31	164	1	140	3.34e-15	81.3
orthomcl_14302_cons	Q0P4X6	73	1	34	146	11	128	3.38e-15	80.9
orthomcl_14302_cons	Q8NAP8	78	1	31	151	1	127	3.54e-15	81.3
orthomcl_14302_cons	Q5ZKD9	77	2	28	146	38	165	5.35e-15	80.9
orthomcl_14302_cons	P41183	106	6	36	202	14	194	6.24e-15	80.9
orthomcl_14302_cons	Q8CII0	74	1	35	151	5	127	6.93e-15	80.1
orthomcl_14302_cons	Q5R5N5	63	2	36	138	6	111	7.7e-15	80.5
orthomcl_14302_cons	Q99MD8	62	2	36	138	6	111	8.5e-15	80.5
orthomcl_14302_cons	Q9NPC7	63	2	36	138	6	111	9.37e-15	80.1
orthomcl_14302_cons	Q3B7N9	63	2	36	138	6	111	9.95e-15	80.1
orthomcl_14302_cons	O14867	71	2	36	152	16	136	1.06e-14	80.1
orthomcl_14302_cons	Q5U374	79	1	26	146	1	126	1.14e-14	79.7
orthomcl_14302_cons	O15062	70	1	33	142	3	119	1.17e-14	80.1
orthomcl_14302_cons	Q96NJ5	82	2	35	169	23	170	1.18e-14	79.7
orthomcl_14302_cons	P10074	60	1	36	138	8	111	1.23e-14	80.1
orthomcl_14302_cons	Q7TQG0	70	1	33	142	3	119	1.29e-14	79.7
orthomcl_14302_cons	Q5R633	60	1	36	138	8	111	1.4e-14	79.7
orthomcl_14302_cons	Q6DDV0	73	3	33	151	3	123	1.48e-14	79.7
orthomcl_14302_cons	B1WAZ8	82	1	31	155	1	131	1.5e-14	79
orthomcl_14302_cons	P97302	63	1	36	142	16	126	1.56e-14	79.7
orthomcl_14302_cons	Q1H9T6	60	1	36	138	8	111	1.62e-14	79.7
orthomcl_14302_cons	Q90850	73	3	29	147	38	161	1.88e-14	79.3
orthomcl_14302_cons	Q86UZ6	77	1	27	146	4	129	2.05e-14	79
orthomcl_14302_cons	Q5TC79	65	2	31	144	9	124	2.22e-14	78.6
orthomcl_14302_cons	Q04652	77	1	36	148	139	255	2.77e-14	79.3
orthomcl_14302_cons	A1YPR0	74	2	33	143	13	128	2.87e-14	78.6
orthomcl_14302_cons	Q96DT7	72	1	35	146	345	463	3.46e-14	78.6
orthomcl_14302_cons	Q6TDP4	72	1	36	146	74	189	3.6e-14	78.6
orthomcl_14302_cons	Q8K430	72	1	36	146	72	187	3.82e-14	78.2
orthomcl_14302_cons	Q6TDP3	72	1	36	146	72	187	3.82e-14	78.2
orthomcl_14302_cons	A1L2U9	131	2	31	214	1	192	4.1e-14	77.8
orthomcl_14302_cons	Q66HD2	74	1	29	146	20	142	4.4e-14	78.2
orthomcl_14302_cons	Q8BID6	78	1	27	146	4	129	4.64e-14	78.2
orthomcl_14302_cons	Q6INL2	105	4	31	198	10	187	5.25e-14	77.8
orthomcl_14302_cons	Q8R124	74	1	29	146	20	142	5.74e-14	77.8
orthomcl_14302_cons	Q9DAI4	76	2	30	154	7	135	7.16e-14	77
orthomcl_14302_cons	Q96C00	69	3	28	142	20	138	8.42e-14	76.6
orthomcl_14302_cons	Q5RGB8	91	4	1	150	10	154	1.1e-13	77
orthomcl_14302_cons	Q0D2K2	78	1	31	148	10	132	2.23e-13	75.9
orthomcl_14302_cons	Q53HC5	87	2	15	150	28	164	2.85e-13	75.5
orthomcl_14302_cons	Q5ZM39	67	2	36	144	14	127	2.89e-13	75.9
orthomcl_14302_cons	Q8VCZ7	75	2	33	143	13	128	3.74e-13	75.1
orthomcl_14302_cons	B1WBS3	101	5	31	191	1	174	3.75e-13	74.7
orthomcl_14302_cons	Q8C3F7	83	1	26	148	5	132	3.77e-13	75.1
orthomcl_14302_cons	B0WWP2	72	1	36	146	23	138	4.55e-13	74.7
orthomcl_14302_cons	Q16RL8	72	1	36	146	23	138	4.6e-13	74.7
orthomcl_14302_cons	Q96RE7	63	1	31	131	7	109	5.93e-13	74.3
orthomcl_14302_cons	Q9H5J0	77	4	30	151	50	176	6.17e-13	74.3
orthomcl_14302_cons	Q8R0A2	72	1	38	146	15	128	6.61e-13	73.9
orthomcl_14302_cons	O43298	76	2	30	154	7	135	7.29e-13	73.9
orthomcl_14302_cons	Q811H0	64	2	31	138	1	114	7.29e-13	73.6
orthomcl_14302_cons	Q3SWU4	72	1	38	146	15	128	8.49e-13	73.6
orthomcl_14302_cons	Q08CY1	74	1	29	142	25	143	9.04e-13	73.9
orthomcl_14302_cons	Q9WTY8	78	1	35	151	311	434	9.37e-13	74.3
orthomcl_14302_cons	D3ZUU2	71	3	40	153	17	140	1.06e-12	73.9
orthomcl_14302_cons	Q92010	70	2	36	138	18	124	1.12e-12	73.2
orthomcl_14302_cons	Q80X44	62	2	35	131	18	118	1.17e-12	73.9
orthomcl_14302_cons	Q8NCP5	70	2	38	146	15	128	1.31e-12	73.6
orthomcl_14302_cons	O94889	70	1	43	146	27	135	1.36e-12	73.2
orthomcl_14302_cons	Q08376	70	2	36	138	18	124	1.52e-12	72.8
orthomcl_14302_cons	O43829	70	2	36	138	18	124	1.58e-12	72.8
orthomcl_14302_cons	Q3B725	62	2	35	131	18	118	1.59e-12	73.2
orthomcl_14302_cons	Q80T74	79	1	31	148	306	433	1.82e-12	73.2
orthomcl_14302_cons	O43167	63	2	35	131	18	118	1.95e-12	73.2
orthomcl_14302_cons	Q7ZWZ4	70	1	31	138	1	113	1.99e-12	72.4
orthomcl_14302_cons	Q9NXS3	73	1	36	146	17	132	2.46e-12	72.4
orthomcl_14302_cons	A0A1B8YAB1	74	3	34	147	35	154	2.73e-12	72.4
orthomcl_14302_cons	Q9CR40	73	1	36	146	17	132	2.88e-12	72.4
orthomcl_14302_cons	B2RXF5	73	2	33	149	3	125	3.96e-12	71.2
orthomcl_14302_cons	O35260	64	1	31	131	7	109	4.06e-12	71.6
orthomcl_14302_cons	Q7TSZ8	64	1	31	131	7	109	4.09e-12	71.6
orthomcl_14302_cons	Q5TJE2	69	2	33	142	36	147	5.26e-12	71.6
orthomcl_14302_cons	Q91X45	77	4	31	151	1	126	5.38e-12	71.2
orthomcl_14302_cons	O15209	69	2	33	142	36	147	5.71e-12	71.6
orthomcl_14302_cons	Q8NFY9	72	3	34	146	29	147	5.88e-12	71.2
orthomcl_14302_cons	Q96CT2	79	2	31	148	306	433	5.98e-12	71.6
orthomcl_14302_cons	P97303	72	2	36	146	19	133	6.41e-12	71.6
orthomcl_14302_cons	B3NDN0	94	3	4	146	21	169	6.72e-12	71.2
orthomcl_14302_cons	Q9ULJ3	60	3	34	137	10	113	7.35e-12	71.6
orthomcl_14302_cons	Q8N143	62	2	36	153	20	142	7.95e-12	70.9
orthomcl_14302_cons	Q8CDC7	71	2	31	142	25	138	8.31e-12	70.5
orthomcl_14302_cons	B3M9V8	74	1	36	146	62	177	9.09e-12	70.9
orthomcl_14302_cons	B4QLQ2	94	3	4	146	21	169	9.14e-12	70.9
orthomcl_14302_cons	B4PD06	94	3	4	146	21	169	1.01e-11	70.9
orthomcl_14302_cons	B4HIK1	94	3	4	146	21	169	1.01e-11	70.9
orthomcl_14302_cons	Q9VUU5	94	3	4	146	21	169	1.01e-11	70.9
orthomcl_14302_cons	Q70JS2	82	1	30	146	76	196	1.04e-11	71.2
orthomcl_14302_cons	Q9Z0G7	69	2	33	142	36	147	1.04e-11	70.9
orthomcl_14302_cons	F1MBP6	74	2	34	146	30	147	1.05e-11	70.5
orthomcl_14302_cons	Q7QGL0	72	1	36	146	23	138	1.05e-11	70.5
orthomcl_14302_cons	B4L0G9	74	1	36	146	55	170	1.12e-11	70.5
orthomcl_14302_cons	Q9BYV9	72	1	36	146	19	133	1.2e-11	70.9
orthomcl_14302_cons	B4LIG6	74	1	36	146	55	170	1.23e-11	70.5
orthomcl_14302_cons	B4J045	74	1	36	146	55	170	1.31e-11	70.5
orthomcl_14302_cons	Q96K62	70	1	37	142	16	122	1.33e-11	70.1
orthomcl_14302_cons	B4GRJ2	74	1	36	146	56	171	1.38e-11	70.5
orthomcl_14302_cons	Q9UH77	74	2	34	146	30	147	1.43e-11	70.1
orthomcl_14302_cons	Q2M0J9	74	1	36	146	56	171	1.45e-11	70.1
orthomcl_14302_cons	B4MXW3	74	1	36	146	83	198	1.49e-11	70.1
orthomcl_14302_cons	Q96BF6	63	1	31	131	7	109	1.74e-11	70.1
orthomcl_14302_cons	F1LZ52	74	2	34	146	30	147	1.74e-11	70.1
orthomcl_14302_cons	Q52KG4	70	1	37	142	16	122	1.83e-11	69.7
orthomcl_14302_cons	Q5REP9	74	2	34	146	30	147	1.85e-11	69.7
orthomcl_14302_cons	Q8N239	74	1	35	146	10	126	1.87e-11	69.7
orthomcl_14302_cons	Q8UVQ4	62	1	36	131	14	110	1.94e-11	70.1
orthomcl_14302_cons	A0JN76	64	1	31	131	1	106	2.12e-11	69.3
orthomcl_14302_cons	Q6NRM8	62	2	31	131	1	106	2.18e-11	69.3
orthomcl_14302_cons	Q9WUK6	64	1	31	131	1	106	2.23e-11	69.3
orthomcl_14302_cons	Q99592	64	1	31	131	1	106	2.25e-11	69.3
orthomcl_14302_cons	Q9JKY3	64	1	31	131	1	106	2.35e-11	69.3
orthomcl_14302_cons	Q0IJ29	64	1	31	131	1	106	2.7e-11	69.3
orthomcl_14302_cons	Q3UQV5	74	3	34	146	29	147	3.07e-11	69.3
orthomcl_14302_cons	O88282	63	2	36	153	20	142	3.55e-11	68.6
orthomcl_14302_cons	B1H285	74	3	34	146	3	121	3.64e-11	68.9
orthomcl_14302_cons	O15156	74	1	33	144	13	143	3.9e-11	68.6
orthomcl_14302_cons	Q8BGY4	82	4	14	148	18	149	3.93e-11	68.9
orthomcl_14302_cons	O95625	65	3	34	138	194	304	4.02e-11	69.3
orthomcl_14302_cons	Q1L8W0	65	1	31	131	1	106	5.89e-11	68.2
orthomcl_14302_cons	Q9DCM7	64	1	31	131	7	109	5.95e-11	68.2
orthomcl_14302_cons	Q562B4	64	1	31	131	7	109	5.99e-11	68.2
orthomcl_14302_cons	Q811F1	64	2	36	137	70	174	6.39e-11	68.6
orthomcl_14302_cons	Q4VBD9	75	3	40	153	17	140	6.59e-11	68.2
orthomcl_14302_cons	Q5U575	77	1	31	148	23	145	7.21e-11	68.2
orthomcl_14302_cons	Q5SVQ8	64	2	36	137	69	173	7.61e-11	68.2
orthomcl_14302_cons	Q86T24	64	1	36	131	14	110	8.41e-11	67.8
orthomcl_14302_cons	Q64321	74	1	33	144	13	143	8.77e-11	67.8
orthomcl_14302_cons	Q9D618	79	1	36	148	11	128	8.85e-11	67.8
orthomcl_14302_cons	Q9H116	74	3	40	153	17	140	9.9e-11	67.8
orthomcl_14302_cons	E0CZ16	75	2	34	146	30	147	1.18e-10	67.4
orthomcl_14302_cons	Q801P1	64	1	31	131	1	106	1.21e-10	67
orthomcl_14302_cons	Q7ZVQ8	77	2	31	146	9	130	1.3e-10	67.4
orthomcl_14302_cons	Q8BN78	65	1	36	131	14	110	1.34e-10	67.4
orthomcl_14302_cons	D4A2K4	72	3	31	146	12	133	1.36e-10	67
orthomcl_14302_cons	Q08DS0	72	3	31	146	12	133	1.41e-10	67
orthomcl_14302_cons	Q5ZLD3	88	4	5	142	22	161	1.46e-10	67
orthomcl_14302_cons	Q3U410	72	3	31	146	12	133	1.48e-10	67
orthomcl_14302_cons	Q96PQ7	95	1	15	146	181	317	1.62e-10	67
orthomcl_14302_cons	Q9UJP4	72	3	31	146	12	133	2.08e-10	66.6
orthomcl_14302_cons	Q6DFF7	73	1	35	146	27	144	2.27e-10	66.2
orthomcl_14302_cons	Q3ZCT8	78	2	36	148	13	130	2.32e-10	66.2
orthomcl_14302_cons	Q9P2G9	60	1	49	143	62	161	2.5e-10	66.2
orthomcl_14302_cons	P59280	60	1	49	143	71	170	2.75e-10	66.2
orthomcl_14302_cons	Q56A24	80	2	35	146	47	163	4.76e-10	65.5
orthomcl_14302_cons	Q8BRG6	80	2	35	146	47	163	4.76e-10	65.5
orthomcl_14302_cons	Q6TFL4	80	2	35	146	47	163	5.2e-10	65.1
orthomcl_14302_cons	Q08CL3	71	3	36	146	30	146	5.34e-10	65.1
orthomcl_14302_cons	Q5ZJU2	90	3	29	157	6	147	5.67e-10	65.1
orthomcl_14302_cons	P24768	76	2	36	146	3	118	8.8e-10	64.3
orthomcl_14302_cons	Q8IXQ5	90	2	39	168	29	162	9.2e-10	64.3
orthomcl_14302_cons	Q14526	76	2	30	147	23	154	9.69e-10	64.7
orthomcl_14302_cons	Q5ZI33	90	2	39	168	29	162	1.05e-09	64.3
orthomcl_14302_cons	Q5XHZ6	90	2	39	168	29	162	1.2e-09	63.9
orthomcl_14302_cons	Q9R1Y5	76	2	30	147	23	154	1.29e-09	64.3
orthomcl_14302_cons	Q920Q8	79	1	31	146	9	129	1.41e-09	63.9
orthomcl_14302_cons	Q9JLZ6	69	3	31	147	23	144	1.42e-09	63.9
orthomcl_14302_cons	Q8WZ60	66	2	44	146	62	169	1.48e-09	63.9
orthomcl_14302_cons	Q6DEL7	59	1	55	142	32	124	1.57e-09	63.9
orthomcl_14302_cons	Q96JB3	69	3	31	147	23	144	1.61e-09	63.9
orthomcl_14302_cons	Q8BWA5	129	3	2	189	32	213	1.65e-09	63.5
orthomcl_14302_cons	Q96M94	84	3	36	157	13	147	1.69e-09	63.5
orthomcl_14302_cons	Q9HBE1	68	2	30	138	16	152	1.79e-09	63.5
orthomcl_14302_cons	D3ZA50	84	3	36	157	13	147	1.93e-09	63.5
orthomcl_14302_cons	A2AAX3	84	3	36	157	13	147	1.93e-09	63.5
orthomcl_14302_cons	Q91VL9	63	1	34	131	4	106	1.95e-09	63.5
orthomcl_14302_cons	Q9Y2K1	63	1	34	131	4	106	2.21e-09	63.5
orthomcl_14302_cons	Q9UFB7	58	4	44	142	4	108	2.34e-09	63.5
orthomcl_14302_cons	A6QQY2	90	4	5	142	48	187	2.35e-09	63.2
orthomcl_14302_cons	Q5RAU9	72	3	23	135	7	118	2.51e-09	63.2
orthomcl_14302_cons	P21073	77	2	36	146	3	118	2.61e-09	63.2
orthomcl_14302_cons	Q9Y6Y0	79	1	31	146	9	129	2.91e-09	62.8
orthomcl_14302_cons	O72736	78	2	36	146	3	118	2.93e-09	62.8
orthomcl_14302_cons	Q0GNQ5	76	2	37	146	4	118	2.95e-09	62.8
orthomcl_14302_cons	Q5R774	77	3	30	146	53	179	3.41e-09	62.8
orthomcl_14302_cons	G5ED84	78	2	36	148	93	210	3.51e-09	62.8
orthomcl_14302_cons	Q6ZPT1	78	3	29	142	25	145	3.54e-09	62.8
orthomcl_14302_cons	Q8K3J5	72	3	23	135	7	118	3.61e-09	62.8
orthomcl_14302_cons	P52739	72	3	23	135	7	118	3.62e-09	62.8
orthomcl_14302_cons	Q8BUL5	90	2	39	168	29	162	3.67e-09	62.4
orthomcl_14302_cons	Q14145	77	3	30	146	53	179	3.82e-09	62.4
orthomcl_14302_cons	Q6DFU2	82	1	31	148	9	131	3.84e-09	62.4
orthomcl_14302_cons	Q8QMQ2	78	2	36	146	3	118	4.08e-09	62.4
orthomcl_14302_cons	Q6NYM1	83	1	31	146	15	135	4.16e-09	62.4
orthomcl_14302_cons	Q9P2J3	78	3	29	142	25	145	4.85e-09	62.4
orthomcl_14302_cons	Q9D783	69	1	42	146	21	128	4.91e-09	62.4
orthomcl_14302_cons	Q2T9Z7	78	3	29	142	25	145	5.25e-09	62
orthomcl_14302_cons	Q0D2A9	74	1	35	146	27	144	5.47e-09	62
orthomcl_14302_cons	Q90W33	78	2	31	149	1	124	5.47e-09	62
orthomcl_14302_cons	Q9P2N7	73	3	35	142	73	187	5.97e-09	62
orthomcl_14302_cons	Q684M4	78	3	30	146	53	179	6.63e-09	61.6
orthomcl_14302_cons	Q9H511	128	3	2	189	32	213	7.83e-09	61.6
orthomcl_14302_cons	Q8CA72	78	3	34	148	10	131	8.47e-09	61.6
orthomcl_14302_cons	Q9Z2X8	77	3	30	146	53	179	8.54e-09	61.6
orthomcl_14302_cons	Q5RG82	81	1	31	146	9	129	1.02e-08	61.2
orthomcl_14302_cons	Q9H2C0	78	3	34	148	10	131	1.08e-08	61.2
orthomcl_14302_cons	P57790	78	3	30	146	53	179	1.11e-08	61.2
orthomcl_14302_cons	Q6V595	67	2	44	146	60	167	1.18e-08	60.8
orthomcl_14302_cons	Q6JEL2	81	1	37	146	22	136	1.36e-08	60.8
orthomcl_14302_cons	Q6JEL3	81	1	37	146	22	136	2.05e-08	60.1
orthomcl_14302_cons	Q8NAP3	60	1	36	126	15	110	2.12e-08	60.5
orthomcl_14302_cons	Q9D5V2	81	1	37	146	22	136	2.16e-08	60.1
orthomcl_14302_cons	Q5EXX3	60	1	36	126	15	110	2.34e-08	60.5
orthomcl_14302_cons	B2RXH4	61	2	44	137	24	123	3.26e-08	59.7
orthomcl_14302_cons	Q53GT1	75	1	30	142	26	143	3.67e-08	59.3
orthomcl_14302_cons	Q52KB5	69	2	35	131	20	120	3.85e-08	59.3
orthomcl_14302_cons	Q99JN2	75	1	30	142	26	143	3.94e-08	59.3
orthomcl_14302_cons	D3ZZC3	93	3	30	168	26	177	4.08e-08	59.3
orthomcl_14302_cons	D2HEW7	75	1	30	142	26	143	4.22e-08	59.3
orthomcl_14302_cons	Q3ZB90	77	1	36	146	7	122	7.63e-08	58.5
orthomcl_14302_cons	Q2TBA0	72	1	42	146	21	128	8.53e-08	58.2
orthomcl_14302_cons	Q9P1Z0	31	0	28	83	4	59	9.77e-08	58.5
orthomcl_14302_cons	Q24174	69	1	39	141	88	193	1.06e-07	58.2
orthomcl_14302_cons	Q8WVZ9	78	3	28	146	37	168	1.13e-07	57.8
orthomcl_14302_cons	D4A8X0	31	0	28	83	4	59	1.17e-07	58.2
orthomcl_14302_cons	Q5F293	31	0	28	83	4	59	1.35e-07	57.8
orthomcl_14302_cons	E7F6F9	62	2	54	146	63	160	1.37e-07	57.8
orthomcl_14302_cons	Q80TF4	78	3	31	142	68	186	1.54e-07	57.4
orthomcl_14302_cons	Q5EB39	73	2	42	146	21	130	1.56e-07	57.4
orthomcl_14302_cons	Q8QQ16	80	2	36	146	3	118	1.9e-07	57
orthomcl_14302_cons	Q05516	89	0	22	144	2	124	3.22e-07	56.6
orthomcl_14302_cons	Q8JL69	79	2	36	146	3	118	3.5e-07	56.2
orthomcl_14302_cons	Q28068	57	2	31	127	5	109	3.55e-07	56.2
orthomcl_14302_cons	Q6Q7X9	84	2	14	142	45	164	4.8e-07	55.8
orthomcl_14302_cons	Q9C0H6	77	2	31	146	159	279	6.3e-07	55.5
orthomcl_14302_cons	Q7ZVR6	68	2	35	138	5	113	7.43e-07	55.5
orthomcl_14302_cons	B3DIV9	81	3	27	146	11	131	7.55e-07	55.1
orthomcl_14302_cons	Q9NUA8	82	2	31	146	1	116	8.23e-07	55.5
orthomcl_14302_cons	Q9H0H3	79	2	31	146	23	144	8.73e-07	55.1
orthomcl_14302_cons	P42282	77	1	31	137	10	119	9.24e-07	55.1
orthomcl_14302_cons	O35709	78	1	31	146	23	144	1.03e-06	54.7
orthomcl_14302_cons	O14682	78	1	31	146	23	144	1.06e-06	54.7
orthomcl_14302_cons	Q8R2P1	79	2	31	146	23	144	1.23e-06	54.7
orthomcl_14302_cons	Q8CDE2	57	2	31	127	5	109	1.35e-06	54.3
orthomcl_14302_cons	Q4KLM4	79	2	31	146	23	144	1.36e-06	54.3
orthomcl_14302_cons	Q86V97	79	3	28	146	37	168	1.48e-06	54.3
orthomcl_14302_cons	P17789	77	1	31	137	10	119	1.59e-06	54.3
orthomcl_14302_cons	Q5XI58	57	2	31	127	5	109	1.59e-06	54.3
orthomcl_14302_cons	Q802Y8	90	0	22	144	2	124	1.63e-06	54.3
orthomcl_14302_cons	Q8IN81	69	2	31	131	108	211	2.32e-06	53.9
orthomcl_14302_cons	A1YEX3	46	1	35	111	5	84	2.85e-06	53.1
orthomcl_14302_cons	P24278	46	1	35	111	5	84	2.93e-06	53.1
orthomcl_14302_cons	Q13939	58	2	31	127	5	109	3.9e-06	53.1
orthomcl_14302_cons	Q9W0K7	72	1	40	137	113	213	5.74e-06	52.8
[truncated: 18,749 more rows]

## Sheet: GeneIDConversion
From	To	Species	Gene Name
Q6INA9	setdb1.L	Xenopus laevis	SET domain, bifurcated 1 L homeolog(setdb1.L)
Q9BRZ2	TRIM56	Homo sapiens	tripartite motif containing 56(TRIM56)
O75096	LRP4	Homo sapiens	LDL receptor related protein 4(LRP4)
Q04629	swf1	Saccharomyces cerevisiae S288C	palmitoyltransferase SWF1(SWF1)
O64890	GH9B10	Arabidopsis thaliana	glycosyl hydrolase 9B10(GH9B10)
Q3UHN9	NDST1	Mus musculus	N-deacetylase/N-sulfotransferase (heparan glucosaminyl) 1(Ndst1)
Q58D72	ATL1	Bos taurus	atlastin GTPase 1(ATL1)
O64896	ATTPPA	Arabidopsis thaliana	Haloacid dehalogenase-like hydrolase (HAD) superfamily protein(ATTPPA)
P34891	kin-15	Caenorhabditis elegans	Receptor-like tyrosine-protein kinase kin-15(kin-15)
Q5SWT3	SLC25A35	Mus musculus	solute carrier family 25, member 35(Slc25a35)
Q58D78	GJB3	Bos taurus	gap junction protein beta 3(GJB3)
B9F655	LOC4332036	Oryza sativa Japonica Group	plant intracellular Ras-group-related LRR protein 7(LOC4332036)
A3CK22	ruvB	Streptococcus sanguinis SK36	Holliday junction DNA helicase RuvB(ruvB)
Q4UB16	TA18180	Theileria annulata strain Ankara	small GTP-binding protein Rab1(TA18180)
Q9UGL1	KDM5B	Homo sapiens	lysine demethylase 5B(KDM5B)
P34885	pkc-1	Caenorhabditis elegans	Protein kinase C(pkc-1)
P34888	cwn-1	Caenorhabditis elegans	Protein Wnt-1(cwn-1)
Q8BM47	PLEKHM3	Mus musculus	pleckstrin homology domain containing, family M, member 3(Plekhm3)
P34889	cwn-2	Caenorhabditis elegans	Protein Wnt-2(cwn-2)
Q06770	SERPINA6	Mus musculus	serine (or cysteine) peptidase inhibitor, clade A, member 6(Serpina6)
Q6QU75	PITX3	Danio rerio	paired-like homeodomain 3(pitx3)
O02002	Dcp-1	Drosophila melanogaster	Death caspase-1(Dcp-1)
Q753D9	AGOS
Q96NA8	TSNARE1	Homo sapiens	t-SNARE domain containing 1(TSNARE1)
C3K3D2	PFLU
Q0VGT4	ZGRF1	Mus musculus	zinc finger, GRF-type containing 1(Zgrf1)
Q4A0E7	SSP
O64889	GH9B9	Arabidopsis thaliana	glycosyl hydrolase 9B9(GH9B9)
Q58CU4	ZDHHC16	Bos taurus	zinc finger DHHC-type containing 16(ZDHHC16)
P17789	TTK	Drosophila melanogaster	tramtrack(ttk)
Q58CU2	EPB41L5	Bos taurus	erythrocyte membrane protein band 4.1 like 5(EPB41L5)
P17787	CHRNB2	Homo sapiens	cholinergic receptor nicotinic beta 2 subunit(CHRNB2)
Q8BM54	MYLIP	Mus musculus	myosin regulatory light chain interacting protein(Mylip)
F9W301	LOC4344521	Oryza sativa Japonica Group	kinesin-1-like protein PSS1(LOC4344521)
Q94CI6	SFP2	Arabidopsis thaliana	Major facilitator superfamily protein(SFP2)
Q94CI7	sfp1	Arabidopsis thaliana	Major facilitator superfamily protein(SFP1)
Q92J93	fusA	Rickettsia conorii str. Malish 7	elongation factor G(fusA)
Q0VGT2	GLI2	Mus musculus	GLI-Kruppel family member GLI2(Gli2)
Q6INC8	slc17a8.L	Xenopus laevis	solute carrier family 17 (vesicular glutamate transporter), member 8 L homeolog(slc17a8.L)
Q6V595	KLHL6	Mus musculus	kelch-like 6(Klhl6)
O75078	ADAM11	Homo sapiens	ADAM metallopeptidase domain 11(ADAM11)
O75077	ADAM23	Homo sapiens	ADAM metallopeptidase domain 23(ADAM23)
Q8TD94	KLF14	Homo sapiens	Kruppel like factor 14(KLF14)
O75074	LRP3	Homo sapiens	LDL receptor related protein 3(LRP3)
Q8BLU0	FLRT2	Mus musculus	fibronectin leucine rich transmembrane protein 2(Flrt2)
P98999	adcy9.L	Xenopus laevis	adenylate cyclase 9 L homeolog(adcy9.L)
B4GQJ7	Dper\GL16195	Drosophila persimilis	GL16195 gene product from transcript GL16195-RA(Dper\GL16195)
P68500	CNTN5	Mus musculus	contactin 5(Cntn5)
P28186	RABE1c	Arabidopsis thaliana	RAB GTPase homolog 8A(RABE1c)
P28185	ARA-2	Arabidopsis thaliana	Ras-related small GTP-binding family protein(ARA-2)
P17785	ANXA2	Gallus gallus	annexin A2(ANXA2)
A5DDU4	PGUG
P28188	RA-5	Arabidopsis thaliana	RAS 5(RA-5)
P28187	ARA4	Arabidopsis thaliana	P-loop containing nucleoside triphosphate hydrolases superfamily protein(ARA4)
Q5XM32	RXFP2	Canis lupus familiaris	relaxin/insulin like family peptide receptor 2(RXFP2)
B4HS00	Dsec\GM21049	Drosophila sechellia	GM21049 gene product from transcript GM21049-RA(Dsec\GM21049)
Q0VH32	mnt.L	Xenopus laevis	MAX network transcriptional repressor L homeolog(mnt.L)
P35590	TIE1	Homo sapiens	tyrosine kinase with immunoglobulin like and EGF like domains 1(TIE1)
Q5RJY4	DHRS7B	Rattus norvegicus	dehydrogenase/reductase 7B(Dhrs7b)
Q9UGH3	SLC23A2	Homo sapiens	solute carrier family 23 member 2(SLC23A2)
D0PRN4	NRXN3	Gallus gallus	neurexin 3(NRXN3)
Q32HQ1	SDY
D0PRN3	NRXN3	Gallus gallus	neurexin 3(NRXN3)
Q94CG0	CIPK21	Arabidopsis thaliana	CBL-interacting protein kinase 21(CIPK21)
O75093	SLIT1	Homo sapiens	slit guidance ligand 1(SLIT1)
O34979	yvrO	Bacillus subtilis subsp. subtilis str. 168	ABC transporter ATP-binding protein(yvrO)
O75094	SLIT3	Homo sapiens	slit guidance ligand 3(SLIT3)
P28192	ptp-4	Caenorhabditis elegans	Tyrosine-protein phosphatase 4(ptp-4)
O75095	MEGF6	Homo sapiens	multiple EGF like domains 6(MEGF6)
P28191	ptp-1	Caenorhabditis elegans	Tyrosine-protein phosphatase 1(ptp-1)
A7ME54	ESA
Q71T09	BHLHE22	Gallus gallus	basic helix-loop-helix family member e22(BHLHE22)
Q8ITC7	CapaR	Drosophila melanogaster	Capability receptor(CapaR)
Q06726	nr2f5	Danio rerio	nuclear receptor subfamily 2, group F, member 5(nr2f5)
Q3YAW7	SLC22A7	Oryctolagus cuniculus	solute carrier family 22 member 7(SLC22A7)
Q06725	nr2f1a	Danio rerio	nuclear receptor subfamily 2, group F, member 1a(nr2f1a)
Q06730	ZNF33A	Homo sapiens	zinc finger protein 33A(ZNF33A)
Q06732	ZNF33B	Homo sapiens	zinc finger protein 33B(ZNF33B)
P31016	dlg4	Rattus norvegicus	discs large MAGUK scaffold protein 4(Dlg4)
Q0VGY8	TANC1	Mus musculus	tetratricopeptide repeat, ankyrin repeat and coiled-coil containing 1(Tanc1)
P28161	GSTM2	Homo sapiens	glutathione S-transferase mu 2(GSTM2)
Q3UHK1	SLC2A13	Mus musculus	solute carrier family 2 (facilitated glucose transporter), member 13(Slc2a13)
Q58D34	PI16	Bos taurus	peptidase inhibitor 16(PI16)
F6QZ15	MICAL2	Xenopus tropicalis	microtubule associated monooxygenase, calponin and LIM domain containing 2(mical2)
P33396	LOC100303701	Meleagris gallopavo	uncharacterized LOC100303701(LOC100303701)
P28166	zfh1	Drosophila melanogaster	Zn finger homeodomain 1(zfh1)
P28167	zfh2	Drosophila melanogaster	Zn finger homeodomain 2(zfh2)
Q5M775	SPECC1	Homo sapiens	sperm antigen with calponin homology and coiled-coil domains 1(SPECC1)
E5A0U8	LEMA
Q80UB0	4930486L24Rik	Mus musculus	RIKEN cDNA 4930486L24 gene(4930486L24Rik)
Q9CX98	cyp2u1	Mus musculus	cytochrome P450, family 2, subfamily u, polypeptide 1(Cyp2u1)
Q9CX99	GRAP	Mus musculus	GRB2-related adaptor protein(Grap)
Q08879	FBLN1	Mus musculus	fibulin 1(Fbln1)
O75064	DENND4B	Homo sapiens	DENN domain containing 4B(DENND4B)
Q9VHA0	Scm	Drosophila melanogaster	Sex comb on midleg(Scm)
Q4K4K8	PFL
Q08881	ITK	Homo sapiens	IL2 inducible T-cell kinase(ITK)
P46368	H16
Q8W0H5	LOC4324813	Oryza sativa Japonica Group	probable anion transporter 3, chloroplastic(LOC4324813)
P46367	ALD4	Saccharomyces cerevisiae S288C	aldehyde dehydrogenase (NADP(+)) ALD4(ALD4)
Q2LE78	btbd6.L	Xenopus laevis	BTB (POZ) domain containing 6 L homeolog(btbd6.L)
B4I414	Dsec\GM10627	Drosophila sechellia	GM10627 gene product from transcript GM10627-RA(Dsec\GM10627)
W5PSH7	UCP1	Ovis aries	uncoupling protein 1(UCP1)
Q6DEH3	camk2d1	Danio rerio	calcium/calmodulin-dependent protein kinase (CaM kinase) II delta 1(camk2d1)
Q9UH03	37865	Homo sapiens	septin 3(SEPT3)
P31007	DLG1	Drosophila melanogaster	discs large 1(dlg1)
P28174	hoxc3a	Danio rerio	homeo box C3a(hoxc3a)
Q8ICR0	PfCDPK2	Plasmodium falciparum 3D7	calcium-dependent protein kinase(PfCDPK2)
Q8BM13	OLFM2	Mus musculus	olfactomedin 2(Olfm2)
P28178	pkgB	Dictyostelium discoideum AX4	SGK family protein kinase(pkgB)
Q71SP5	CNR1	Macaca mulatta	cannabinoid receptor 1(CNR1)
Q753C6	AGOS
Q9UGM3	DMBT1	Homo sapiens	deleted in malignant brain tumors 1(DMBT1)
Q4I8S2	FGSG
Q5M757	AT4G00840	Arabidopsis thaliana	DHHC-type zinc finger family protein(AT4G00840)
Q6Z8C8	LOC4330434	Oryza sativa Japonica Group	cyclin-dependent kinase F-4(LOC4330434)
Q9CX84	RGS19	Mus musculus	regulator of G-protein signaling 19(Rgs19)
O75037	KIF21B	Homo sapiens	kinesin family member 21B(KIF21B)
Q75WV3	LOC4330221	Oryza sativa Japonica Group	probable trehalose-phosphate phosphatase 1(LOC4330221)
Q9NEW6	rsp-3	Caenorhabditis elegans	Probable splicing factor, arginine/serine-rich 3(rsp-3)
Q08850	STX4	Rattus norvegicus	syntaxin 4(Stx4)
Q804X6	F9	Gallus gallus	coagulation factor IX(F9)
Q06710	PAX8	Homo sapiens	paired box 8(PAX8)
P28147	TBP1	Arabidopsis thaliana	TATA binding protein 1(TBP1)
P28148	tbp2	Arabidopsis thaliana	TATA binding protein 2(TBP2)
O64825	LYK4	Arabidopsis thaliana	protein kinase family protein / peptidoglycan-binding LysM domain-containing protein(LYK4)
Q86SJ6	DSG4	Homo sapiens	desmoglein 4(DSG4)
Q08857	CD36	Mus musculus	CD36 antigen(Cd36)
Q08863	LOC100328910	Oryctolagus cuniculus	glutathione S-transferase alpha I(LOC100328910)
P32597	sth1	Saccharomyces cerevisiae S288C	RSC chromatin remodeling complex ATPase subunit STH1(STH1)
O75051	PLXNA2	Homo sapiens	plexin A2(PLXNA2)
Q08862	LOC100328911	Oryctolagus cuniculus	glutathione S-transferase Yc(LOC100328911)
Q86SJ2	AMIGO2	Homo sapiens	adhesion molecule with Ig like domain 2(AMIGO2)
P33368	yohF	Escherichia coli str. K-12 substr. MG1655	putative oxidoreductase(yohF)
O64827	SUVR5	Arabidopsis thaliana	histone-lysine N-methyltransferase SUVR5(SUVR5)
Q9UGM1	CHRNA9	Homo sapiens	cholinergic receptor nicotinic alpha 9 subunit(CHRNA9)
Q8BLR2	CPNE4	Mus musculus	copine IV(Cpne4)
Q2PG45	TBXAS1	Macaca fascicularis	thromboxane A synthase 1(TBXAS1)
Q8TDC3	BRSK1	Homo sapiens	BR serine/threonine kinase 1(BRSK1)
A4IIT5	olfml2a	Xenopus tropicalis	olfactomedin like 2A(olfml2a)
Q80U62	rubcn	Mus musculus	RUN domain and cysteine-rich domain containing, Beclin 1-interacting protein(Rubcn)
P31053	CD37	Rattus norvegicus	CD37 molecule(Cd37)
P32587	pyp3	Schizosaccharomyces pombe 972h-	protein-tyrosine phosphatase Pyp3(pyp3)
Q9CXF7	CHD1L	Mus musculus	chromodomain helicase DNA binding protein 1-like(Chd1l)
P32586	pyp2	Schizosaccharomyces pombe 972h-	tyrosine phosphatase Pyp2(pyp2)
P29250	LOC4334049	Oryza sativa Japonica Group	linoleate 9S-lipoxygenase 2(LOC4334049)
Q5RJR2	TWF1	Rattus norvegicus	twinfilin actin-binding protein 1(Twf1)
Q9UGC6	RGS17	Homo sapiens	regulator of G-protein signaling 17(RGS17)
Q5RJR4	Zfp467	Rattus norvegicus	zinc finger protein 467(Zfp467)
Q9BRR0	ZKSCAN3	Homo sapiens	zinc finger with KRAB and SCAN domains 3(ZKSCAN3)
Q9BS31	ZNF649	Homo sapiens	zinc finger protein 649(ZNF649)
Q9BS34	ZNF670	Homo sapiens	zinc finger protein 670(ZNF670)
Q6R5N8	tlr13	Mus musculus	toll-like receptor 13(Tlr13)
P17713	LOC100198593	Hydra vulgaris	tyrosine-protein kinase STK-like(LOC100198593)
P17712	GCK	Rattus norvegicus	glucokinase(Gck)
Q15929	ZNF56	Homo sapiens	zinc finger protein 56(ZNF56)
Q15928	ZNF141	Homo sapiens	zinc finger protein 141(ZNF141)
P17710	HK1	Mus musculus	hexokinase 1(Hk1)
Q6PST4	ATL1	Rattus norvegicus	atlastin GTPase 1(Atl1)
P29269	MYL9	Sus scrofa	myosin light chain 9(MYL9)
P56129	HP0290	Helicobacter pylori 26695	diaminopimelate decarboxylase(HP0290)
Q8TDD2	SP7	Homo sapiens	Sp7 transcription factor(SP7)
P30437	CYP17A1	Oncorhynchus mykiss	cytochrome P450, family 17, subfamily A, polypeptide 1(cyp17a1)
Q9D9E0	SLC22A17	Mus musculus	solute carrier family 22 (organic cation transporter), member 17(Slc22a17)
Q9CXE0	PRDM5	Mus musculus	PR domain containing 5(Prdm5)
Q96NI8	ZNF570	Homo sapiens	zinc finger protein 570(ZNF570)
P32573	SPS19	Saccharomyces cerevisiae S288C	Sps19p(SPS19)
P30430	FUR1	Drosophila melanogaster	Furin 1(Fur1)
P30432	fur2	Drosophila melanogaster	Furin 2(Fur2)
Q96NI6	LRFN5	Homo sapiens	leucine rich repeat and fibronectin type III domain containing 5(LRFN5)
P32571	DOA4	Saccharomyces cerevisiae S288C	ubiquitin-specific protease DOA4(DOA4)
P32577	CSK	Rattus norvegicus	c-src tyrosine kinase(Csk)
Q6DEL7	KLHL15	Danio rerio	kelch-like family member 15(klhl15)
Q80U58	PUM2	Mus musculus	pumilio RNA-binding family member 2(Pum2)
Q6PT52	CLCA1	Macaca mulatta	chloride channel accessory 1(CLCA1)
Q3UHX8	NKX6-3	Mus musculus	NK6 homeobox 3(Nkx6-3)
Q9VM33	ico	Drosophila melanogaster	iconoclast(ico)
O93297	cyp2k4	Oncorhynchus mykiss	cytochrome P450 2K4(cyp2k4)
Q15911	ZFHX3	Homo sapiens	zinc finger homeobox 3(ZFHX3)
Q15910	EZH2	Homo sapiens	enhancer of zeste 2 polycomb repressive complex 2 subunit(EZH2)
P32581	IME2	Saccharomyces cerevisiae S288C	protein kinase IME2(IME2)
Q6DEL1	SLC38A7	Danio rerio	solute carrier family 38, member 7(slc38a7)
P17709	Glk1	Saccharomyces cerevisiae S288C	glucokinase(GLK1)
O65934	Rv1747	Mycobacterium tuberculosis H37Rv	ABC transporter ATP-binding protein/permease(Rv1747)
P17706	PTPN2	Homo sapiens	protein tyrosine phosphatase, non-receptor type 2(PTPN2)
P0C546	SLC25A42	Rattus norvegicus	solute carrier family 25, member 42(Slc25a42)
Q9VHM6	CG11762	Drosophila melanogaster	CG11762 gene product from transcript CG11762-RA(CG11762)
B7NER0	lldD	Escherichia coli UMN026	L-lactate dehydrogenase(lldD)
Q15916	ZBTB6	Homo sapiens	zinc finger and BTB domain containing 6(ZBTB6)
Q15915	ZIC1	Homo sapiens	Zic family member 1(ZIC1)
Q5F5B4	NGO2015	Neisseria gonorrhoeae FA 1090	release factor glutamine methyltransferase(NGO2015)
Q86SG2	ANKRD23	Homo sapiens	ankyrin repeat domain 23(ANKRD23)
Q04692	SMARCAD1	Mus musculus	SWI/SNF-related, matrix-associated actin-dependent regulator of chromatin, subfamily a, containing DEAD/H box 1(Smarcad1)
Q6R5P0	Tlr11	Mus musculus	toll-like receptor 11(Tlr11)
P32568	SNQ2	Saccharomyces cerevisiae S288C	ATP-binding cassette transporter SNQ2(SNQ2)
P30427	PLEC	Rattus norvegicus	plectin(Plec)
P32565	RPN2	Saccharomyces cerevisiae S288C	proteasome regulatory particle base subunit RPN2(RPN2)
Q9MA93	AT3G05260	Arabidopsis thaliana	NAD(P)-binding Rossmann-fold superfamily protein(AT3G05260)
Q6Q560	ISD11	Saccharomyces cerevisiae S288C	Isd11p(ISD11)
Q9MA90	pnc1	Arabidopsis thaliana	peroxisomal adenine nucleotide carrier 1(PNC1)
Q0J006	LOC4347710	Oryza sativa Japonica Group	proteasome subunit alpha type-7-B(LOC4347710)
Q80U87	USP8	Mus musculus	ubiquitin specific peptidase 8(Usp8)
P32562	cdc5	Saccharomyces cerevisiae S288C	polo kinase CDC5(CDC5)
Q6V4S5	SDK2	Mus musculus	sidekick cell adhesion molecule 2(Sdk2)
P03949	abl-1	Caenorhabditis elegans	Tyrosine-protein kinase abl-1(abl-1)
P03940	Cyp21a1	Mus musculus	cytochrome P450, family 21, subfamily a, polypeptide 1(Cyp21a1)
Q04688	Ets97D	Drosophila melanogaster	Ets at 97D(Ets97D)
Q15907	RAB11B	Homo sapiens	RAB11B, member RAS oncogene family(RAB11B)
Q9BRP0	OVOL2	Homo sapiens	ovo like zinc finger 2(OVOL2)
O65924	AT2G19210	Arabidopsis thaliana	Leucine-rich repeat transmembrane protein kinase protein(AT2G19210)
Q86SG6	NEK8	Homo sapiens	NIMA related kinase 8(NEK8)
Q4VC17	ADAMTS18	Mus musculus	a disintegrin-like and metallopeptidase (reprolysin type) with thrombospondin type 1 motif, 18(Adamts18)
Q80U72	SCRIB	Mus musculus	scribbled planar cell polarity(Scrib)
P02671	FGA	Homo sapiens	fibrinogen alpha chain(FGA)
A4IIW9	LINGO1	Xenopus tropicalis	leucine rich repeat and Ig domain containing 1(lingo1)
Q2PG55	SLC6A13	Macaca fascicularis	solute carrier family 6 member 13(SLC6A13)
A4IIW7	CDK14	Xenopus tropicalis	cyclin-dependent kinase 14(cdk14)
M3XQV7	BTBD3	Mustela putorius furo	BTB domain containing 3(BTBD3)
Q9MA83	RLP30	Arabidopsis thaliana	receptor like protein 30(RLP30)
Q8TDB8	slc2a14	Homo sapiens	solute carrier family 2 member 14(SLC2A14)
Q8GAI8	SAD	Paenarthrobacter nicotinovorans	succinic semialdehyde dehydrogenase(sad)
Q80U78	PUM1	Mus musculus	pumilio RNA-binding family member 1(Pum1)
Q8TDB6	DTX3L	Homo sapiens	deltex E3 ubiquitin ligase 3L(DTX3L)
Q6XYQ8	SYT10	Homo sapiens	synaptotagmin 10(SYT10)
Q96NG5	ZNF558	Homo sapiens	zinc finger protein 558(ZNF558)
B5DK35	Dpse\GA29083	Drosophila pseudoobscura pseudoobscura	GA29083 gene product from transcript GA29083-RC(Dpse\GA29083)
P30411	BDKRB2	Homo sapiens	bradykinin receptor B2(BDKRB2)
Q96NG8	ZNF582	Homo sapiens	zinc finger protein 582(ZNF582)
Q6AZH6	faf2.S	Xenopus laevis	Fas associated factor family member 2 S homeolog(faf2.S)
Q9CXC9	ETV5	Mus musculus	ets variant 5(Etv5)
Q5SWK7	RNF145	Mus musculus	ring finger protein 145(Rnf145)
Q43463	LOC100785104	Glycine max	ras-related protein Rab7(LOC100785104)
Q805E5	CHST14	Danio rerio	carbohydrate (N-acetylgalactosamine 4-0) sulfotransferase 14(chst14)
P03951	F11	Homo sapiens	coagulation factor XI(F11)
P03952	KLKB1	Homo sapiens	kallikrein B1(KLKB1)
P03953	CFD	Mus musculus	complement factor D (adipsin)(Cfd)
Q86SF2	GALNT7	Homo sapiens	polypeptide N-acetylgalactosaminyltransferase 7(GALNT7)
Q29L50	Dpse\GA14249	Drosophila pseudoobscura pseudoobscura	GA14249 gene product from transcript GA14249-RC(Dpse\GA14249)
P29293	ACR	Rattus norvegicus	acrosin(Acr)
P29294	MYLK	Oryctolagus cuniculus	myosin light chain kinase(MYLK)
Q2PG84	sox1.S	Xenopus laevis	SRY-box 1 S homeolog(sox1.S)
Q8BM88	CTSO	Mus musculus	cathepsin O(Ctso)
Q8TDG4	HELQ	Homo sapiens	helicase, POLQ-like(HELQ)
P68566	m151R	Myxoma virus	m151R(m151R)
P68565	m151R	Myxoma virus	m151R(m151R)
Q296F7	Dpse\GA15505	Drosophila pseudoobscura pseudoobscura	GA15505 gene product from transcript GA15505-RA(Dpse\GA15505)
Q04665	GPA2	Schizosaccharomyces pombe 972h-	heterotrimeric G protein alpha-2 subunit Gpa2(gpa2)
Q96ND8	ZNF583	Homo sapiens	zinc finger protein 583(ZNF583)
Q03936	ZNF92	Homo sapiens	zinc finger protein 92(ZNF92)
Q03938	ZNF90	Homo sapiens	zinc finger protein 90(ZNF90)
Q8CMK6	SE1848	Staphylococcus epidermidis ATCC 12228	molybdopterin biosynthesis moaB(SE1848)
Q2PFV2	CASP3	Macaca fascicularis	caspase 3(CASP3)
Q80U95	UBE3C	Mus musculus	ubiquitin protein ligase E3C(Ube3c)
Q2PFV7	ACTN1	Macaca fascicularis	actinin alpha 1(ACTN1)
Q25197	LOC100214733	Hydra vulgaris	putative insulin-like peptide receptor(LOC100214733)
P0C583	NCU11181	Neurospora crassa OR74A	Ras superfamily GTPase(NCU11181)
Q04683	CXCR5	Mus musculus	chemokine (C-X-C motif) receptor 5(Cxcr5)
P0C582	NCU10732	Neurospora crassa OR74A	mitochondrial dicarboxylate transporter(NCU10732)
Q8BLX7	COL16A1	Mus musculus	collagen, type XVI, alpha 1(Col16a1)
P33303	sfc1	Saccharomyces cerevisiae S288C	Sfc1p(SFC1)
Q4JT40	fusA	Corynebacterium jeikeium K411	elongation factor G(fusA)
P33302	PDR5	Saccharomyces cerevisiae S288C	ATP-binding cassette multidrug transporter PDR5(PDR5)
Q8BM92	CDH7	Mus musculus	cadherin 7, type 2(Cdh7)
Q9PPW7	fusA	Ureaplasma parvum serovar 3 str. ATCC 700970	elongation factor G(fusA)
Q2NFC3	MSP
Q04YY5	LBL
Q8TDI0	CHD5	Homo sapiens	chromodomain helicase DNA binding protein 5(CHD5)
Q04678	SSRP1	Gallus gallus	structure specific recognition protein 1(SSRP1)
P02602	MYL1	Oryctolagus cuniculus	myosin light chain 1(MYL1)
Q8BM96	ADGRG7	Mus musculus	adhesion G protein-coupled receptor G7(Adgrg7)
P02600	MYL1	Rattus norvegicus	myosin, light chain 1(Myl1)
Q03944	VPS64	Saccharomyces cerevisiae S288C	Vps64p(VPS64)
P02607	MYL6	Gallus gallus	myosin, light chain 6, alkali, smooth muscle and non-muscle(MYL6)
P02606	MYL3	Gallus gallus	myosin, light chain 3, alkali; ventricular, skeletal, slow(MYL3)
P02605	MYL1	Gallus gallus	myosin, light chain 1, alkali; skeletal, fast(MYL1)
Q96NE9	FRMD6	Homo sapiens	FERM domain containing 6(FRMD6)
P02604	MYL1	Gallus gallus	myosin, light chain 1, alkali; skeletal, fast(MYL1)
Q55A09	DDB
Q5N800	LOC4327178	Oryza sativa Japonica Group	probable chlorophyll(ide) b reductase NYC1, chloroplastic(LOC4327178)
Q8ZQE4	macB	Salmonella enterica subsp. enterica serovar Typhimurium str. LT2	macrolide efflux ATP-binding protein/permease MacB(macB)
P29275	ADORA2B	Homo sapiens	adenosine A2b receptor(ADORA2B)
Q04650	LMX1A	Mesocricetus auratus	LIM homeobox transcription factor 1 alpha(Lmx1a)
P17741	HMGB2	Sus scrofa	high mobility group box 2(HMGB2)
P29274	ADORA2A	Homo sapiens	adenosine A2a receptor(ADORA2A)
Q04652	KEL	Drosophila melanogaster	kelch(kel)
P29276	ADORA2B	Rattus norvegicus	adenosine A2B receptor(Adora2b)
P02612	MYL9	Gallus gallus	myosin, light chain 9, regulatory(MYL9)
Q04649	CDX2	Mesocricetus auratus	caudal type homeobox 2(Cdx2)
Q8BLY3	LRFN3	Mus musculus	leucine rich repeat and fibronectin type III domain containing 3(Lrfn3)
Q9VLU4	Spn28Dc	Drosophila melanogaster	Serpin 28Dc(Spn28Dc)
Q9VM64	ihog	Drosophila melanogaster	interference hedgehog(ihog)
Q9VLU5	WWOX	Drosophila melanogaster	WW domain containing oxidoreductase(Wwox)
Q5JKW1	LOC4326167	Oryza sativa Japonica Group	kinesin-4(LOC4326167)
Q28203	CD40	Bos taurus	CD40 molecule(CD40)
P32519	ELF1	Homo sapiens	E74 like ETS transcription factor 1(ELF1)
Q8TDF5	NETO1	Homo sapiens	neuropilin and tolloid like 1(NETO1)
Q8TDF6	RASGRP4	Homo sapiens	RAS guanyl releasing protein 4(RASGRP4)
P34892	kin-16	Caenorhabditis elegans	Receptor-like tyrosine-protein kinase kin-16(kin-16)
Q03923	ZNF85	Homo sapiens	zinc finger protein 85(ZNF85)
Q58D85	f2rl2	Bos taurus	coagulation factor II thrombin receptor like 2(F2RL2)
Q03924	ZNF117	Homo sapiens	zinc finger protein 117(ZNF117)
Q9BRS8	LARP6	Homo sapiens	La ribonucleoprotein domain family member 6(LARP6)
Q6CA87	YALI0D04961g	Yarrowia lipolytica CLIB122	YALI0D04961p(YALI0D04961g)
P03999	OPN1SW	Homo sapiens	opsin 1 (cone pigments), short-wave-sensitive(OPN1SW)
Q9VM51	CG3476	Drosophila melanogaster	CG3476 gene product from transcript CG3476-RA(CG3476)
Q2LE08	foxp1b	Danio rerio	forkhead box P1b(foxp1b)
F6YCR7	Rhox13	Mus musculus	reproductive homeobox 13(Rhox13)
Q5M7C3	sap130.L	Xenopus laevis	Sin3A associated protein 130kDa L homeolog(sap130.L)
Q9VLZ7	Cyp4d21	Drosophila melanogaster	CG6730 gene product from transcript CG6730-RA(Cyp4d21)
A1CZE5	NFIA
Q9BSK1	ZNF577	Homo sapiens	zinc finger protein 577(ZNF577)
Q6DF55	VASN	Xenopus tropicalis	vasorin(vasn)
Q9BSJ8	ESYT1	Homo sapiens	extended synaptotagmin 1(ESYT1)
Q9D9M2	USP12	Mus musculus	ubiquitin specific peptidase 12(Usp12)
Q9D9M0	Prss52	Mus musculus	protease, serine 52(Prss52)
Q8CN04	SE2116	Staphylococcus epidermidis ATCC 12228	1-pyrroline-5-carboxylate dehydrogenase(SE2116)
A4IIM2	CELF2	Xenopus tropicalis	CUGBP, Elav-like family member 2(celf2)
Q8BLB7	L3MBTL3	Mus musculus	l(3)mbt-like 3 (Drosophila)(L3mbtl3)
Q9XWB9	bath-36	Caenorhabditis elegans	BTB and MATH domain-containing protein 36(bath-36)
Q80TM6	R3HDM2	Mus musculus	R3H domain containing 2(R3hdm2)
Q5M7D1	dnajc27.S	Xenopus laevis	DnaJ heat shock protein family (Hsp40) member C27 S homeolog(dnajc27.S)
P00451	F8	Homo sapiens	coagulation factor VIII(F8)
P37959	yusZ	Bacillus subtilis subsp. subtilis str. 168	oxidoreductase(yusZ)
Q29KH2	Dpse\GA17651	Drosophila pseudoobscura pseudoobscura	GA17651 gene product from transcript GA17651-RA(Dpse\GA17651)
Q3THE2	MYL12B	Mus musculus	myosin, light chain 12B, regulatory(Myl12b)
Q5RJI5	BRSK1	Mus musculus	BR serine/threonine kinase 1(Brsk1)
Q9BSK4	FEM1A	Homo sapiens	fem-1 homolog A(FEM1A)
P56199	ITGA1	Homo sapiens	integrin subunit alpha 1(ITGA1)
B4NAL6	Dwil\GK11355	Drosophila willistoni	GK11355 gene product from transcript GK11355-RA(Dwil\GK11355)
Q9BSK2	SLC25A33	Homo sapiens	solute carrier family 25 member 33(SLC25A33)
Q5WM45	foxd4l1.1	Xenopus tropicalis	forkhead box D4-like 1, gene 1(foxd4l1.1)
Q8MYF2	rabJ	Dictyostelium discoideum AX4	Rab GTPase(rabJ)
Q8MYF1	DDB
Q8IU80	tmprss6	Homo sapiens	transmembrane protease, serine 6(TMPRSS6)
Q8BLE7	SLC17A6	Mus musculus	solute carrier family 17 (sodium-dependent inorganic phosphate cotransporter), member 6(Slc17a6)
Q80TN5	ZDHHC17	Mus musculus	zinc finger, DHHC domain containing 17(Zdhhc17)
Q15973	ZNF124	Homo sapiens	zinc finger protein 124(ZNF124)
P00488	F13A1	Homo sapiens	coagulation factor XIII A chain(F13A1)
Q03963	eif2ak2	Mus musculus	eukaryotic translation initiation factor 2-alpha kinase 2(Eif2ak2)
Q6YW62	LOC4345450	Oryza sativa Japonica Group	ABC transporter G family member 44(LOC4345450)
O93235	cirbp.L	Xenopus laevis	cold inducible RNA binding protein L homeolog(cirbp.L)
Q8CN24	SE2071	Staphylococcus epidermidis ATCC 12228	aldehyde dehydrogenase(SE2071)
Q96MM3	ZFP42	Homo sapiens	ZFP42 zinc finger protein(ZFP42)
Q9VI58	Tailor	Drosophila melanogaster	CG1091 gene product from transcript CG1091-RB(Tailor)
Q7LGA3	HS2ST1	Homo sapiens	heparan sulfate 2-O-sulfotransferase 1(HS2ST1)
F1RA39	mical2b	Danio rerio	microtubule associated monoxygenase, calponin and LIM domain containing 2b(mical2b)
A4IJ06	RASGRP1	Xenopus tropicalis	RAS guanyl releasing protein 1 (calcium and DAG-regulated)(rasgrp1)
Q5RJH3	CDH12	Mus musculus	cadherin 12(Cdh12)
Q8IU85	CAMK1D	Homo sapiens	calcium/calmodulin dependent protein kinase ID(CAMK1D)
A4IJ05	syt17	Xenopus tropicalis	synaptotagmin 17(syt17)
B4IT27	Dyak\GE16371	Drosophila yakuba	GE16371 gene product from transcript GE16371-RC(Dyak\GE16371)
Q8BLF2	CDKL3	Mus musculus	cyclin-dependent kinase-like 3(Cdkl3)
P30373	BZFP1	Gallus gallus	B-locus zinc finger protein 1(BZFP1)
P30372	CHRM2	Gallus gallus	cholinergic receptor, muscarinic 2(CHRM2)
Q8BLD6	ankrd55	Mus musculus	ankyrin repeat domain 55(Ankrd55)
B7NDW0	kefG	Escherichia coli UMN026	glutathione-regulated potassium-efflux system ancillary protein KefG(kefG)
Q32HA1	ruvB	Shigella dysenteriae Sd197	branch migration; repair(ruvB)
Q28107	F5	Bos taurus	coagulation factor V(F5)
Q28106	CNTN1	Bos taurus	contactin 1(CNTN1)
Q8BLD9	DRD5	Mus musculus	dopamine receptor D5(Drd5)
Q6IN38	WIF1	Rattus norvegicus	Wnt inhibitory factor 1(Wif1)
F8W2M1	HACE1	Danio rerio	HECT domain and ankyrin repeat containing E3 ubiquitin protein ligase 1(hace1)
A1C9W6	ACLA
Q00288	PAX8	Mus musculus	paired box 8(Pax8)
P32600	TOR2	Saccharomyces cerevisiae S288C	phosphatidylinositol kinase-related protein kinase TOR2(TOR2)
Q8CN40	SE2036	Staphylococcus epidermidis ATCC 12228	oxidoreductase(SE2036)
Q6AZB0	BOC	Mus musculus	biregional cell adhesion molecule-related/down-regulated by oncogenes (Cdon) binding protein(Boc)
Q8GAK7	ADH	Paenarthrobacter nicotinovorans	NAD/NADP aldehyde dehydrogenase(adh)
D3ZDI6	MYLIP	Rattus norvegicus	myosin regulatory light chain interacting protein(Mylip)
P30352	SRSF2	Gallus gallus	serine/arginine-rich splicing factor 2(SRSF2)
Q6AZB8	HARBI1	Danio rerio	harbinger transposase derived 1(harbi1)
Q5N892	LOC4324749	Oryza sativa Japonica Group	auxin transporter-like protein 1(LOC4324749)
Q28142	NRXN1	Bos taurus	neurexin 1(NRXN1)
Q68LP1	MIB2	Rattus norvegicus	mindbomb E3 ubiquitin protein ligase 2(Mib2)
Q28146	NRXN1	Bos taurus	neurexin 1(NRXN1)
Q9CXI3	MOXD1	Mus musculus	monooxygenase, DBH-like 1(Moxd1)
Q2RHT7	ruvB	Moorella thermoacetica ATCC 39073	Holliday junction DNA helicase RuvB(ruvB)
P29341	PABPC1	Mus musculus	poly(A) binding protein, cytoplasmic 1(Pabpc1)
P56163	dpf1	Rattus norvegicus	double PHD fingers 1(Dpf1)
Q9C516	XLG3	Arabidopsis thaliana	extra-large GTP-binding protein 3(XLG3)
P02679	FGG	Homo sapiens	fibrinogen gamma chain(FGG)
P02676	FGB	Bos taurus	fibrinogen beta chain(FGB)
Q02487	DSC2	Homo sapiens	desmocollin 2(DSC2)
P02675	FGB	Homo sapiens	fibrinogen beta chain(FGB)
B7NDU8	fusA	Escherichia coli UMN026	elongation factor G(fusA)
O65902	CAP1	Arabidopsis thaliana	cyclase associated protein 1(CAP1)
Q8TE12	LMX1A	Homo sapiens	LIM homeobox transcription factor 1 alpha(LMX1A)
A0QL36	fusA	Mycobacterium avium subsp. paratuberculosis K-10	elongation factor G(fusA)
P37996	ARL3	Rattus norvegicus	ADP ribosylation factor like GTPase 3(Arl3)
Q94CU5	LOC4324792	Oryza sativa Japonica Group	serine/threonine-protein kinase Nek5(LOC4324792)
Q9UHA2	SS18L2	Homo sapiens	SS18 like 2(SS18L2)
Q6U8D7	FOXP3	Macaca fascicularis	forkhead box P3(FOXP3)
Q80TQ5	PLEKHM2	Mus musculus	pleckstrin homology domain containing, family M (with RUN domain) member 2(Plekhm2)
Q2NFM3	MSP
Q32GZ5	hemK	Shigella dysenteriae Sd197	N5-glutamine S-adenosyl-L-methionine-dependent methyltransferase(hemK)
O59219	PH
P02680	FGG	Rattus norvegicus	fibrinogen gamma chain(Fgg)
Q9C509	DPL1	Arabidopsis thaliana	dihydrosphingosine phosphate lyase(DPL1)
Q8BLA8	TRPA1	Mus musculus	transient receptor potential cation channel, subfamily A, member 1(Trpa1)
A7Y7X5	ZNF711	Danio rerio	zinc finger protein 711(znf711)
Q6IN01	PPP1R3B	Rattus norvegicus	protein phosphatase 1, regulatory subunit 3B(Ppp1r3b)
P29317	EPHA2	Homo sapiens	EPH receptor A2(EPHA2)
P29318	EPHA3	Gallus gallus	EPH receptor A3(EPHA3)
Q15937	ZNF79	Homo sapiens	zinc finger protein 79(ZNF79)
P29319	EPHA3	Mus musculus	Eph receptor A3(Epha3)
O94720	SPCC1393.08	Schizosaccharomyces pombe 972h-	transcription factor, zf-GATA type (predicted)(SPCC1393.08)
Q5M7E1	clvs1.L	Xenopus laevis	clavesin 1 L homeolog(clvs1.L)
P37965	glpQ	Bacillus subtilis subsp. subtilis str. 168	glycerophosphoryl diester phosphodiesterase(glpQ)
Q15935	ZNF77	Homo sapiens	zinc finger protein 77(ZNF77)
Q6T310	RASL11A	Homo sapiens	RAS like family 11 member A(RASL11A)
Q80TR1	ADGRL1	Mus musculus	adhesion G protein-coupled receptor L1(Adgrl1)
Q80TR4	SLIT1	Mus musculus	slit homolog 1 (Drosophila)(Slit1)
Q8BLB0	ZFP3	Mus musculus	zinc finger protein 3(Zfp3)
A1JRJ5	ruvB	Yersinia enterocolitica subsp. enterocolitica 8081	Holliday junction DNA helicase RuvB(ruvB)
Q0VGE8	ZNF816	Homo sapiens	zinc finger protein 816(ZNF816)
P29321	EPHA8	Rattus norvegicus	Eph receptor A8(Epha8)
Q3IM24	NP
P29320	EPHA3	Homo sapiens	EPH receptor A3(EPHA3)
Q9VHP4	Cyp313b1	Drosophila melanogaster	CG9716 gene product from transcript CG9716-RB(Cyp313b1)
P30337	CHN1	Rattus norvegicus	chimerin 1(Chn1)
P29323	EPHB2	Homo sapiens	EPH receptor B2(EPHB2)
P29322	EPHA8	Homo sapiens	EPH receptor A8(EPHA8)
Q6DEY7	PABPC1L	Xenopus tropicalis	poly(A) binding protein, cytoplasmic 1-like(pabpc1l)
Q804H7	birc5.2.L	Xenopus laevis	baculoviral IAP repeat containing 5 L homeolog(birc5.2.L)
A7Y7W3	NANOG	Gallus gallus	Nanog homeobox(NANOG)
P00435	GPX1	Bos taurus	glutathione peroxidase 1(GPX1)
P02699	RHO	Bos taurus	rhodopsin(RHO)
Q9XWD6	ced-1	Caenorhabditis elegans	Cell death abnormality protein 1(ced-1)
Q80TS3	ADGRL3	Mus musculus	adhesion G protein-coupled receptor L3(Adgrl3)
Q18GX3	HQ
Q8PE75	lldD	Xanthomonas campestris pv. campestris str. ATCC 33913	L-lactate dehydrogenase(lldD)
Q6Z829	LOC4328224	Oryza sativa Japonica Group	wee1-like protein kinase(LOC4328224)
Q28153	CELA1	Bos taurus	chymotrypsin like elastase family member 1(CELA1)
Q80TS5	Zfp423	Mus musculus	zinc finger protein 423(Zfp423)
Q752Q3	AGOS
Q28156	PDE5A	Bos taurus	phosphodiesterase 5A(PDE5A)
D2HNW6	RFX6	Ailuropoda melanoleuca	regulatory factor X6(RFX6)
P56177	DLX1	Homo sapiens	distal-less homeobox 1(DLX1)
P56178	DLX5	Homo sapiens	distal-less homeobox 5(DLX5)
C5B9T2	ruvB	Edwardsiella ictaluri 93-146	Holliday junction DNA helicase RuvB(ruvB)
Q3ILP5	fusA	Pseudoalteromonas haloplanktis TAC125	elongation factor G 1(fusA)
P56179	DLX6	Homo sapiens	distal-less homeobox 6(DLX6)
Q28151	ZNF146	Bos taurus	zinc finger protein 146(ZNF146)
A1DZY4	RASL11A	Danio rerio	RAS-like, family 11, member A(rasl11a)
A7Y7W2	pou5f3	Gallus gallus	POU domain class 5 transcription factor 3(Pou5f3)
Q5RJK8	ACBD6	Rattus norvegicus	acyl-CoA binding domain containing 6(Acbd6)
Q6IMI6	SULT1C3	Homo sapiens	sulfotransferase family 1C member 3(SULT1C3)
Q6IMI4	SULT6B1	Homo sapiens	sulfotransferase family 6B member 1(SULT6B1)
Q6AZ60	EGFL7	Rattus norvegicus	EGF-like-domain, multiple 7(Egfl7)
Q804Q5	FEZF2	Danio rerio	FEZ family zinc finger 2(fezf2)
P0C5D6	LOC4349411	Oryza sativa Japonica Group	serine/threonine-protein kinase SAPK3(LOC4349411)
Q9Y884	pek1	Schizosaccharomyces pombe 972h-	MAP kinase kinase Pek1(pek1)
O75147	OBSL1	Homo sapiens	obscurin like 1(OBSL1)
O04200	PXN	Arabidopsis thaliana	Mitochondrial substrate carrier family protein(PXN)
P46331	yxbG	Bacillus subtilis subsp. subtilis str. 168	oxidoreductase(yxbG)
Q42396	CDPK9	Arabidopsis thaliana	calmodulin-like domain protein kinase 9(CDPK9)
Q9CXV0	ISL2	Mus musculus	insulin related protein 2 (islet 2)(Isl2)
Q8TE60	ADAMTS18	Homo sapiens	ADAM metallopeptidase with thrombospondin type 1 motif 18(ADAMTS18)
A4IID1	MGAT4B	Xenopus tropicalis	mannosyl (alpha-1,3-)-glycoprotein beta-1,4-N-acetylglucosaminyltransferase, isozyme B(mgat4b)
Q96MX3	ZNF48	Homo sapiens	zinc finger protein 48(ZNF48)
Q8TDU9	RXFP4	Homo sapiens	relaxin/insulin like family peptide receptor 4(RXFP4)
Q96N95	ZNF396	Homo sapiens	zinc finger protein 396(ZNF396)
Q5F226	FAT2	Mus musculus	FAT atypical cadherin 2(Fat2)
O94759	TRPM2	Homo sapiens	transient receptor potential cation channel subfamily M member 2(TRPM2)
A2A2Y4	FRMD3	Homo sapiens	FERM domain containing 3(FRMD3)
Q96MV8	ZDHHC15	Homo sapiens	zinc finger DHHC-type containing 15(ZDHHC15)
Q5SVZ6	ZMYM1	Homo sapiens	zinc finger MYM-type containing 1(ZMYM1)
Q5RJA1	RFX6	Danio rerio	regulatory factor X, 6(rfx6)
Q28178	THBS1	Bos taurus	thrombospondin 1(THBS1)
P34927	ASGR1	Mus musculus	asialoglycoprotein receptor 1(Asgr1)
P34925	RYK	Homo sapiens	receptor-like tyrosine kinase(RYK)
Q8BLK3	LSAMP	Mus musculus	limbic system-associated membrane protein(Lsamp)
Q00223	tff2.S	Xenopus laevis	trefoil factor 2 S homeolog(tff2.S)
Q42384	prl1	Arabidopsis thaliana	pleiotropic regulatory locus 1(PRL1)
O61460	vab-1	Caenorhabditis elegans	Ephrin receptor 1(vab-1)
Q08945	SSRP1	Homo sapiens	structure specific recognition protein 1(SSRP1)
O75132	zbed4	Homo sapiens	zinc finger BED-type containing 4(ZBED4)
Q6XZB0	LIPI	Homo sapiens	lipase I(LIPI)
O75131	CPNE3	Homo sapiens	copine 3(CPNE3)
Q80TE7	LRRC7	Mus musculus	leucine rich repeat containing 7(Lrrc7)
Q8TE59	ADAMTS19	Homo sapiens	ADAM metallopeptidase with thrombospondin type 1 motif 19(ADAMTS19)
Q02447	SP3	Homo sapiens	Sp3 transcription factor(SP3)
Q02445	TFPI	Rattus norvegicus	tissue factor pathway inhibitor(Tfpi)
Q02446	SP4	Homo sapiens	Sp4 transcription factor(SP4)
Q8TE56	ADAMTS17	Homo sapiens	ADAM metallopeptidase with thrombospondin type 1 motif 17(ADAMTS17)
Q96N87	SLC6A18	Homo sapiens	solute carrier family 6 member 18(SLC6A18)
Q96MW7	TIGD1	Homo sapiens	tigger transposable element derived 1(TIGD1)
Q8TE57	ADAMTS16	Homo sapiens	ADAM metallopeptidase with thrombospondin type 1 motif 16(ADAMTS16)
Q6AYS8	HSD17B11	Rattus norvegicus	hydroxysteroid (17-beta) dehydrogenase 11(Hsd17b11)
O64812	SNRK2.9	Arabidopsis thaliana	SNF1-related protein kinase 2.9(SNRK2.9)
Q8TE58	ADAMTS15	Homo sapiens	ADAM metallopeptidase with thrombospondin type 1 motif 15(ADAMTS15)
P28230	GJB1	Mus musculus	gap junction protein, beta 1(Gjb1)
Q9UGQ3	SLC2A6	Homo sapiens	solute carrier family 2 member 6(SLC2A6)
P28232	GJB5	Rattus norvegicus	gap junction protein, beta 5(Gjb5)
P28231	GJB3	Mus musculus	gap junction protein, beta 3(Gjb3)
Q96MU8	KREMEN1	Homo sapiens	kringle containing transmembrane protein 1(KREMEN1)
P28234	GJA5	Rattus norvegicus	gap junction protein, alpha 5(Gja5)
P28233	Gja6	Rattus norvegicus	gap junction protein, alpha 6(Gja6)
Q96MU6	ZNF778	Homo sapiens	zinc finger protein 778(ZNF778)
P28236	GJA8	Mus musculus	gap junction protein, alpha 8(Gja8)
Q96N67	DOCK7	Homo sapiens	dedicator of cytokinesis 7(DOCK7)
O94769	ECM2	Homo sapiens	extracellular matrix protein 2(ECM2)
P28235	GJA4	Mus musculus	gap junction protein, alpha 4(Gja4)
Q08943	SSRP1	Mus musculus	structure specific recognition protein 1(Ssrp1)
Q804S5	MIB1	Danio rerio	mindbomb E3 ubiquitin protein ligase 1(mib1)
B8A4W9	loxl3b	Danio rerio	lysyl oxidase-like 3b(loxl3b)
Q804S6	emx1	Danio rerio	empty spiracles homeobox 1(emx1)
Q08935	CP29A	Nicotiana sylvestris	29 kDa ribonucleoprotein A, chloroplastic(CP29A)
Q9MAH4	abcG10	Arabidopsis thaliana	ABC-2 type transporter family protein(ABCG10)
Q9A1Y1	ruvB	Streptococcus pyogenes M1 GAS	putative Holliday junction DNA helicase, subunit B(ruvB)
O75123	ZNF623	Homo sapiens	zinc finger protein 623(ZNF623)
Q80TF6	STARD9	Mus musculus	START domain containing 9(Stard9)
O94768	STK17B	Homo sapiens	serine/threonine kinase 17b(STK17B)
B8H454	ruvB	Caulobacter crescentus NA1000	Holliday junction DNA helicase RuvB(ruvB)
Q8TDS4	HCAR2	Homo sapiens	hydroxycarboxylic acid receptor 2(HCAR2)
Q80TF4	KLHL13	Mus musculus	kelch-like 13(Klhl13)
P28228	GJC1	Canis lupus familiaris	gap junction protein gamma 1(GJC1)
P67055	ubiE	Listeria monocytogenes EGD-e	ubiquinone/menaquinone biosynthesis methyltransferase(ubiE)
Q80TF3	PCDH19	Mus musculus	protocadherin 19(Pcdh19)
P28229	GJC1	Mus musculus	gap junction protein, gamma 1(Gjc1)
A8P1W0	CC1G
P28221	HTR1D	Homo sapiens	5-hydroxytryptamine receptor 1D(HTR1D)
Q28193	FURIN	Bos taurus	furin, paired basic amino acid cleaving enzyme(FURIN)
A6H8I0	USP22	Danio rerio	ubiquitin specific peptidase 22(usp22)
Q6VZ17	hunk.S	Xenopus laevis	hormonally up-regulated Neu-associated kinase S homeolog(hunk.S)
Q8BLM0	KLF8	Mus musculus	Kruppel-like factor 8(Klf8)
P28223	HTR2A	Homo sapiens	5-hydroxytryptamine receptor 2A(HTR2A)
O30405	TP
Q96N58	ZNF578	Homo sapiens	zinc finger protein 578(ZNF578)
P28222	HTR1B	Homo sapiens	5-hydroxytryptamine receptor 1B(HTR1B)
Q9XVV3	nhr-67	Caenorhabditis elegans	Nuclear hormone receptor family member nhr-67(nhr-67)
P46333	csbC	Bacillus subtilis subsp. subtilis str. 168	metabolite transport protein CsbC(csbC)
Q75VX8	GAREM2	Homo sapiens	GRB2 associated regulator of MAPK1 subtype 2(GAREM2)
P0C5E3	LOC290704	Rattus norvegicus	similar to palladin(LOC290704)
P0C5E4	PTPRQ	Mus musculus	protein tyrosine phosphatase, receptor type, Q(Ptprq)
P34904	GABRE	Gallus gallus	gamma-aminobutyric acid (GABA) A receptor, epsilon(GABRE)
Q28198	PLAT	Bos taurus	plasminogen activator, tissue type(PLAT)
P34908	BRAF	Coturnix japonica	B-Raf proto-oncogene, serine/threonine kinase(BRAF)
F4JZN6	TSC10B	Arabidopsis thaliana	NAD(P)-binding Rossmann-fold superfamily protein(TSC10B)
O75112	LDB3	Homo sapiens	LIM domain binding 3(LDB3)
Q7URV2	fusA	Rhodopirellula baltica SH 1	elongation factor G(fusA)
Q8TDR2	STK35	Homo sapiens	serine/threonine kinase 35(STK35)
O57896	PH
Q8DNS0	PKN2	Streptococcus pneumoniae R6	serine/threonine protein kinase(pkn2)
P82147	l(2)efl	Drosophila melanogaster	lethal (2) essential for life(l(2)efl)
O61443	p38b	Drosophila melanogaster	p38b MAP kinase(p38b)
O94779	CNTN5	Homo sapiens	contactin 5(CNTN5)
Q80TG9	LRFN2	Mus musculus	leucine rich repeat and fibronectin type III domain containing 2(Lrfn2)
Q02427	RBP1	Drosophila melanogaster	RNA-binding protein 1(Rbp1)
Q8N9Z0	ZNF610	Homo sapiens	zinc finger protein 610(ZNF610)
Q8BLH5	PRSS50	Mus musculus	protease, serine 50(Prss50)
P0C5H6	IGSF9	Rattus norvegicus	immunoglobulin superfamily, member 9(Igsf9)
P35563	HTR3A	Rattus norvegicus	5-hydroxytryptamine receptor 3A(Htr3a)
P35567	cdk1.S	Xenopus laevis	cyclin-dependent kinase 1 S homeolog(cdk1.S)
A6H8H2	DENND4C	Mus musculus	DENN/MADD domain containing 4C(Dennd4c)
Q5RJF7	CACNA2D4	Mus musculus	calcium channel, voltage-dependent, alpha 2/delta subunit 4(Cacna2d4)
Q8MXY0	amtC	Dictyostelium discoideum AX4	ammonium transporter(amtC)
Q9CXR1	DHRS7	Mus musculus	dehydrogenase/reductase (SDR family) member 7(Dhrs7)
Q5T890	ERCC6L2	Homo sapiens	ERCC excision repair 6 like 2(ERCC6L2)
P35571	GPD2	Rattus norvegicus	glycerol-3-phosphate dehydrogenase 2(Gpd2)
Q02413	DSG1	Homo sapiens	desmoglein 1(DSG1)
O94788	ALDH1A2	Homo sapiens	aldehyde dehydrogenase 1 family member A2(ALDH1A2)
Q9D9R0	RNF125	Mus musculus	ring finger protein 125(Rnf125)
F4HYG2	AT1G48490	Arabidopsis thaliana	Protein kinase superfamily protein(AT1G48490)
P0C5I1	GPR25	Mus musculus	G protein-coupled receptor 25(Gpr25)
Q8TDY8	IGDCC4	Homo sapiens	immunoglobulin superfamily DCC subclass member 4(IGDCC4)
Q00286	POU1F1	Mus musculus	POU domain, class 1, transcription factor 1(Pou1f1)
Q80TH2	ERBIN	Mus musculus	Erbb2 interacting protein(Erbin)
Q8BLG2	LPAR4	Mus musculus	lysophosphatidic acid receptor 4(Lpar4)
Q8ZR89	sfbB	Salmonella enterica subsp. enterica serovar Typhimurium str. LT2	ABC transporter ATPase(sfbB)
P35577	SERPINA7	Rattus norvegicus	serpin family A member 7(Serpina7)
Q96N38	ZNF714	Homo sapiens	zinc finger protein 714(ZNF714)
O26861	MTH
Q6DFA8	papd4.S	Xenopus laevis	PAP associated domain containing 4 S homeolog(papd4.S)
Q96MR9	ZNF560	Homo sapiens	zinc finger protein 560(ZNF560)
Q9BSG1	ZNF2	Homo sapiens	zinc finger protein 2(ZNF2)
Q6XZF7	dnmbp	Homo sapiens	dynamin binding protein(DNMBP)
O57872	PH
Q6Q4G3	LVRN	Homo sapiens	laeverin(LVRN)
Q96MS0	ROBO3	Homo sapiens	roundabout guidance receptor 3(ROBO3)
P35583	FOXA2	Mus musculus	forkhead box A2(Foxa2)
P35584	FOXA3	Mus musculus	forkhead box A3(Foxa3)
Q8TDX9	PKD1L1	Homo sapiens	polycystin 1 like 1, transient receptor potential channel interacting(PKD1L1)
P35582	FOXA1	Mus musculus	forkhead box A1(Foxa1)
A1JS77	YE3941	Yersinia enterocolitica subsp. enterocolitica 8081	glutathione-regulated potassium-efflux system ancillary protein KefG(YE3941)
Q14435	GALNT3	Homo sapiens	polypeptide N-acetylgalactosaminyltransferase 3(GALNT3)
Q8TDX7	NEK7	Homo sapiens	NIMA related kinase 7(NEK7)
A4IIG7	NR4A2	Xenopus tropicalis	nuclear receptor subfamily 4 group A member 2(nr4a2)
Q9MAG3	ABCG24	Arabidopsis thaliana	P-loop containing nucleoside triphosphate hydrolases superfamily protein(ABCG24)
Q71SG7	gcnt4a	Danio rerio	glucosaminyl (N-acetyl) transferase 4, core 2, a(gcnt4a)
A4IIK1	MFHAS1	Xenopus tropicalis	malignant fibrous histiocytoma amplified sequence 1(mfhas1)
Q9VI93	Rn	Drosophila melanogaster	rotund(rn)
P35546	RET	Mus musculus	ret proto-oncogene(Ret)
O34896	yjmF	Bacillus subtilis subsp. subtilis str. 168	oxidoreductase(yjmF)
A4QUF0	MGG
Q94CK4	ANNAT8	Arabidopsis thaliana	annexin 8(ANNAT8)
P35548	MSX2	Homo sapiens	msh homeobox 2(MSX2)
Q96N22	ZNF681	Homo sapiens	zinc finger protein 681(ZNF681)
Q9PPE4	valS	Campylobacter jejuni subsp. jejuni NCTC 11168 = ATCC 700819	valine--tRNA ligase(valS)
G5EGU2	eak-6	Caenorhabditis elegans	Tyrosine-protein phosphatase non-receptor type eak-6(eak-6)
Q41249	NPR	Cucumis sativus	protochlorophyllide reductase, chloroplastic-like(NPR)
B8H414	CCNA
A4IIJ8	SOX10	Xenopus tropicalis	SRY-box 10(sox10)
Q41247	LOC106443300	Brassica napus	aldehyde dehydrogenase family 7 member A1(LOC106443300)
D3ZE55	PCDH8	Rattus norvegicus	protocadherin 8(Pcdh8)
Q8TDW0	LRRC8C	Homo sapiens	leucine rich repeat containing 8 family member C(LRRC8C)
Q8TDW7	FAT3	Homo sapiens	FAT atypical cadherin 3(FAT3)
Q5UYM9	RR
Q8TDW5	SYTL5	Homo sapiens	synaptotagmin like 5(SYTL5)
Q9Y7Z2	ARF6	Schizosaccharomyces pombe 972h-	ADP-ribosylation factor, Arf family Arf6(arf6)
M9NDE3	bark	Drosophila melanogaster	bark beetle(bark)
Q8BLI0	ADAMTSL1	Mus musculus	ADAMTS-like 1(Adamtsl1)
Q42371	er	Arabidopsis thaliana	Leucine-rich receptor-like protein kinase family protein(ER)
B0M0P8	gefL	Dictyostelium discoideum AX4	Ras guanine nucleotide exchange factor(gefL)
O04249	STP7	Arabidopsis thaliana	sugar transporter protein 7(STP7)
Q3YC04	NR3C2	Aotus nancymaae	nuclear receptor subfamily 3 group C member 2(NR3C2)
Q5F5W0	valS	Neisseria gonorrhoeae FA 1090	valine--tRNA ligase(valS)
Q00248	AOR			1320164)
P35557	GCK	Homo sapiens	glucokinase(GCK)
P35556	FBN2	Homo sapiens	fibrillin 2(FBN2)
P35555	FBN1	Homo sapiens	fibrillin 1(FBN1)
Q8N9V6	ANKRD53	Homo sapiens	ankyrin repeat domain 53(ANKRD53)
Q9UH77	KLHL3	Homo sapiens	kelch like family member 3(KLHL3)
Q32H58	otsA	Shigella dysenteriae Sd197	trehalose-6-phosphate synthase(otsA)
F1MJR8	TEX14	Bos taurus	testis expressed 14, intercellular bridge forming factor(TEX14)
A2A2Z9	ANKRD18B	Homo sapiens	ankyrin repeat domain 18B(ANKRD18B)
Q96N20	ZNF75A	Homo sapiens	zinc finger protein 75a(ZNF75A)
E9NA96	IR25a	Drosophila melanogaster	Ionotropic receptor 25a(Ir25a)
B8H3Q5	CCNA
Q41238	LOC102602528	Solanum tuberosum	linoleate 9S-lipoxygenase 6-like(LOC102602528)
Q9D9Q0	LRRC69	Mus musculus	leucine rich repeat containing 69(Lrrc69)
P0C5J4	GPR52	Mus musculus	G protein-coupled receptor 52(Gpr52)
O77215	unc-4	Drosophila melanogaster	CG6269 gene product from transcript CG6269-RC(unc-4)
P0C5J5	WFIKKN1	Rattus norvegicus	WAP, follistatin/kazal, immunoglobulin, kunitz and netrin domain containing 1(Wfikkn1)
Q4VBD9	GZF1	Mus musculus	GDNF-inducible zinc finger protein 1(Gzf1)
Q8TE73	DNAH5	Homo sapiens	dynein axonemal heavy chain 5(DNAH5)
Q5FVH0	C1QTNF5	Rattus norvegicus	C1q and tumor necrosis factor related protein 5(C1qtnf5)
P17655	CAPN2	Homo sapiens	calpain 2(CAPN2)
Q8IDX6	PfRh2a	Plasmodium falciparum 3D7	reticulocyte binding protein 2 homolog A(PfRh2a)
Q2RJF1	Moth
Q9VGB4	Cyp313a2	Drosophila melanogaster	CG10094 gene product from transcript CG10094-RB(Cyp313a2)
Q9NFT7	Hex-t2	Drosophila melanogaster	CG32849 gene product from transcript CG32849-RA(Hex-t2)
Q9VGB3	Cyp313a3	Drosophila melanogaster	CG10093 gene product from transcript CG10093-RA(Cyp313a3)
Q29JX6	Dpse\GA21616	Drosophila pseudoobscura pseudoobscura	GA21616 gene product from transcript GA21616-RA(Dpse\GA21616)
Q55AD9	arl5	Dictyostelium discoideum AX4	ADP-ribosylation factor-like protein(arl5)
O75197	LRP5	Homo sapiens	LDL receptor related protein 5(LRP5)
Q9NFT9	Hex-t1	Drosophila melanogaster	CG33102 gene product from transcript CG33102-RA(Hex-t1)
P28061	TA
P28069	POU1F1	Homo sapiens	POU class 1 homeobox 1(POU1F1)
Q6WV20	GalNAc-T1	Drosophila melanogaster	CG8182 gene product from transcript CG8182-RA(GalNAc-T1)
Q8IUH4	ZDHHC13	Homo sapiens	zinc finger DHHC-type containing 13(ZDHHC13)
Q4J8X1	SACI
P28066	PSMA5	Homo sapiens	proteasome subunit alpha 5(PSMA5)
Q5FVG2	EPB41L5	Rattus norvegicus	erythrocyte membrane protein band 4.1 like 5(Epb41l5)
P17644	nAChRalpha2	Drosophila melanogaster	nicotinic Acetylcholine Receptor alpha2(nAChRalpha2)
Q5RJ80	CAPRIN2	Danio rerio	caprin family member 2(caprin2)
Q8IUH5	ZDHHC17	Homo sapiens	zinc finger DHHC-type containing 17(ZDHHC17)
Q8TC84	fank1	Homo sapiens	fibronectin type III and ankyrin repeat domains 1(FANK1)
Q9BR61	ACBD6	Homo sapiens	acyl-CoA binding domain containing 6(ACBD6)
Q6WV16	pgant6	Drosophila melanogaster	polypeptide GalNAc transferase 6(pgant6)
Q6WV17	pgant5	Drosophila melanogaster	polypeptide GalNAc transferase 5(pgant5)
P34739	lds	Drosophila melanogaster	lodestar(lds)
P33206	foxa4.S	Xenopus laevis	forkhead box A4 S homeolog(foxa4.S)
Q6WV19	pgant2	Drosophila melanogaster	polypeptide GalNAc transferase 2(pgant2)
P33207	AT1G24360	Arabidopsis thaliana	NAD(P)-binding Rossmann-fold superfamily protein(AT1G24360)
Q7SIH1	A2M	Bos taurus	alpha-2-macroglobulin(A2M)
G5EGQ3	max-2	Caenorhabditis elegans	Non-specific serine/threonine protein kinase(max-2)
Q86U17	SERPINA11	Homo sapiens	serpin family A member 11(SERPINA11)
Q3UGP9	LRRC58	Mus musculus	leucine rich repeat containing 58(Lrrc58)
Q6JEL3	KLHL10	Rattus norvegicus	kelch-like family member 10(Klhl10)
P35465	PAK1	Rattus norvegicus	p21 (RAC1) activated kinase 1(Pak1)
P33205	foxa4.L	Xenopus laevis	forkhead box A4 L homeolog(foxa4.L)
Q6JEL2	KLHL10	Homo sapiens	kelch like family member 10(KLHL10)
Q8MXS1	rab-18	Caenorhabditis elegans	Ras-related protein Rab-18(rab-18)
Q8BKT6	TSPAN12	Mus musculus	tetraspanin 12(Tspan12)
G5EGQ6	ten-1	Caenorhabditis elegans	TENeurin(ten-1)
Q58DU5	PSMA3	Bos taurus	proteasome subunit alpha 3(PSMA3)
Q6AYK1	RNPS1	Rattus norvegicus	RNA binding protein S1(Rnps1)
P17678	GATA1	Gallus gallus	GATA binding protein 1 (globin transcription factor 1)(GATA1)
P17679	GATA1	Mus musculus	GATA binding protein 1(Gata1)
P83099	Pkcdelta	Drosophila melanogaster	Protein kinase C delta(Pkcdelta)
P60205	AOR			2166154)
Q06889	EGR3	Homo sapiens	early growth response 3(EGR3)
P60204	AN2047.2	Aspergillus nidulans FGSC A4	CALM
Q4L8Y1	SH
Q9MAT0	AT1G04810	Arabidopsis thaliana	26S proteasome regulatory complex, non-ATPase subcomplex, Rpn2/Psmd1 subunit(AT1G04810)
Q6QT55	ar	Macaca mulatta	androgen receptor(AR)
Q3UGM2	NEK10	Mus musculus	NIMA (never in mitosis gene a)- related kinase 10(Nek10)
P33232	lldD	Escherichia coli str. K-12 substr. MG1655	L-lactate dehydrogenase, FMN-linked(lldD)
P34764	Cbr-mec-3	Caenorhabditis briggsae	C. briggsae CBR-MEC-3 protein(Cbr-mec-3)
P34766	pal-1	Caenorhabditis elegans	Homeobox protein pal-1(pal-1)
B4H1F5	Dper\GL22490	Drosophila persimilis	GL22490 gene product from transcript GL22490-RA(Dper\GL22490)
Q5F293	ZBTB4	Mus musculus	zinc finger and BTB domain containing 4(Zbtb4)
Q6HJ19	mmsA	[Bacillus thuringiensis] serovar konkukian str. 97-27	methylmalonic acid semialdehyde dehydrogenase(mmsA)
Q5FVI3	LRRC57	Rattus norvegicus	leucine rich repeat containing 57(Lrrc57)
Q58DW6	RAB25	Bos taurus	RAB25, member RAS oncogene family(RAB25)
Q9UFH2	DNAH17	Homo sapiens	dynein axonemal heavy chain 17(DNAH17)
P17666	CYP2C14	Oryctolagus cuniculus	minor cytochrome P450(CYP2C14)
Q6AYL5	SF3B4	Rattus norvegicus	splicing factor 3b, subunit 4(Sf3b4)
Q6Z9F4	LOC4345687	Oryza sativa Japonica Group	CBL-interacting protein kinase 6(LOC4345687)
Q9BR84	ZNF559	Homo sapiens	zinc finger protein 559(ZNF559)
Q9D7Z6	CLCA1	Mus musculus	chloride channel accessory 1(Clca1)
P83088	FucTC	Drosophila melanogaster	CG40305 gene product from transcript CG40305-RB(FucTC)
P28096	Wnt-4	Strongylocentrotus purpuratus	Wnt-4 protein(Wnt-4)
P68638	C3L	Vaccinia virus	secreted complement-binding protein(C3L)
P28095	Wnt-2	Strongylocentrotus purpuratus	Wnt-2 protein(Wnt-2)
P28094	WNT1	Strongylocentrotus purpuratus	Wnt-1 protein(wnt1)
P34751	hdl-1	Caenorhabditis elegans	Probable aromatic-L-amino-acid decarboxylase(hdl-1)
P28098	Wnt-7	Strongylocentrotus purpuratus	Wnt-7 protein(Wnt-7)
Q6DDB9	PNO1	Xenopus tropicalis	partner of NOB1 homolog(pno1)
P28097	Wnt-6	Strongylocentrotus purpuratus	Wnt-6 protein(Wnt-6)
P17671	Eip75B	Drosophila melanogaster	Ecdysone-induced protein 75B(Eip75B)
P17672	Eip75B	Drosophila melanogaster	Ecdysone-induced protein 75B(Eip75B)
F7C0L1	crisp2-like	Xenopus tropicalis	cysteine-rich secretory protein 2-like(crisp2-like)
Q8IE95	MAL13P1.122	Plasmodium falciparum 3D7	SET domain protein, putative(MAL13P1.122)
Q767M3	VARS2	Sus scrofa	valyl-tRNA synthetase 2, mitochondrial(VARS2)
Q9NG98	Top3alpha	Drosophila melanogaster	Topoisomerase 3alpha(Top3alpha)
Q06826	BMP4	Rattus norvegicus	bone morphogenetic protein 4(Bmp4)
Q8TBZ8	ZNF564	Homo sapiens	zinc finger protein 564(ZNF564)
P38988	GGC1	Saccharomyces cerevisiae S288C	Ggc1p(GGC1)
Q8IUC8	GALNT13	Homo sapiens	polypeptide N-acetylgalactosaminyltransferase 13(GALNT13)
B4L7U0	Dmoj\GI11052	Drosophila mojavensis	GI11052 gene product from transcript GI11052-RA(Dmoj\GI11052)
Q06828	FMOD	Homo sapiens	fibromodulin(FMOD)
Q8TBZ5	ZNF502	Homo sapiens	zinc finger protein 502(ZNF502)
P33262	LOC102117212	Macaca fascicularis	cytochrome P450 2C20-like(LOC102117212)
Q80TC6	zswim5	Mus musculus	zinc finger SWIM-type containing 5(Zswim5)
P33263	LOC101831088	Mesocricetus auratus	cytochrome P450 2C27-like(LOC101831088)
A6H8M9	CDHR4	Homo sapiens	cadherin related family member 4(CDHR4)
Q6AYQ8	FAHD1	Rattus norvegicus	fumarylacetoacetate hydrolase domain containing 1(Fahd1)
Q96LW1	ZNF354B	Homo sapiens	zinc finger protein 354B(ZNF354B)
P33260	CYP2C18	Homo sapiens	cytochrome P450 family 2 subfamily C member 18(CYP2C18)
P33261	cyp2c19	Homo sapiens	cytochrome P450 family 2 subfamily C member 19(CYP2C19)
B3NYS4	Dere\GG14241	Drosophila erecta	GG14241 gene product from transcript GG14241-RD(Dere\GG14241)
Q9MAM1	CIPK9	Arabidopsis thaliana	CBL-interacting protein kinase 9(CIPK9)
Q1PBC5	SFTPD	Macaca mulatta	surfactant protein D(SFTPD)
Q96M86	DNHD1	Homo sapiens	dynein heavy chain domain 1(DNHD1)
P28025	kif11.S	Xenopus laevis	kinesin family member 11 S homeolog(kif11.S)
P28026	wnt8a.L	Xenopus laevis	wingless-type MMTV integration site family member 8A L homeolog(wnt8a.L)
Q8BL03	SLC25A29	Mus musculus	solute carrier family 25 (mitochondrial carrier, palmitoylcarnitine transporter), member 29(Slc25a29)
Q875M2	KLLA0E16721g	Kluyveromyces lactis NRRL Y-1140	hypothetical protein(KLLA0E16721g)
A7KBS4	Zscan4d	Mus musculus	zinc finger and SCAN domain containing 4D(Zscan4d)
Q9Y7R4	set1	Schizosaccharomyces pombe 972h-	histone lysine methyltransferase Set1(set1)
Q8BL00	CDHR3	Mus musculus	cadherin-related family member 3(Cdhr3)
P28023	DCTN1	Rattus norvegicus	dynactin subunit 1(Dctn1)
Q80TB7	ZSWIM6	Mus musculus	zinc finger SWIM-type containing 6(Zswim6)
P38990	sak1	Saccharomyces cerevisiae S288C	serine/threonine protein kinase SAK1(SAK1)
P34708	tra-1	Caenorhabditis elegans	Sex-determining transformer protein 1(tra-1)
Q8N9N7	LRRC57	Homo sapiens	leucine rich repeat containing 57(LRRC57)
Q5FVC7	ACAP2	Rattus norvegicus	ArfGAP with coiled-coil, ankyrin repeat and PH domains 2(Acap2)
P38991	IPL1	Saccharomyces cerevisiae S288C	aurora kinase(IPL1)
P46499	F23F12.3	Caenorhabditis elegans	hypothetical protein(F23F12.3)
Q06831	SOX4	Mus musculus	SRY (sex determining region Y)-box 4(Sox4)
Q9VKJ1	CG4751	Drosophila melanogaster	CG4751 gene product from transcript CG4751-RA(CG4751)
Q9MAL9	GIF2	Arabidopsis thaliana	GRF1-interacting factor 2(GIF2)
Q9BQY4	RHOXF2	Homo sapiens	Rhox homeobox family member 2(RHOXF2)
Q6W990	hoxa13a	Danio rerio	homeobox A13a(hoxa13a)
Q6AYR9	TSPAN1	Rattus norvegicus	tetraspanin 1(Tspan1)
Q96M94	KLHL15	Homo sapiens	kelch like family member 15(KLHL15)
P28028	BRAF	Mus musculus	Braf transforming gene(Braf)
Q8IUE0	TGIF2LY	Homo sapiens	TGFB induced factor homeobox 2 like, Y-linked(TGIF2LY)
P28037	ALDH1L1	Rattus norvegicus	aldehyde dehydrogenase 1 family, member L1(Aldh1l1)
Q96LW9	ZSCAN31	Homo sapiens	zinc finger and SCAN domain containing 31(ZSCAN31)
Q8IUE1	TGIF2LX	Homo sapiens	TGFB induced factor homeobox 2 like, X-linked(TGIF2LX)
A2A3V2	SLC25A43	Mus musculus	solute carrier family 25, member 43(Slc25a43)
Q8Z2E5	STY4102	Salmonella enterica subsp. enterica serovar Typhi str. CT18	L-lactate dehydrogenase(STY4102)
P33242	NR5A1	Mus musculus	nuclear receptor subfamily 5, group A, member 1(Nr5a1)
Q80TA9	EPG5	Mus musculus	ectopic P-granules autophagy protein 5 homolog (C. elegans)(Epg5)
P33244	ftz-f1	Drosophila melanogaster	ftz transcription factor 1(ftz-f1)
Q9Y7Q2	GST1	Schizosaccharomyces pombe 972h-	glutathione S-transferase Gst1(gst1)
Q6DDH6	sap130.S	Xenopus laevis	Sin3A associated protein 130kDa S homeolog(sap130.S)
O34814	ftsE	Bacillus subtilis subsp. subtilis str. 168	cell division ATP-binding protein FtsE(ftsE)
P17690	APOH	Bos taurus	apolipoprotein H(APOH)
Q6GCZ8	AT695
O75173	ADAMTS4	Homo sapiens	ADAM metallopeptidase with thrombospondin type 1 motif 4(ADAMTS4)
Q06849	ARL2	Drosophila melanogaster	ADP ribosylation factor-like 2(Arl2)
O75179	ANKRD17	Homo sapiens	ankyrin repeat domain 17(ANKRD17)
O75177	SS18L1	Homo sapiens	SS18L1, nBAF chromatin remodeling complex subunit(SS18L1)
Q06846	RPH3A	Bos taurus	rabphilin 3A(RPH3A)
Q9D7W4	TSPAN17	Mus musculus	tetraspanin 17(Tspan17)
P61372	ISL1	Mus musculus	ISL1 transcription factor, LIM/homeodomain(Isl1)
P61371	ISL1	Homo sapiens	ISL LIM homeobox 1(ISL1)
P61374	ISL1	Rattus norvegicus	ISL LIM homeobox 1(Isl1)
P33284	KLLA0D11352g	Kluyveromyces lactis NRRL Y-1140	hypothetical protein(KLLA0D11352g)
Q58DT0	ELF5	Bos taurus	E74 like ETS transcription factor 5(ELF5)
P61373	ISL1	Mesocricetus auratus	ISL LIM homeobox 1(Isl1)
P61376	LHX5	Rattus norvegicus	LIM homeobox 5(Lhx5)
Q4L966	SH
Q58DT3	ZDHHC4	Bos taurus	zinc finger DHHC-type containing 4(ZDHHC4)
P61375	LHX5	Mus musculus	LIM homeobox protein 5(Lhx5)
Q2U2Y9	AOR			432074)
A6H907	TBPL2	Pan troglodytes	TATA-box binding protein like 2(TBPL2)
O61307	Ten-m	Drosophila melanogaster	Tenascin major(Ten-m)
A6H909	TBPL2	Rattus norvegicus	TATA box binding protein-like 2(Tbpl2)
P28047	WNT7B	Mus musculus	wingless-type MMTV integration site family, member 7B(Wnt7b)
P34722	tpa-1	Caenorhabditis elegans	Protein kinase C-like 1(tpa-1)
P33279	EIF2AK1	Oryctolagus cuniculus	eukaryotic translation initiation factor 2 alpha kinase 1(EIF2AK1)
G5EGJ9	dep-1	Caenorhabditis elegans	Receptor-type tyrosine-protein phosphatase dep-1(dep-1)
O75185	ATP2C2	Homo sapiens	ATPase secretory pathway Ca2+ transporting 2(ATP2C2)
Q7NRS9	CV
P38996	nab3	Saccharomyces cerevisiae S288C	Nab3p(NAB3)
Q86TJ5	ZNF554	Homo sapiens	zinc finger protein 554(ZNF554)
P0CT16	MGG
Q6AYP5	CADM1	Rattus norvegicus	cell adhesion molecule 1(Cadm1)
P33270	Cyp6a2	Drosophila melanogaster	Cytochrome P450-6a2(Cyp6a2)
B3N666	Dere\GG23567	Drosophila erecta	GG23567 gene product from transcript GG23567-RA(Dere\GG23567)
P33272	Cyp2b12	Rattus norvegicus	cytochrome P450, family 2, subfamily b, polypeptide 12(Cyp2b12)
P33273	Cyp2c80	Rattus norvegicus	cytochrome P450, family 2, subfamily c, polypeptide 80(Cyp2c80)
P33274	Cyp4f1	Rattus norvegicus	cytochrome P450, family 4, subfamily f, polypeptide 1(Cyp4f1)
P33265	LOC101832144	Mesocricetus auratus	cytochrome P450 2C28-like(LOC101832144)
Q58DS5	RAB13	Bos taurus	RAB13, member RAS oncogene family(RAB13)
P33264	LOC101841752	Mesocricetus auratus	cytochrome P450 2C27-like(LOC101841752)
Q6R4Q5	SLC5A10	Bos taurus	solute carrier family 5 member 10(SLC5A10)
Q58DS3	SLC25A35	Bos taurus	solute carrier family 25 member 35(SLC25A35)
P33267	Cyp2f2	Mus musculus	cytochrome P450, family 2, subfamily f, polypeptide 2(Cyp2f2)
P33269	Cyp4d1	Drosophila melanogaster	Cytochrome P450-4d1(Cyp4d1)
Q58DS9	RAB5C	Bos taurus	RAB5C, member RAS oncogene family(RAB5C)
Q8MXQ2	rab32C	Dictyostelium discoideum AX4	Rab GTPase(rab32C)
P33268	LOC102144258	Macaca fascicularis	cytochrome P450 3A8-like(LOC102144258)
P34710	unc-6	Caenorhabditis elegans	Netrin unc-6(unc-6)
Q8BKN6	HS3ST3A1	Mus musculus	heparan sulfate (glucosamine) 3-O-sulfotransferase 3A1(Hs3st3a1)
P28051	gpa-1	Caenorhabditis elegans	G Protein, Alpha subunit(gpa-1)
G5EGK5	cam-1	Caenorhabditis elegans	Tyrosine-protein kinase receptor cam-1(cam-1)
Q6U7Q0	ZNF322	Homo sapiens	zinc finger protein 322(ZNF322)
P28052	gpa-3	Caenorhabditis elegans	Guanine nucleotide-binding protein alpha-3 subunit(gpa-3)
Q55AJ4	CYP516B1	Dictyostelium discoideum AX4	cytochrome P450 family protein(CYP516B1)
P30543	ADORA2A	Rattus norvegicus	adenosine A2a receptor(Adora2a)
Q659L0	FUT9	Pan troglodytes	fucosyltransferase 9(FUT9)
Q89DG5	blr7474	Bradyrhizobium diazoefficiens USDA 110	N5-glutamine S-adenosyl-L-methionine-dependent methyltransferase(blr7474)
P31152	MAPK4	Homo sapiens	mitogen-activated protein kinase 4(MAPK4)
Q9VKN7	aurB	Drosophila melanogaster	aurora B(aurB)
Q9FZ75	AT1G18530	Arabidopsis thaliana	EF hand calcium-binding protein family(AT1G18530)
Q659L1	FUT9	Canis lupus familiaris	fucosyltransferase 9(FUT9)
P29114	LOXA	Hordeum vulgare	lipoxygenase 1 protein(LOXA)
P30546	HRH1	Bos taurus	histamine receptor H1(HRH1)
Q814U1	BC5328	Bacillus cereus ATCC 14579	modification methylase, HemK family(BC5328)
P30545	ADRA2B	Mus musculus	adrenergic receptor, alpha 2b(Adra2b)
P30544	CHRM4	Xenopus laevis	cholinergic receptor, muscarinic 4(chrm4)
Q04573	NPY1R	Mus musculus	neuropeptide Y receptor Y1(Npy1r)
P30549	tacr2	Mus musculus	tachykinin receptor 2(Tacr2)
P0C431	FGSG
Q9VGJ5	fer3	Drosophila melanogaster	48 related 3(Fer3)
Q8N9I9	DTX3	Homo sapiens	deltex E3 ubiquitin ligase 3(DTX3)
Q6DDK1	ss18l1.S	Xenopus laevis	synovial sarcoma translocation gene on chromosome 18-like 1 S homeolog(ss18l1.S)
Q70HW3	SLC25A26	Homo sapiens	solute carrier family 25 member 26(SLC25A26)
Q6DDL7	unc93a.L	Xenopus laevis	unc-93 homolog A L homeolog(unc93a.L)
Q80ST9	LCA5	Mus musculus	Leber congenital amaurosis 5 (human)(Lca5)
P30530	AXL	Homo sapiens	AXL receptor tyrosine kinase(AXL)
Q2UVH8	ACR	Meleagris gallopavo	acrosin(ACR)
Q8N9K5	ZNF565	Homo sapiens	zinc finger protein 565(ZNF565)
Q5SXM1	ZNF678	Homo sapiens	zinc finger protein 678(ZNF678)
P30532	CHRNA5	Homo sapiens	cholinergic receptor nicotinic alpha 5 subunit(CHRNA5)
P30531	SLC6A1	Homo sapiens	solute carrier family 6 member 1(SLC6A1)
Q86TH1	ADAMTSL2	Homo sapiens	ADAMTS like 2(ADAMTSL2)
Q8JZL2	MCHR1	Mus musculus	melanin-concentrating hormone receptor 1(Mchr1)
Q9C2L8	NCU03711	Neurospora crassa OR74A	GTP-binding protein ypt7(NCU03711)
P29122	PCSK6	Homo sapiens	proprotein convertase subtilisin/kexin type 6(PCSK6)
Q8JZL0	Zfp467	Mus musculus	zinc finger protein 467(Zfp467)
P29120	pcsk1	Homo sapiens	proprotein convertase subtilisin/kexin type 1(PCSK1)
P29121	PCSK4	Mus musculus	proprotein convertase subtilisin/kexin type 4(Pcsk4)
P29119	furin.S	Xenopus laevis	furin (paired basic amino acid cleaving enzyme) S homeolog(furin.S)
Q8QHK8	mapk8.L	Xenopus laevis	mitogen-activated protein kinase 8 L homeolog(mapk8.L)
P56270	MAZ	Homo sapiens	MYC associated zinc finger protein(MAZ)
B9F7C8	LOC107278712	Oryza sativa Japonica Group	125 kDa kinesin-related protein-like(LOC107278712)
Q3UH93	PLXND1	Mus musculus	plexin D1(Plxnd1)
A1CXG4	NFIA
Q6AYF4	ITGB6	Rattus norvegicus	integrin subunit beta 6(Itgb6)
Q9FZ59	pepR2	Arabidopsis thaliana	PEP1 receptor 2(PEPR2)
P37889	FBLN2	Mus musculus	fibulin 2(Fbln2)
Q9X248	TM1724	Thermotoga maritima MSB8	3-oxoacyl-ACP reductase(TM1724)
Q71S21	invs.S	Xenopus laevis	inversin S homeolog(invs.S)
P30560	AVPR1A	Rattus norvegicus	arginine vasopressin receptor 1A(Avpr1a)
Q3UH66	WNK2	Mus musculus	WNK lysine deficient protein kinase 2(Wnk2)
Q8PCR7	valS	Xanthomonas campestris pv. campestris str. ATCC 33913	valyl-tRNA synthetase(valS)
Q8N9L1	ZIC4	Homo sapiens	Zic family member 4(ZIC4)
Q71S22	invs.L	Xenopus laevis	inversin L homeolog(invs.L)
Q04592	PCSK5	Mus musculus	proprotein convertase subtilisin/kexin type 5(Pcsk5)
Q9FZ91	SOT7	Arabidopsis thaliana	sulfotransferase 7(SOT7)
O27830	MTH
Q8JZM4	DNER	Mus musculus	delta/notch-like EGF repeat containing(Dner)
P02510	CRYAB	Bos taurus	crystallin alpha B(CRYAB)
P02511	CRYAB	Homo sapiens	crystallin alpha B(CRYAB)
P02513	hsp-16.48	Caenorhabditis elegans	Heat shock protein Hsp-16.48/Hsp-16.49(hsp-16.48)
Q04589	FGFR1	Rattus norvegicus	Fibroblast growth factor receptor 1(Fgfr1)
Q06807	TEK	Bos taurus	TEK receptor tyrosine kinase(TEK)
P02516	Hsp23	Drosophila melanogaster	Heat shock protein 23(Hsp23)
Q06805	TIE1	Bos taurus	tyrosine kinase with immunoglobulin like and EGF like domains 1(TIE1)
Q06806	TIE1	Mus musculus	tyrosine kinase with immunoglobulin-like and EGF-like domains 1(Tie1)
P02517	Hsp26	Drosophila melanogaster	Heat shock protein 26(Hsp26)
Q8IUA7	ABCA9	Homo sapiens	ATP binding cassette subfamily A member 9(ABCA9)
Q8QHL5	phc2a	Danio rerio	polyhomeotic homolog 2a (Drosophila)(phc2a)
Q8QHL3	FLT1	Gallus gallus	fms-related tyrosine kinase 1(FLT1)
P30552	CCKBR	Canis lupus familiaris	cholecystokinin B receptor(CCKBR)
Q80T32	ADGRD1	Mus musculus	adhesion G protein-coupled receptor D1(Adgrd1)
P30551	CCKAR	Rattus norvegicus	cholecystokinin A receptor(Cckar)
P30553	CCKBR	Rattus norvegicus	cholecystokinin B receptor(Cckbr)
Q3IJW9	PSHA
P31167	AAC1	Arabidopsis thaliana	ADP/ATP carrier 1(AAC1)
Q9D8C3	ALG13	Mus musculus	asparagine-linked glycosylation 13(Alg13)
P30550	GRPR	Homo sapiens	gastrin releasing peptide receptor(GRPR)
P29145	LOC100201910	Hydra vulgaris	PC3-like endoprotease variant A(LOC100201910)
M9NEY8	tet	Drosophila melanogaster	Ten-Eleven Translocation (TET) family protein(Tet)
P30556	AGTR1	Homo sapiens	angiotensin II receptor type 1(AGTR1)
P30555	AGTR1	Sus scrofa	angiotensin II receptor type 1(AGTR1)
P29146	LOC100201910	Hydra vulgaris	PC3-like endoprotease variant A(LOC100201910)
P30558	F2R	Mus musculus	coagulation factor II (thrombin) receptor(F2r)
P29147	BDH1	Rattus norvegicus	3-hydroxybutyrate dehydrogenase, type 1(Bdh1)
Q9FZ80	SOT17	Arabidopsis thaliana	sulfotransferase 17(SOT17)
Q9BR01	SULT4A1	Homo sapiens	sulfotransferase family 4A member 1(SULT4A1)
Q6AYD6	PDLIM2	Rattus norvegicus	PDZ and LIM domain 2(Pdlim2)
Q4L919	SH
Q80SY4	MIB1	Mus musculus	mindbomb E3 ubiquitin protein ligase 1(Mib1)
A8XA58	Cbr-cdk-1	Caenorhabditis briggsae	C. briggsae CBR-CDK-1 protein(Cbr-cdk-1)
Q9FZ36	NP2	Arabidopsis thaliana	NPK1-related protein kinase 2(NP2)
B3N6A5	Dere\GG23544	Drosophila erecta	GG23544 gene product from transcript GG23544-RA(Dere\GG23544)
Q8TCC7	SLC22A8	Homo sapiens	solute carrier family 22 member 8(SLC22A8)
Q4WDZ0	AFUA
C3NE98	LD85
Q6DE08	aurkb.L	Xenopus laevis	aurora kinase B L homeolog(aurkb.L)
Q5M5J8	valS	Streptococcus thermophilus LMG 18311	valine--tRNA ligase(valS)
Q6AYI5	SHOC2	Rattus norvegicus	SHOC2 leucine-rich repeat scaffold protein(Shoc2)
Q64XH6	BF1050	Bacteroides fragilis YCH46	valyl-tRNA synthetase(BF1050)
A9L937	HOXA2	Papio anubis	homeobox A2(HOXA2)
Q58DZ6	ZNF143	Xenopus tropicalis	zinc finger protein 143(znf143)
Q9Y7J6	ppk21	Schizosaccharomyces pombe 972h-	serine/threonine protein kinase Ppk21(ppk21)
Q9BQR3	PRSS27	Homo sapiens	protease, serine 27(PRSS27)
P56225	POU5F2	Rattus norvegicus	POU domain class 5, transcription factor 2(Pou5f2)
Q9MAU6	PDIL2-2	Arabidopsis thaliana	PDI-like 2-2(PDIL2-2)
P32639	brr2	Saccharomyces cerevisiae S288C	ATP-dependent RNA helicase BRR2(BRR2)
P56222	POU3F2	Rattus norvegicus	POU class 3 homeobox 2(Pou3f2)
Q8JZP3	KLHL2	Mus musculus	kelch-like 2, Mayven(Klhl2)
P17610	ypt3	Schizosaccharomyces pombe 972h-	GTPase Ypt3(ypt3)
P56223	POU6F1	Rattus norvegicus	POU class 6 homeobox 1(Pou6f1)
P56224	pou3f3a	Danio rerio	POU class 3 homeobox 3a(pou3f3a)
Q55AP8	comC	Dictyostelium discoideum AX4	EGF-like domain-containing protein(comC)
Q96MA1	DMRTB1	Homo sapiens	DMRT like family B with proline rich C-terminal 1(DMRTB1)
Q3UH53	SDK1	Mus musculus	sidekick cell adhesion molecule 1(Sdk1)
Q5BAZ5	AN2285.2	Aspergillus nidulans FGSC A4	hypothetical protein(AN2285.2)
B1AY13	USP24	Mus musculus	ubiquitin specific peptidase 24(Usp24)
P17608	Ryh1	Schizosaccharomyces pombe 972h-	GTPase Ryh1(ryh1)
Q91CL9	APNV
P17609	ypt2	Schizosaccharomyces pombe 972h-	GTPase Ypt2(ypt2)
Q8N9F8	ZNF454	Homo sapiens	zinc finger protein 454(ZNF454)
Q9UFB7	ZBTB47	Homo sapiens	zinc finger and BTB domain containing 47(ZBTB47)
P02504	cryaa	Gallus gallus	crystallin, alpha A(CRYAA)
Q8BL97	SRSF7	Mus musculus	serine/arginine-rich splicing factor 7(Srsf7)
Q8BKX7	Zfp410	Mus musculus	zinc finger protein 410(Zfp410)
Q9XVI9	mlc-5	Caenorhabditis elegans	Myosin-2 essential light chain(mlc-5)
Q8BKX1	BAIAP2	Mus musculus	brain-specific angiogenesis inhibitor 1-associated protein 2(Baiap2)
Q6URK6	CDH5	Bos taurus	cadherin 5(CDH5)
Q0J185	LOC4347261	Oryza sativa Japonica Group	abscisic acid 8'-hydroxylase 3(LOC4347261)
Q9FZ57	TPS2	Arabidopsis thaliana	trehalose-6-phosphate synthase(TPS2)
Q96MB7	HARBI1	Homo sapiens	harbinger transposase derived 1(HARBI1)
Q86TC9	MYPN	Homo sapiens	myopalladin(MYPN)
G5EGA6	dhrs-4	Caenorhabditis elegans	Dehydrogenase/reductase SDR family member 4(dhrs-4)
Q6INV3	lrrc57.L	Xenopus laevis	leucine rich repeat containing 57 L homeolog(lrrc57.L)
Q5RJ54	ZSCAN26	Mus musculus	zinc finger and SCAN domain containing 26(Zscan26)
Q8JZP9	GAS2L1	Mus musculus	growth arrest-specific 2 like 1(Gas2l1)
Q9BQT8	SLC25A21	Homo sapiens	solute carrier family 25 member 21(SLC25A21)
P17635	FMO2	Oryctolagus cuniculus	flavin containing monooxygenase 2(FMO2)
Q6INV8	znf652-b	Xenopus laevis	zinc finger protein 652-B(znf652-b)
P17636	FMO1	Oryctolagus cuniculus	flavin containing monooxygenase 1(FMO1)
G5EGA9	sdf-9	Caenorhabditis elegans	Protein sdf-9(sdf-9)
P17634	fgg.L	Xenopus laevis	fibrinogen gamma chain L homeolog(fgg.L)
P32657	CHD1	Saccharomyces cerevisiae S288C	chromatin-remodeling ATPase CHD1(CHD1)
P56202	CTSW	Homo sapiens	cathepsin W(CTSW)
Q9Y7K2	TOR2	Schizosaccharomyces pombe 972h-	phosphatidylinositol kinase Tor2(tor2)
P56203	CTSW	Mus musculus	cathepsin W(Ctsw)
Q6U7I1	USP7	Gallus gallus	ubiquitin specific peptidase 7 (herpes virus-associated)(USP7)
Q9FZ42	AT1G54870	Arabidopsis thaliana	NAD(P)-binding Rossmann-fold superfamily protein(AT1G54870)
Q6M0L3	MMP
Q80T74	KLHL29	Mus musculus	kelch-like 29(Klhl29)
Q94AZ2	mss1	Arabidopsis thaliana	Major facilitator superfamily protein(MSS1)
Q6Q473	Clca4a	Mus musculus	chloride channel accessory 4A(Clca4a)
Q8N9I0	SYT2	Homo sapiens	synaptotagmin 2(SYT2)
Q94AZ4	AT1G12310	Arabidopsis thaliana	Calcium-binding EF-hand family protein(AT1G12310)
Q80T79	CSMD3	Mus musculus	CUB and Sushi multiple domains 3(Csmd3)
P29183	PNLIP	Equus caballus	pancreatic lipase(PNLIP)
Q6M0L9	MMP
Q03828	EVX2	Homo sapiens	even-skipped homeobox 2(EVX2)
Q659K9	FUT4	Pan troglodytes	fucosyltransferase 4(FUT4)
Q03829	MME1	Saccharomyces cerevisiae S288C	Mme1p(MME1)
Q6AYH3	RNF34	Rattus norvegicus	ring finger protein 34(Rnf34)
Q4L8L7	SH
Q9BQS2	LOC102724488	Homo sapiens	synaptotagmin-15(LOC102724488)
Q9VGG5	Cad87A	Drosophila melanogaster	Cadherin 87A(Cad87A)
C1HE31	PAAG
Q767I8	PCDHA4	Rattus norvegicus	protocadherin alpha 4(Pcdha4)
Q6INU3	pdlim7.S	Xenopus laevis	PDZ and LIM domain 7 S homeolog(pdlim7.S)
Q02399	CDK5	Bos taurus	cyclin dependent kinase 5(CDK5)
Q69NF5	LOC4347660	Oryza sativa Japonica Group	endoglucanase 23(LOC4347660)
Q5FW85	ECM2	Mus musculus	extracellular matrix protein 2, female organ and adipocyte specific(Ecm2)
Q8N9B4	ANKRD42	Homo sapiens	ankyrin repeat domain 42(ANKRD42)
Q94C70	AT2G34190	Arabidopsis thaliana	Xanthine/uracil permease family protein(AT2G34190)
O61397	gly-7	Caenorhabditis elegans	GLYcosylation related(gly-7)
Q9VL72	Etl1	Drosophila melanogaster	Etl1 homologue(Etl1)
Q94BV5	AT1G62600	Arabidopsis thaliana	Flavin-binding monooxygenase family protein(AT1G62600)
O61394	gly-6	Caenorhabditis elegans	GLYcosylation related(gly-6)
Q8N9C0	IGSF22	Homo sapiens	immunoglobulin superfamily member 22(IGSF22)
Q28003	CXCR1	Bos taurus	chemokine (C-X-C motif) receptor 1(CXCR1)
Q9D8I5	Mfsd4b2	Mus musculus	major facilitator superfamily domain containing 4B2(Mfsd4b2)
Q5JIU9	TK
Q9GZX5	ZNF350	Homo sapiens	zinc finger protein 350(ZNF350)
Q28001	SLC6A17	Bos taurus	solute carrier family 6 member 17(SLC6A17)
Q5JJ64	TK
P36999	rlmA	Escherichia coli str. K-12 substr. MG1655	23S rRNA m(1)G745 methyltransferase, SAM-dependent(rlmA)
P36995	cspB	Escherichia coli str. K-12 substr. MG1655	Qin prophage; cold shock protein(cspB)
Q02388	COL7A1	Homo sapiens	collagen type VII alpha 1 chain(COL7A1)
Q295B1	Dpse\GA19186	Drosophila pseudoobscura pseudoobscura	GA19186 gene product from transcript GA19186-RA(Dpse\GA19186)
Q295B2	Dpse\GA17284	Drosophila pseudoobscura pseudoobscura	GA17284 gene product from transcript GA17284-RA(Dpse\GA17284)
Q94C69	CSP3	Arabidopsis thaliana	cold shock domain protein 3(CSP3)
P00352	ALDH1A1	Homo sapiens	aldehyde dehydrogenase 1 family member A1(ALDH1A1)
Q03833	GIS1	Saccharomyces cerevisiae S288C	histone demethylase GIS1(GIS1)
D3W0D1	KLRF2	Homo sapiens	killer cell lectin like receptor F2(KLRF2)
Q9VL86	CG17633	Drosophila melanogaster	CG17633 gene product from transcript CG17633-RA(CG17633)
Q00174	LanA	Drosophila melanogaster	Laminin A(LanA)
Q00175	PGR	Mus musculus	progesterone receptor(Pgr)
Q0CA78	ATEG
Q8IUX8	EGFL6	Homo sapiens	EGF like domain multiple 6(EGFL6)
Q4WDF1	AFUA
Q14344	GNA13	Homo sapiens	G protein subunit alpha 13(GNA13)
Q8IUX7	AEBP1	Homo sapiens	AE binding protein 1(AEBP1)
Q00168	CaMKII	Drosophila melanogaster	Calcium/calmodulin-dependent protein kinase II(CaMKII)
Q96LJ7	DHRS1	Homo sapiens	dehydrogenase/reductase 1(DHRS1)
Q8JZS0	LIN7A	Mus musculus	lin-7 homolog A (C. elegans)(Lin7a)
B5DHW4	Dpse\GA25535	Drosophila pseudoobscura pseudoobscura	GA25535 gene product from transcript GA25535-RB(Dpse\GA25535)
Q8TCG5	CPT1C	Homo sapiens	carnitine palmitoyltransferase 1C(CPT1C)
Q42438	CDPK19	Arabidopsis thaliana	calcium-dependent protein kinase 19(CDPK19)
Q9VL92	Cyp4e3	Drosophila melanogaster	Cytochrome P450-4e3(Cyp4e3)
Q6DDR8	lgalsl.L	Xenopus laevis	lectin, galactoside-binding-like L homeolog(lgalsl.L)
O04161	AMT1-2	Solanum lycopersicum	ammonium transporter(AMT1-2)
Q94C95	AT3G61960	Arabidopsis thaliana	Protein kinase superfamily protein(AT3G61960)
Q25390	LOC106468298	Limulus polyphemus	alpha-scruin(LOC106468298)
Q9BRH9	ZNF251	Homo sapiens	zinc finger protein 251(ZNF251)
O04157	RABG3B	Arabidopsis thaliana	RAB GTPase homolog G3B(RABG3B)
Q9D8K8	SLC25A39	Mus musculus	solute carrier family 25, member 39(Slc25a39)
P32738	CHAT	Rattus norvegicus	choline O-acetyltransferase(Chat)
Q9GZZ0	HOXD1	Homo sapiens	homeobox D1(HOXD1)
Q295A8	Dpse\Snmp1	Drosophila pseudoobscura pseudoobscura	Sensory neuron membrane protein 1(Dpse\Snmp1)
Q8JZV9	BDH2	Mus musculus	3-hydroxybutyrate dehydrogenase, type 2(Bdh2)
Q9GZZ6	CHRNA10	Homo sapiens	cholinergic receptor nicotinic alpha 10 subunit(CHRNA10)
Q0VFA3	PAPD4	Xenopus tropicalis	PAP associated domain containing 4(papd4)
Q9PQM4	UU
Q797A7	yfnA	Bacillus subtilis subsp. subtilis str. 168	amino acid permease YfnA(yfnA)
P02599	calA	Dictyostelium discoideum AX4	hypothetical protein(calA)
F4HZF0	AT1G09170	Arabidopsis thaliana	P-loop nucleoside triphosphate hydrolases superfamily protein with CH (Calponin Homology) domain-containing protein(AT1G09170)
P02597	CALML3	Gallus gallus	calmodulin-like 3(CALML3)
P37831	LOC102598541	Solanum tuberosum	probable linoleate 9S-lipoxygenase 8-like(LOC102598541)
Q6DDQ5	PPP1R3C	Xenopus laevis	protein phosphatase 1, regulatory (inhibitor) subunit 3C(ppp1r3c)
Q00196	POU2F2	Mus musculus	POU domain, class 2, transcription factor 2(Pou2f2)
Q00193	ZP4	Oryctolagus cuniculus	zona pellucida glycoprotein 4(ZP4)
Q8JZU2	SLC25A1	Mus musculus	solute carrier family 25 (mitochondrial carrier, citrate transporter), member 1(Slc25a1)
P32749	BCHE	Bos taurus	butyrylcholinesterase(BCHE)
Q6AXZ6	Prss39	Rattus norvegicus	protease, serine, 39(Prss39)
P32745	SSTR3	Homo sapiens	somatostatin receptor 3(SSTR3)
Q8IV61	RASGRP3	Homo sapiens	RAS guanyl releasing protein 3(RASGRP3)
Q15811	ITSN1	Homo sapiens	intersectin 1(ITSN1)
D3ZEN0	MICALL2	Rattus norvegicus	MICAL-like 2(Micall2)
P02586	TNNC2	Oryctolagus cuniculus	troponin C type 2 (fast)(TNNC2)
P83104	Takl1	Drosophila melanogaster	Tak1-like 1(Takl1)
P02585	TNNC2	Homo sapiens	troponin C2, fast skeletal type(TNNC2)
Q02357	ANK1	Mus musculus	ankyrin 1, erythroid(Ank1)
P02588	TNNC2	Gallus gallus	troponin C type 2 (fast)(TNNC2)
Q94BR5	AT1G50410	Arabidopsis thaliana	SNF2 domain-containing protein / helicase domain-containing protein / zinc finger protein-like protein(AT1G50410)
P02587	TNNC2	Sus scrofa	troponin C2, fast skeletal type(TNNC2)
Q6M174	MMP
Q02360	fd64A	Drosophila melanogaster	forkhead domain 64A(fd64A)
Q02361	fd59A	Drosophila melanogaster	forkhead domain 59A(fd59A)
P36955	SERPINF1	Homo sapiens	serpin family F member 1(SERPINF1)
P02591	TNNC1	Oryctolagus cuniculus	troponin C1, slow skeletal and cardiac type(TNNC1)
Q6KEQ9	PCDH11X	Sus scrofa	protocadherin 11 X-linked(PCDH11X)
P36952	SERPINB5	Homo sapiens	serpin family B member 5(SERPINB5)
Q02363	ID2	Homo sapiens	inhibitor of DNA binding 2, HLH protein(ID2)
Q80T11	USH1G	Mus musculus	Usher syndrome 1G(Ush1g)
Q28044	ADRB2	Bos taurus	adrenoceptor beta 2(ADRB2)
Q80T14	FRAS1	Mus musculus	Fraser extracellular matrix complex subunit 1(Fras1)
Q15825	CHRNA6	Homo sapiens	cholinergic receptor nicotinic alpha 6 subunit(CHRNA6)
Q9Y7B7	KLLA0F25916g	Kluyveromyces lactis NRRL Y-1140	hypothetical protein(KLLA0F25916g)
Q15822	CHRNA2	Homo sapiens	cholinergic receptor nicotinic alpha 2 subunit(CHRNA2)
Q58DA5	NTM	Bos taurus	neurotrimin(NTM)
Q58DA8	ZDHHC9	Bos taurus	zinc finger DHHC-type containing 9(ZDHHC9)
P36970	GPX4	Rattus norvegicus	glutathione peroxidase 4(Gpx4)
Q803F5	APMAP	Danio rerio	adipocyte plasma membrane associated protein(apmap)
Q6DE87	chek1.S	Xenopus laevis	checkpoint kinase 1 S homeolog(chek1.S)
Q42404	U1-70K	Arabidopsis thaliana	U1 small nuclear ribonucleoprotein-70K(U1-70K)
Q9BRK5	SDF4	Homo sapiens	stromal cell derived factor 4(SDF4)
Q28031	LPAR1	Bos taurus	lysophosphatidic acid receptor 1(LPAR1)
Q02353	NDST1	Rattus norvegicus	N-deacetylase and N-sulfotransferase 1(Ndst1)
Q80T22	Naglt1	Rattus norvegicus	Na+ dependent glucose transporter 1(Naglt1)
Q28037	VDR	Bos taurus	vitamin D (1,25- dihydroxyvitamin D3) receptor(VDR)
Q4I8B6	FGSG
Q80T21	ADAMTSL4	Mus musculus	ADAMTS-like 4(Adamtsl4)
Q28039	SLC6A9	Bos taurus	solute carrier family 6 (neurotransmitter transporter, glycine), member 9(SLC6A9)
Q28035	GSTA3	Bos taurus	glutathione S-transferase alpha 3(GSTA3)
P36968	GPX4	Sus scrofa	glutathione peroxidase 4(GPX4)
Q8JZW4	CPNE5	Mus musculus	copine V(Cpne5)
P36969	GPX4	Homo sapiens	glutathione peroxidase 4(GPX4)
Q80T23	SYTL5	Mus musculus	synaptotagmin-like 5(Sytl5)
Q15831	STK11	Homo sapiens	serine/threonine kinase 11(STK11)
Q6R4A8	GJC1	Cricetulus griseus	gap junction protein gamma 1(Gjc1)
Q94C53	AT4G27120	Arabidopsis thaliana	DDRGK domain protein(AT4G27120)
Q28019	LTBP2	Bos taurus	latent transforming growth factor beta binding protein 2(LTBP2)
Q61H86	Cbr-dop-3	Caenorhabditis briggsae	C. briggsae CBR-DOP-3 protein(Cbr-dop-3)
Q15835	GRK1	Homo sapiens	G protein-coupled receptor kinase 1(GRK1)
A7YY44	F2R	Bos taurus	coagulation factor II thrombin receptor(F2R)
Q8TD08	MAPK15	Homo sapiens	mitogen-activated protein kinase 15(MAPK15)
P29216	APP	Macaca mulatta	amyloid beta precursor protein(APP)
Q6DE75	slc25a38.L	Xenopus laevis	solute carrier family 25 member 38 L homeolog(slc25a38.L)
P36980	CFHR2	Homo sapiens	complement factor H related 2(CFHR2)
Q04Y01	fusA	Leptospira borgpetersenii serovar Hardjo-bovis str. L550	elongation factor G(fusA)
Q6Z8P4	LOC4346010	Oryza sativa Japonica Group	plant intracellular Ras-group-related LRR protein 4(LOC4346010)
Q02386	ZNF45	Homo sapiens	zinc finger protein 45(ZNF45)
Q9CWG1	GLIPR1	Mus musculus	GLI pathogenesis-related 1 (glioma)(Glipr1)
E2RK09	USP37	Canis lupus familiaris	ubiquitin specific peptidase 37(USP37)
Q0VFE7	DHRS7B	Xenopus tropicalis	dehydrogenase/reductase (SDR family) member 7B(dhrs7b)
Q9BRL6	SRSF8	Homo sapiens	serine and arginine rich splicing factor 8(SRSF8)
Q8JZZ7	ADGRL2	Mus musculus	adhesion G protein-coupled receptor L2(Adgrl2)
Q14392	LRRC32	Homo sapiens	leucine rich repeat containing 32(LRRC32)
Q14393	GAS6	Homo sapiens	growth arrest specific 6(GAS6)
A7YY35	KIAA2012	Bos taurus	KIAA2012 ortholog(KIAA2012)
Q5G872	SCUBE2	Danio rerio	signal peptide, CUB domain, EGF-like 2(scube2)
Q15848	ADIPOQ	Homo sapiens	adiponectin, C1Q and collagen domain containing(ADIPOQ)
Q94C40	CIPK17	Arabidopsis thaliana	CBL-interacting protein kinase 17(CIPK17)
Q94C49	AT4G22750	Arabidopsis thaliana	DHHC-type zinc finger protein(AT4G22750)
G5EFX6	slt-1	Caenorhabditis elegans	Slit homolog 1 protein(slt-1)
Q9CWH1	ZBTB8A	Mus musculus	zinc finger and BTB domain containing 8a(Zbtb8a)
O25699	ruvB	Helicobacter pylori 26695	Holliday junction DNA helicase RuvB(ruvB)
Q6INN8	samhd1.L	Xenopus laevis	SAM domain and HD domain 1 L homeolog(samhd1.L)
Q57CQ5	fusA	Brucella abortus 2308	elongation factor G(fusA)
Q6EJB7	SOX3	Danio rerio	SRY (sex determining region Y)-box 3(sox3)
Q6DDV0	mynn.L	Xenopus laevis	myoneurin L homeolog(mynn.L)
B4JSC2	Dgri\GH22274	Drosophila grimshawi	GH22274 gene product from transcript GH22274-RA(Dgri\GH22274)
A2ANX9	Zfp711	Mus musculus	zinc finger protein 711(Zfp711)
Q80T03	MUC6	Mus musculus	mucin 6, gastric(Muc6)
Q7VTT6	ruvB	Bordetella pertussis Tohama I	Holliday junction DNA helicase RuvB(ruvB)
C1GDH9	PADG
Q28017	PLA2G7	Bos taurus	phospholipase A2 group VII(PLA2G7)
Q9CWH6	PSMA8	Mus musculus	proteasome (prosome, macropain) subunit, alpha type, 8(Psma8)
Q4WDM5	AFUA
O49859	LOC100778056	Glycine max	cytochrome P450 82A4(LOC100778056)
Q8IUQ0	CLVS1	Homo sapiens	clavesin 1(CLVS1)
Q75V66	ANO5	Homo sapiens	anoctamin 5(ANO5)
Q28083	COL11A1	Bos taurus	collagen type XI alpha 1 chain(COL11A1)
Q28085	CFH	Bos taurus	complement factor H(CFH)
G5EG88	acr-23	Caenorhabditis elegans	AcetylCholine Receptor(acr-23)
O49858	CYP82A3	Glycine max	cytochrome P450 82A3-like(CYP82A3)
Q58DM3	CD53	Bos taurus	CD53 molecule(CD53)
A6YP92	ARX	Rattus norvegicus	aristaless related homeobox(Arx)
O94647	ppk24	Schizosaccharomyces pombe 972h-	serine/threonine protein kinase Ppk24(ppk24)
Q8TD26	CHD6	Homo sapiens	chromodomain helicase DNA binding protein 6(CHD6)
Q8N8Y5	ZFP41	Homo sapiens	ZFP41 zinc finger protein(ZFP41)
B3MTS7	Dana\GF23066	Drosophila ananassae	GF23066 gene product from transcript GF23066-RA(Dana\GF23066)
Q8TD23	ZNF675	Homo sapiens	zinc finger protein 675(ZNF675)
B3MTS8	Dana\GF23165	Drosophila ananassae	GF23165 gene product from transcript GF23165-RA(Dana\GF23165)
O26782	MTH
Q41328	PTI1	Solanum lycopersicum	Pto kinase interactor 1(Pti1)
Q02318	CYP27A1	Homo sapiens	cytochrome P450 family 27 subfamily A member 1(CYP27A1)
Q9VGZ0	Cyp12e1	Drosophila melanogaster	CG14680 gene product from transcript CG14680-RC(Cyp12e1)
B3MTS2	Dana\GF23067	Drosophila ananassae	GF23067 gene product from transcript GF23067-RA(Dana\GF23067)
Q86T82	USP37	Homo sapiens	ubiquitin specific peptidase 37(USP37)
Q8TD20	SLC2A12	Homo sapiens	solute carrier family 2 member 12(SLC2A12)
Q9XV51	bath-45	Caenorhabditis elegans	BTB and MATH domain-containing protein 45(bath-45)
P46454	lldD	Haemophilus influenzae Rd KW20	L-lactate dehydrogenase(lldD)
Q9XV52	gfm-1	Caenorhabditis elegans	Elongation factor G, mitochondrial(gfm-1)
Q9GZQ4	NMUR2	Homo sapiens	neuromedin U receptor 2(NMUR2)
Q8BKK5	Zfp689	Mus musculus	zinc finger protein 689(Zfp689)
B4J3F1	Dgri\GH16744	Drosophila grimshawi	GH16744 gene product from transcript GH16744-RA(Dgri\GH16744)
Q6INL2	klhl30.L	Xenopus laevis	kelch like family member 30 L homeolog(klhl30.L)
Q9D939	SULT1C2	Mus musculus	sulfotransferase family, cytosolic, 1C, member 2(Sult1c2)
O94659	nog1	Schizosaccharomyces pombe 972h-	GTP binding protein Nog1 (predicted)(nog1)
Q6AXT5	RAB21	Rattus norvegicus	RAB21, member RAS oncogene family(Rab21)
Q58DN3	TSPAN17	Bos taurus	tetraspanin 17(TSPAN17)
O94655	ypt7	Schizosaccharomyces pombe 972h-	GTPase Ypt7(ypt7)
Q9FZG4	hxk3	Arabidopsis thaliana	hexokinase 3(HXK3)
F1RDG9	fynb	Danio rerio	FYN proto-oncogene, Src family tyrosine kinase b(fynb)
P0CU00	SPBC1348.09	Schizosaccharomyces pombe 972h-	short chain dehydrogenase (predicted)(SPBC1348.09)
Q8TD17	ZNF398	Homo sapiens	zinc finger protein 398(ZNF398)
P0CU01	SPBC1348.09	Schizosaccharomyces pombe 972h-	short chain dehydrogenase (predicted)(SPBC1348.09)
Q8TD19	NEK9	Homo sapiens	NIMA related kinase 9(NEK9)
Q86T90	KIAA1328	Homo sapiens	KIAA1328(KIAA1328)
Q28065	C4BPA	Bos taurus	complement component 4 binding protein alpha(C4BPA)
Q874T7	KLLA0D02992g	Kluyveromyces lactis NRRL Y-1140	hypothetical protein(KLLA0D02992g)
P35407	CXCR2	Rattus norvegicus	C-X-C motif chemokine receptor 2(Cxcr2)
P46449	cspD	Haemophilus influenzae Rd KW20	cold shock-like protein(cspD)
Q4J9D2	SACI
Q28068	CCIN	Bos taurus	calicin(CCIN)
Q0VF94	NKPD1	Mus musculus	NTPase, KAP family P-loop domain containing 1(Nkpd1)
Q96M69	LRGUK	Homo sapiens	leucine rich repeats and guanylate kinase domain containing(LRGUK)
Q3UHH2	SLC22A23	Mus musculus	solute carrier family 22, member 23(Slc22a23)
Q28060	DSC3	Bos taurus	desmocollin 3(DSC3)
P28130	WNT7B	Meleagris gallopavo	Wnt family member 7B(WNT7B)
Q28062	BCAN	Bos taurus	brevican(BCAN)
Q02337	BDH1	Bos taurus	3-hydroxybutyrate dehydrogenase, type 1(BDH1)
A9WHF8	ruvB	Chloroflexus aurantiacus J-10-fl	Holliday junction DNA helicase RuvB(ruvB)
G5EFU0	pak-2	Caenorhabditis elegans	Serine/threonine-protein kinase pak-2(pak-2)
Q6AY39	B3GALNT1	Rattus norvegicus	beta-1,3-N-acetylgalactosaminyltransferase 1 (globoside blood group)(B3galnt1)
P28127	WNT4	Meleagris gallopavo	Wnt family member 4(WNT4)
Q1RLL3	CPNE9	Mus musculus	copine family member IX(Cpne9)
Q9X2D7	TM1817	Thermotoga maritima MSB8	valyl-tRNA synthetase(TM1817)
P28128	WNT5A	Meleagris gallopavo	Wnt family member 5A(WNT5A)
Q6DDZ9	tldc1.L	Xenopus laevis	TBC/LysM-associated domain containing 1 L homeolog(tldc1.L)
P28129	WNT7A	Meleagris gallopavo	Wnt family member 7A(WNT7A)
Q9CWT3	SNX10	Mus musculus	sorting nexin 10(Snx10)
Q9D952	EVPL	Mus musculus	envoplakin(Evpl)
Q8TD43	TRPM4	Homo sapiens	transient receptor potential cation channel subfamily M member 4(TRPM4)
Q9Y6V0	PCLO	Homo sapiens	piccolo presynaptic cytomatrix protein(PCLO)
Q9GZQ6	NPFFR1	Homo sapiens	neuropeptide FF receptor 1(NPFFR1)
Q5F6V6	NGO1439	Neisseria gonorrhoeae FA 1090	macrolide ABC transporter ATP-binding protein/permease(NGO1439)
Q8ZRW3	yabF	Salmonella enterica subsp. enterica serovar Typhimurium str. LT2	glutathione-regulated potassium-efflux system ancillary protein KefF(yabF)
Q8IV35	WDR49	Homo sapiens	WD repeat domain 49(WDR49)
P46437	gst	Musca domestica	glutathione S-transferase(GST)
P46431	LOC101897277	Musca domestica	glutathione S-transferase 2(LOC101897277)
P46432	LOC101897277	Musca domestica	glutathione S-transferase 2(LOC101897277)
P46433	GSTM1	Musca domestica	glutathione S-transferase mu 1(GSTM1)
P35411	CX3CR1	Rattus norvegicus	C-X3-C motif chemokine receptor 1(Cx3cr1)
P28125	WNT3A	Meleagris gallopavo	Wnt family member 3A(WNT3A)
O26788	MTH
P35412	GPR12	Mus musculus	G-protein coupled receptor 12(Gpr12)
P36941	LTBR	Homo sapiens	lymphotoxin beta receptor(LTBR)
Q2UVX4	C3	Bos taurus	complement C3(C3)
Q6AY34	osr2	Rattus norvegicus	odd-skipped related transciption factor 2(Osr2)
P36940	FASLG	Rattus norvegicus	Fas ligand(Faslg)
C9JN71	ZNF878	Homo sapiens	zinc finger protein 878(ZNF878)
O34782	yvrD	Bacillus subtilis subsp. subtilis str. 168	oxidoreductase(yvrD)
P46439	GSTM5	Homo sapiens	glutathione S-transferase mu 5(GSTM5)
O49841	RABC2A	Arabidopsis thaliana	RAB GTPase homolog C2A(RABC2A)
P35413	GPR3	Mus musculus	G-protein coupled receptor 3(Gpr3)
P35414	APLNR	Homo sapiens	apelin receptor(APLNR)
Q96M60	FAM227B	Homo sapiens	family with sequence similarity 227 member B(FAM227B)
Q814C5	BC0128	Bacillus cereus ATCC 14579	elongation factor G(BC0128)
Q1RLK6	B3GNT4	Mus musculus	UDP-GlcNAc:betaGal beta-1,3-N-acetylglucosaminyltransferase 4(B3gnt4)
Q3UHF7	HIVEP2	Mus musculus	human immunodeficiency virus type I enhancer binding protein 2(Hivep2)
Q9D8U4	C1QTNF2	Mus musculus	C1q and tumor necrosis factor related protein 2(C1qtnf2)
Q8N8Z8	ZNF441	Homo sapiens	zinc finger protein 441(ZNF441)
Q9CWU2	ZDHHC13	Mus musculus	zinc finger, DHHC domain containing 13(Zdhhc13)
Q8N8Z6	DCBLD1	Homo sapiens	discoidin, CUB and LCCL domain containing 1(DCBLD1)
P46440	LOC107779283	Nicotiana tabacum	glutathione S-transferase APIC(LOC107779283)
Q5FVR1	ZDHHC4	Rattus norvegicus	zinc finger, DHHC-type containing 4(Zdhhc4)
Q5F783	NGO1300	Neisseria gonorrhoeae FA 1090	50S ribosomal protein L3 glutamine methyltransferase(NGO1300)
Q9NGP5	ABCG2	Dictyostelium discoideum AX4	ABC transporter G family protein(abcG2)
Q9FZB8	AT1G51810	Arabidopsis thaliana	Leucine-rich repeat protein kinase family protein(AT1G51810)
Q8N8U9	BMPER	Homo sapiens	BMP binding endothelial regulator(BMPER)
P35426	CDK4	Rattus norvegicus	cyclin-dependent kinase 4(Cdk4)
P46428	GST
Q9VLC1	FucTB	Drosophila melanogaster	CG4435 gene product from transcript CG4435-RD(FucTB)
Q5F2L2	FUT10	Mus musculus	fucosyltransferase 10(Fut10)
Q5F2L1	FUT10	Rattus norvegicus	fucosyltransferase 10(Fut10)
Q8N967	LRTM2	Homo sapiens	leucine rich repeats and transmembrane domains 2(LRTM2)
Q9D8M7	PHF10	Mus musculus	PHD finger protein 10(Phf10)
Q6AXY0	LOC501110	Rattus norvegicus	similar to Glutathione S-transferase A1 (GTH1) (HA subunit 1) (GST-epsilon) (GSTA1-1) (GST class-alpha)(LOC501110)
P46422	gstf2	Arabidopsis thaliana	glutathione S-transferase PHI 2(GSTF2)
Q86SR1	GALNT10	Homo sapiens	polypeptide N-acetylgalactosaminyltransferase 10(GALNT10)
P46420	GST2	Zea mays	glutathione S-transferase 2(gst2)
Q9GZT5	WNT10A	Homo sapiens	Wnt family member 10A(WNT10A)
Q9VH70	topi	Drosophila melanogaster	matotopetli(topi)
Q803M0	PPP1R3B	Danio rerio	protein phosphatase 1, regulatory subunit 3B(ppp1r3b)
P46425	Gstp2	Mus musculus	glutathione S-transferase, pi 2(Gstp2)
Q8TCU5	GRIN3A	Homo sapiens	glutamate ionotropic receptor NMDA type subunit 3A(GRIN3A)
Q9NGQ2	kif1	Dictyostelium discoideum AX4	kinesin family member 1(kif1)
Q766Z3	Rev3	Arabidopsis thaliana	recovery protein 3(REV3)
Q8TCU3	SLC7A13	Homo sapiens	solute carrier family 7 member 13(SLC7A13)
Q8N961	ABTB2	Homo sapiens	ankyrin repeat and BTB domain containing 2(ABTB2)
Q9FZB1	RHS6	Arabidopsis thaliana	root hair specific 6(RHS6)
O57983	PH
P46418	GSTA3	Rattus norvegicus	glutathione S-transferase alpha 3(Gsta3)
P35438	GRIN1	Mus musculus	glutamate receptor, ionotropic, NMDA1 (zeta 1)(Grin1)
P35436	GRIN2A	Mus musculus	glutamate receptor, ionotropic, NMDA2A (epsilon 1)(Grin2a)
Q8IUL8	CILP2	Homo sapiens	cartilage intermediate layer protein 2(CILP2)
Q9D8N6	LIN37	Mus musculus	lin-37 homolog (C. elegans)(Lin37)
Q9Y6X6	MYO16	Homo sapiens	myosin XVI(MYO16)
P46412	GPX3	Mus musculus	glutathione peroxidase 3(Gpx3)
Q8BKG3	PTK7	Mus musculus	PTK7 protein tyrosine kinase 7(Ptk7)
Q9GZU5	NYX	Homo sapiens	nyctalopin(NYX)
Q9VGW1	Cad86C	Drosophila melanogaster	Cadherin 86C(Cad86C)
P35439	GRIN1	Rattus norvegicus	glutamate ionotropic receptor NMDA type subunit 1(Grin1)
Q86SS6	SYT9	Homo sapiens	synaptotagmin 9(SYT9)
Q9MBG5	AT3G29000	Arabidopsis thaliana	Calcium-binding EF-hand family protein(AT3G29000)
Q58DI9	ARL11	Bos taurus	ADP ribosylation factor like GTPase 11(ARL11)
Q29559	GJA4	Sus scrofa	gap junction protein alpha 4(GJA4)
Q9Y6Y0	IVNS1ABP	Homo sapiens	influenza virus NS1A binding protein(IVNS1ABP)
Q8TD57	DNAH3	Homo sapiens	dynein axonemal heavy chain 3(DNAH3)
P35440	THBS2	Gallus gallus	thrombospondin 2(THBS2)
P35441	THBS1	Mus musculus	thrombospondin 1(Thbs1)
Q3UHD1	ADGRB1	Mus musculus	adhesion G protein-coupled receptor B1(Adgrb1)
P35443	THBS4	Homo sapiens	thrombospondin 4(THBS4)
O26757	MTH
Q5F2N4	FUT10	Canis lupus familiaris	fucosyltransferase 10(FUT10)
P35442	THBS2	Homo sapiens	thrombospondin 2(THBS2)
Q9PQI5	UU
Q5F2N3	FUT10	Danio rerio	fucosyltransferase 10(fut10)
P35445	COMP	Bos taurus	cartilage oligomeric matrix protein(COMP)
Q8N988	ZNF557	Homo sapiens	zinc finger protein 557(ZNF557)
Q58DK1	CPT1B	Bos taurus	carnitine palmitoyltransferase 1B(CPT1B)
Q5F2N2	FUT11	Oryzias latipes	fucosyltransferase 11(fut11)
P35444	COMP	Rattus norvegicus	cartilage oligomeric matrix protein(Comp)
Q2QI47	USH2A	Mus musculus	Usher syndrome 2A(Ush2a)
P46409	GSTM2	Oryctolagus cuniculus	glutathione S-transferase mu 2 (muscle)(GSTM2)
P35447	spon1.S	Xenopus laevis	spondin 1, extracellular matrix protein S homeolog(spon1.S)
P35446	SPON1	Rattus norvegicus	spondin 1(Spon1)
Q9GZV1	ANKRD2	Homo sapiens	ankyrin repeat domain 2(ANKRD2)
P46408	slc2a5	Oryctolagus cuniculus	solute carrier family 2 (facilitated glucose/fructose transporter), member 5(SLC2A5)
Q5SWY8	SLC5A10	Mus musculus	solute carrier family 5 (sodium/glucose cotransporter), member 10(Slc5a10)
Q64WY5	BF1241	Bacteroides fragilis YCH46	endonuclease IV(BF1241)
Q58DK7	ZNF205	Bos taurus	zinc finger protein 205(ZNF205)
Q8IV01	SYT12	Homo sapiens	synaptotagmin 12(SYT12)
Q6AY80	NQO2	Rattus norvegicus	NAD(P)H quinone dehydrogenase 2(Nqo2)
Q9GZV3	SLC5A7	Homo sapiens	solute carrier family 5 member 7(SLC5A7)
Q9NH52	mes-4	Caenorhabditis elegans	Histone-lysine N-methyltransferase mes-4(mes-4)
Q9GZV8	PRDM14	Homo sapiens	PR/SET domain 14(PRDM14)
Q8TD86	CALML6	Homo sapiens	calmodulin like 6(CALML6)
M0RC99	Rab5al1	Rattus norvegicus	Rab5a, member RAS oncogene family-like 1(Rab5al1)
Q8TD84	dscaml1	Homo sapiens	DS cell adhesion molecule like 1(DSCAML1)
Q42479	CDPK6	Arabidopsis thaliana	calcium-dependent protein kinase 6(CDPK6)
Q3UHC2	LRRK1	Mus musculus	leucine-rich repeat kinase 1(Lrrk1)
Q98G94	MAFF
Q5FVM4	NONO	Rattus norvegicus	non-POU domain containing, octamer-binding(Nono)
P35452	HOXD12	Homo sapiens	homeobox D12(HOXD12)
Q86T29	znf605	Homo sapiens	zinc finger protein 605(ZNF605)
Q8IUN9	CLEC10A	Homo sapiens	C-type lectin domain family 10 member A(CLEC10A)
P35453	HOXD13	Homo sapiens	homeobox D13(HOXD13)
Q86SQ6	ADGRA1	Homo sapiens	adhesion G protein-coupled receptor A1(ADGRA1)
Q86T26	TMPRSS11B	Homo sapiens	transmembrane protease, serine 11B(TMPRSS11B)
P35458	DCTN1	Gallus gallus	dynactin 1(DCTN1)
G5EFP5	fut-3	Caenorhabditis elegans	FUcosyl Transferase(fut-3)
Q803L0	LIN28A	Danio rerio	lin-28 homolog A (C. elegans)(lin28a)
Q86SQ3	ADGRE4P	Homo sapiens	adhesion G protein-coupled receptor E4, pseudogene(ADGRE4P)
Q6AY70	LOC103690317	Rattus norvegicus	KAT8 regulatory NSL complex subunit 2(LOC103690317)
Q86SQ4	ADGRG6	Homo sapiens	adhesion G protein-coupled receptor G6(ADGRG6)
Q86T24	ZBTB33	Homo sapiens	zinc finger and BTB domain containing 33(ZBTB33)
Q9Y6Z7	COLEC10	Homo sapiens	collectin subfamily member 10(COLEC10)
Q29537	TP53	Canis lupus familiaris	tumor protein p53(TP53)
Q14315	FLNC	Homo sapiens	filamin C(FLNC)
P38921	PET8	Saccharomyces cerevisiae S288C	Pet8p(PET8)
Q14314	FGL2	Homo sapiens	fibrinogen like 2(FGL2)
Q6GDP4	AT695
P38922	HRB1	Saccharomyces cerevisiae S288C	mRNA-binding protein(HRB1)
Q6HIK3	iolA	[Bacillus thuringiensis] serovar konkukian str. 97-27	methylmalonate-semialdehyde dehydrogenase(iolA)
Q9CWQ2	ZSWIM7	Mus musculus	zinc finger SWIM-type containing 7(Zswim7)
Q8N8V4	ANKS4B	Homo sapiens	ankyrin repeat and sterile alpha motif domain containing 4B(ANKS4B)
P35462	DRD3	Homo sapiens	dopamine receptor D3(DRD3)
A4VKC2	PST
Q98G87	MAFF
N4WE43	COCC4DRAFT
Q8N972	ZNF709	Homo sapiens	zinc finger protein 709(ZNF709)
Q00420	GABPB1	Mus musculus	GA repeat binding protein, beta 1(Gabpb1)
Q00422	GABPA	Mus musculus	GA repeat binding protein, alpha(Gabpa)
P31258	HOXA11	Gallus gallus	homeobox A11(HOXA11)
Q29J90	Dpse\GA18107	Drosophila pseudoobscura pseudoobscura	GA18107 gene product from transcript GA18107-RB(Dpse\GA18107)
P31257	HOXC10	Mus musculus	homeobox C10(Hoxc10)
P31259	HOXB1	Gallus gallus	homeobox B1(HOXB1)
Q8IVH2	FOXP4	Homo sapiens	forkhead box P4(FOXP4)
A7IAM2	MBOO
Q80WG7	TRIM36	Mus musculus	tripartite motif-containing 36(Trim36)
A6QHA0	AT695
Q80WG5	LRRC8A	Mus musculus	leucine rich repeat containing 8A(Lrrc8a)
Q9GZN7	ROGDI	Homo sapiens	rogdi homolog(ROGDI)
Q9C6C8	GSTF14	Arabidopsis thaliana	glutathione S-transferase (class phi) 14(GSTF14)
Q9GZN6	SLC6A16	Homo sapiens	solute carrier family 6 member 16(SLC6A16)
P32393	comEB	Bacillus subtilis subsp. subtilis str. 168	ComE operon protein 2(comEB)
P31260	HOXA10	Homo sapiens	homeobox A10(HOXA10)
Q9GZN4	PRSS22	Homo sapiens	protease, serine 22(PRSS22)
Q9GZN2	TGIF2	Homo sapiens	TGFB induced factor homeobox 2(TGIF2)
P31247	hoxb3.S	Xenopus laevis	homeobox B3 S homeolog(hoxb3.S)
Q00436	nsep1	Xenopus laevis	nuclease sensitive element binding protein 1(nsep1)
P31246	HOXA2	Rattus norvegicus	homeo box A2(Hoxa2)
Q6DGL6	sox1a	Danio rerio	SRY (sex determining region Y)-box 1a(sox1a)
P32379	pup2	Saccharomyces cerevisiae S288C	proteasome core particle subunit alpha 5(PUP2)
P31245	HOXA2	Mus musculus	homeobox A2(Hoxa2)
P31244	rad16	Saccharomyces cerevisiae S288C	DNA repair protein RAD16(RAD16)
Q00438	PTBP1	Rattus norvegicus	polypyrimidine tract binding protein 1(Ptbp1)
Q5ZQU0	sned1	Rattus norvegicus	sushi, nidogen and EGF-like domains 1(Sned1)
P31249	HOXD3	Homo sapiens	homeobox D3(HOXD3)
Q5FWF7	FBXO48	Homo sapiens	F-box protein 48(FBXO48)
D3ZB51	IGSF9B	Rattus norvegicus	immunoglobulin superfamily, member 9B(Igsf9b)
Q0IQB6	LOC4351420	Oryza sativa Japonica Group	calmodulin-like protein 3(LOC4351420)
Q18K08	HQ
Q04836	RBP31	Arabidopsis thaliana	31-kDa RNA binding protein(RBP31)
Q96L93	KIF16B	Homo sapiens	kinesin family member 16B(KIF16B)
B4LYB9	Dvir\GJ23857	Drosophila virilis	GJ23857 gene product from transcript GJ23857-RA(Dvir\GJ23857)
O62389	nhr-61	Caenorhabditis elegans	Nuclear Hormone Receptor family(nhr-61)
Q04833	lrp-1	Caenorhabditis elegans	Low-density lipoprotein receptor-related protein(lrp-1)
B4LYB8	Dvir\GJ23362	Drosophila virilis	GJ23362 gene product from transcript GJ23362-RA(Dvir\GJ23362)
Q8C050	RPS6KA5	Mus musculus	ribosomal protein S6 kinase, polypeptide 5(Rps6ka5)
Q8IVH8	MAP4K3	Homo sapiens	mitogen-activated protein kinase kinase kinase kinase 3(MAP4K3)
Q9VJE5	CLIP-190	Drosophila melanogaster	Cytoplasmic linker protein 190(CLIP-190)
Q0VF58	COL19A1	Mus musculus	collagen, type XIX, alpha 1(Col19a1)
Q9GZM7	TINAGL1	Homo sapiens	tubulointerstitial nephritis antigen like 1(TINAGL1)
Q755D7	AGOS
Q96L91	EP400	Homo sapiens	E1A binding protein p400(EP400)
B4L8V5	Dmoj\GI16721	Drosophila mojavensis	GI16721 gene product from transcript GI16721-RA(Dmoj\GI16721)
Q75UR0	ANO5	Mus musculus	anoctamin 5(Ano5)
Q9W011	Cyp4d20	Drosophila melanogaster	CG16761 gene product from transcript CG16761-RA(Cyp4d20)
Q6R891	PPP1R9B	Mus musculus	protein phosphatase 1, regulatory subunit 9B(Ppp1r9b)
P32364	SMY1	Saccharomyces cerevisiae S288C	Smy1p(SMY1)
Q9D738	ASB12	Mus musculus	ankyrin repeat and SOCS box-containing 12(Asb12)
Q6U736	OPN5	Homo sapiens	opsin 5(OPN5)
B4LYC5	Dvir\GJ23858	Drosophila virilis	GJ23858 gene product from transcript GJ23858-RA(Dvir\GJ23858)
Q3E9X6	CRK21	Arabidopsis thaliana	cysteine-rich RLK (RECEPTOR-like protein kinase) 21(CRK21)
Q06945	SOX4	Homo sapiens	SRY-box 4(SOX4)
Q92GV1	RC
Q8C078	CAMKK2	Mus musculus	calcium/calmodulin-dependent protein kinase kinase 2, beta(Camkk2)
Q7XA64	AT3G05155	Arabidopsis thaliana	Major facilitator superfamily protein(AT3G05155)
Q00417	TCF7	Mus musculus	transcription factor 7, T cell specific(Tcf7)
Q96L73	NSD1	Homo sapiens	nuclear receptor binding SET domain protein 1(NSD1)
Q8IVF6	ANKRD18A	Homo sapiens	ankyrin repeat domain 18A(ANKRD18A)
Q818H3	BC4282	Bacillus cereus ATCC 14579	endonuclease IV(BC4282)
Q8IVF4	DNAH10	Homo sapiens	dynein axonemal heavy chain 10(DNAH10)
Q9D733	GP2	Mus musculus	glycoprotein 2 (zymogen granule membrane)(Gp2)
Q96KV7	WDR90	Homo sapiens	WD repeat domain 90(WDR90)
P46152	GATA4	Rattus norvegicus	GATA binding protein 4(Gata4)
P46153	GATA6	Rattus norvegicus	GATA binding protein 6(Gata6)
P32361	ire1	Saccharomyces cerevisiae S288C	bifunctional endoribonuclease/protein kinase IRE1(IRE1)
Q7XA72	ABCG21	Arabidopsis thaliana	ABC-2 type transporter family protein(ABCG21)
P34644	eat-4	Caenorhabditis elegans	Probable vesicular glutamate transporter eat-4(eat-4)
Q872I5	crf2-1	Neurospora crassa OR74A	chromatin remodelling factor 2-1(crf2-1)
Q8C088	Egfem1	Mus musculus	EGF-like and EMI domain containing 1(Egfem1)
Q8BNW9	KBTBD11	Mus musculus	kelch repeat and BTB (POZ) domain containing 11(Kbtbd11)
Q29502	PAK2	Oryctolagus cuniculus	p21 (RAC1) activated kinase 2(PAK2)
P31211	SERPINA6	Rattus norvegicus	serpin family A member 6(Serpina6)
Q5F389	WWOX	Gallus gallus	WW domain containing oxidoreductase(WWOX)
Q92GR9	RC
Q5RI75	RASEF	Mus musculus	RAS and EF hand domain containing(Rasef)
B2FIJ0	lldD	Stenotrophomonas maltophilia K279a	lactate dehydrogenase(lldD)
Q9UEG4	ZNF629	Homo sapiens	zinc finger protein 629(ZNF629)
Q4VA82	APLNR	Xenopus tropicalis	apelin receptor(aplnr)
Q5FWL4	esyt2.L	Xenopus laevis	extended synaptotagmin-like protein 2 L homeolog(esyt2.L)
Q05999	ATPK7	Arabidopsis thaliana	Protein kinase superfamily protein(ATPK7)
P33587	PROC	Mus musculus	protein C(Proc)
Q7XA86	AT3G51390	Arabidopsis thaliana	DHHC-type zinc finger family protein(AT3G51390)
Q8IVM8	SLC22A9	Homo sapiens	solute carrier family 22 member 9(SLC22A9)
B3NZM5	Dere\GG17343	Drosophila erecta	GG17343 gene product from transcript GG17343-RA(Dere\GG17343)
Q6DGH9	otpb	Danio rerio	orthopedia homeobox b(otpb)
P31209	PABP	Schizosaccharomyces pombe 972h-	mRNA export shuttling protein(pabp)
Q7XA87	FOLT1	Arabidopsis thaliana	folate transporter 1(FOLT1)
Q29510	CYP2C30	Oryctolagus cuniculus	cytochrome P450 2C30(CYP2C30)
B4K6T8	Dmoj\GI24133	Drosophila mojavensis	GI24133 gene product from transcript GI24133-RG(Dmoj\GI24133)
O64642	AT2G45620	Arabidopsis thaliana	Nucleotidyltransferase family protein(AT2G45620)
Q9X0Y8	TM1261	Thermotoga maritima MSB8	phosphate ABC transporter ATP-binding protein(TM1261)
Q5BC23	AN1907.2	Aspergillus nidulans FGSC A4	hypothetical protein(AN1907.2)
Q7RAV5	PY06394	Plasmodium yoelii yoelii 17XNL	calcium-dependent protein kinase 3(PY06394)
Q4VA72	BRCC3	Xenopus tropicalis	BRCA1/BRCA2-containing complex subunit 3(brcc3)
Q8IVL8	cpo	Homo sapiens	carboxypeptidase O(CPO)
Q8BNX1	CLEC4G	Mus musculus	C-type lectin domain family 4, member g(Clec4g)
P34623	ufbp-1	Caenorhabditis elegans	DDRGK domain-containing protein 1(ufbp-1)
Q30D77	COL24A1	Mus musculus	collagen, type XXIV, alpha 1(Col24a1)
Q83AY0	sspA	Coxiella burnetii RSA 493	stringent starvation protein A(sspA)
Q29524	LPL	Ovis aries	lipoprotein lipase(LPL)
A4X0V0	STROP
Q9UEE5	STK17A	Homo sapiens	serine/threonine kinase 17a(STK17A)
Q92GP9	RC
Q9D783	KLHL40	Mus musculus	kelch-like 40(Klhl40)
Q9X196	TM1376	Thermotoga maritima MSB8	spermidine/putrescine ABC transporter ATP-binding protein(TM1376)
Q6DGI0	RGS8	Danio rerio	regulator of G-protein signaling 8(rgs8)
Q1WT18	ruvB	Lactobacillus salivarius UCC118	Holliday junction DNA helicase RuvB(ruvB)
Q04844	CHRNE	Homo sapiens	cholinergic receptor nicotinic epsilon subunit(CHRNE)
Q80WE4	KIF20B	Mus musculus	kinesin family member 20B(Kif20b)
O64635	CYP76C4	Arabidopsis thaliana	cytochrome P450, family 76, subfamily C, polypeptide 4(CYP76C4)
O64637	CYP76C2	Arabidopsis thaliana	cytochrome P450, family 76, subfamily C, polypeptide 2(CYP76C2)
O64636	CYP76C1	Arabidopsis thaliana	cytochrome P450, family 76, subfamily C, polypeptide 1(CYP76C1)
Q4VA61	dscaml1	Mus musculus	Down syndrome cell adhesion molecule like 1(Dscaml1)
Q58EX2	SDK2	Homo sapiens	sidekick cell adhesion molecule 2(SDK2)
O64638	CYP76C3	Arabidopsis thaliana	cytochrome P450, family 76, subfamily C, polypeptide 3(CYP76C3)
F1MH07	MICAL1	Bos taurus	microtubule associated monooxygenase, calponin and LIM domain containing 1(MICAL1)
P34611	ncl-1	Caenorhabditis elegans	B-box type zinc finger protein ncl-1(ncl-1)
Q13TG7	BXE
O64629	AUR3	Arabidopsis thaliana	ataurora3(AUR3)
Q802W2	aldh9a1b	Danio rerio	aldehyde dehydrogenase 9 family, member A1b(aldh9a1b)
Q2U256	AOR			1010074)
Q04861	NFKB1	Gallus gallus	nuclear factor of kappa light polypeptide gene enhancer in B-cells 1(NFKB1)
O02279	nhr-62	Caenorhabditis elegans	Nuclear hormone receptor family member nhr-62(nhr-62)
P34616	cdh-3	Caenorhabditis elegans	Cadherin-3(cdh-3)
P46196	MAPK1	Bos taurus	mitogen-activated protein kinase 1(MAPK1)
Q29529	Cbr2	Sus scrofa	carbonyl reductase 2(CBR2)
Q6DGJ1	GRIFIN	Danio rerio	galectin-related inter-fiber protein(grifin)
P46193	ANXA1	Bos taurus	annexin A1(ANXA1)
O55005	ROBO1	Rattus norvegicus	roundabout guidance receptor 1(Robo1)
Q5FWI3	TMEM2	Mus musculus	transmembrane protein 2(Tmem2)
Q04857	COL6A1	Mus musculus	collagen, type VI, alpha 1(Col6a1)
Q80WD1	RTN4RL2	Rattus norvegicus	reticulon 4 receptor-like 2(Rtn4rl2)
Q80WD0	RTN4RL1	Rattus norvegicus	reticulon 4 receptor-like 1(Rtn4rl1)
Q04859	MAK	Mus musculus	male germ cell-associated kinase(Mak)
P02830	HOXA7	Mus musculus	homeobox A7(Hoxa7)
Q9VJN9	Semp1	Drosophila melanogaster	Seminal metalloprotease-1(Semp1)
P02832	hoxc6.S	Xenopus laevis	homeobox C6 S homeolog(hoxc6.S)
P34693	snt-1	Caenorhabditis elegans	SyNapTotagmin(snt-1)
B6SSW8	CYP714B3	Zea mays	Cytochrome P450 714B3(CYP714B3)
P02831	HOXA3	Mus musculus	homeobox A3(Hoxa3)
Q4VA44	Zfp664	Mus musculus	zinc finger protein 664(Zfp664)
O55058	EFEMP2	Cricetulus griseus	EGF containing fibulin like extracellular matrix protein 2(Efemp2)
P02833	Antp	Drosophila melanogaster	Antennapedia(Antp)
P02836	en	Drosophila melanogaster	engrailed(en)
P39932	stl1	Saccharomyces cerevisiae S288C	glucose-inactivated glycerol proton symporter STL1(STL1)
P02835	ftz	Drosophila melanogaster	fushi tarazu(ftz)
Q5YLH5	HOXA6	Gallus gallus	homeobox A6(HOXA6)
Q9BTZ2	DHRS4	Homo sapiens	dehydrogenase/reductase 4(DHRS4)
P39937	pac2	Saccharomyces cerevisiae S288C	Pac2p(PAC2)
Q6DGS3	camk2d2	Danio rerio	calcium/calmodulin-dependent protein kinase (CaM kinase) II delta 2(camk2d2)
Q9IA31	GLI3	Gallus gallus	GLI family zinc finger 3(GLI3)
Q28412	PROC	Felis catus	protein C, inactivator of coagulation factors Va and VIIIa(PROC)
J4UHQ8	BBA
P32300	OPRD1	Mus musculus	opioid receptor, delta 1(Oprd1)
P32301	GLP1R	Rattus norvegicus	glucagon-like peptide 1 receptor(Glp1r)
P32302	CXCR5	Homo sapiens	C-X-C motif chemokine receptor 5(CXCR5)
P32303	agtr1.L	Xenopus laevis	angiotensin 2 receptor, type 1 L homeolog(agtr1.L)
Q05962	SLC25A4	Rattus norvegicus	solute carrier family 25 member 4(Slc25a4)
P32304	HTR7	Mus musculus	5-hydroxytryptamine (serotonin) receptor 7(Htr7)
B7NH49	deoC	Escherichia coli UMN026	2-deoxyribose-5-phosphate aldolase(deoC)
Q8TFK3	YALI0F04730g	Yarrowia lipolytica CLIB122	YALI0F04730p(YALI0F04730g)
P32305	LOC103694905	Rattus norvegicus	5-hydroxytryptamine receptor 7(LOC103694905)
P34683	lin-31	Caenorhabditis elegans	Protein lin-31(lin-31)
P34684	lin-39	Caenorhabditis elegans	Homeobox protein lin-39(lin-39)
P32308	RHO	Canis lupus familiaris	rhodopsin(RHO)
P34688	dpy-7	Caenorhabditis elegans	Cuticle collagen dpy-7(dpy-7)
Q294B9	Dpse\GA19622	Drosophila pseudoobscura pseudoobscura	GA19622 gene product from transcript GA19622-RB(Dpse\GA19622)
Q1WSB9	cbiO	Lactobacillus salivarius UCC118	cobalt transport ATP-binding protein(cbiO)
Q99J86	ATRN	Rattus norvegicus	attractin(Atrn)
O62305	unc-43	Caenorhabditis elegans	Calcium/calmodulin-dependent protein kinase type II(unc-43)
Q05968	LOC548262	Hordeum vulgare	Pathogenesis-related protein 1(LOC548262)
Q75UG4	P4HA3	Bos taurus	prolyl 4-hydroxylase subunit alpha 3(P4HA3)
Q99J82	ILK	Rattus norvegicus	integrin-linked kinase(Ilk)
P61640	SERPINA7	Pan troglodytes	serpin family A member 7(SERPINA7)
P17988	SULT1A1	Rattus norvegicus	sulfotransferase family 1A member 1(Sult1a1)
Q0CCY0	ATEG
Q2YDW7	KMT5A	Mus musculus	lysine methyltransferase 5A(Kmt5a)
Q94A94	AT5G11880	Arabidopsis thaliana	Pyridoxal-dependent decarboxylase family protein(AT5G11880)
Q9C5Y2	KAO2	Arabidopsis thaliana	ent-kaurenoic acid hydroxylase 2(KAO2)
P39924	HXT13	Saccharomyces cerevisiae S288C	hexose transporter HXT13(HXT13)
Q802Y8	zbtb16a	Danio rerio	zinc finger and BTB domain containing 16a(zbtb16a)
Q71R50	DHRS11	Gallus gallus	dehydrogenase/reductase (SDR family) member 11(DHRS11)
Q43250	CYP71C1	Zea mays	Cytochrome P450 71C1(CYP71C1)
P34673	fahd-1	Caenorhabditis elegans	Fumarylacetoacetate hydrolase domain-containing protein 1(fahd-1)
O55071	Cyp2b19	Mus musculus	cytochrome P450, family 2, subfamily b, polypeptide 19(Cyp2b19)
A6H639	TCTE1	Mus musculus	t-complex-associated testis expressed 1(Tcte1)
P33545	DSC2	Bos taurus	desmocollin 2(DSC2)
P34678	gly-3	Caenorhabditis elegans	Polypeptide N-acetylgalactosaminyltransferase 3(gly-3)
O55075	CDH2	Cricetulus griseus	cadherin 2(Cdh2)
Q04886	SOX8	Mus musculus	SRY (sex determining region Y)-box 8(Sox8)
Q04888	SOX10	Mus musculus	SRY (sex determining region Y)-box 10(Sox10)
Q04887	SOX9	Mus musculus	SRY (sex determining region Y)-box 9(Sox9)
Q9BTX7	TTPAL	Homo sapiens	alpha tocopherol transfer protein like(TTPAL)
P39918	CBU
O55033	NCK2	Mus musculus	non-catalytic region of tyrosine kinase adaptor protein 2(Nck2)
Q05935	mybl1.L	Xenopus laevis	v-myb avian myeloblastosis viral oncogene homolog-like 1 L homeolog(mybl1.L)
Q9C5X4	atx1	Arabidopsis thaliana	homologue of trithorax(ATX1)
Q99J59	TSPAN1	Mus musculus	tetraspanin 1(Tspan1)
Q8E1B5	valS	Streptococcus agalactiae 2603V/R	valyl-tRNA synthetase(valS)
Q70KY4	FOXO6	Mus musculus	forkhead box O6(Foxo6)
P45092	artP	Haemophilus influenzae Rd KW20	arginine ABC transporter ATP-binding protein(artP)
O27739	MTH
Q5JJ31	TK
P33533	OPRD1	Rattus norvegicus	opioid receptor, delta 1(Oprd1)
P33535	OPRM1	Rattus norvegicus	opioid receptor, mu 1(Oprm1)
Q04890	SOX12	Mus musculus	SRY (sex determining region Y)-box 12(Sox12)
P60191	RIMS4	Mus musculus	regulating synaptic membrane exocytosis 4(Rims4)
Q04891	SOX13	Mus musculus	SRY (sex determining region Y)-box 13(Sox13)
P33534	OPRK1	Mus musculus	opioid receptor, kappa 1(Oprk1)
O55040	NMUR1	Mus musculus	neuromedin U receptor 1(Nmur1)
Q04892	SOX14	Mus musculus	SRY (sex determining region Y)-box 14(Sox14)
P34663	ceh-23	Caenorhabditis elegans	Homeobox protein ceh-23(ceh-23)
P68306	THRB	Gallus gallus	thyroid hormone receptor, beta(THRB)
Q05941	CHRNA7	Rattus norvegicus	cholinergic receptor nicotinic alpha 7 subunit(Chrna7)
Q04899	CDK18	Mus musculus	cyclin-dependent kinase 18(Cdk18)
Q04896	eng1a	Danio rerio	engrailed homeobox 1a(eng1a)
Q6DGV1	CELF4	Danio rerio	CUGBP, Elav-like family member 4(celf4)
P17967	PDI1	Saccharomyces cerevisiae S288C	protein disulfide isomerase PDI1(PDI1)
Q94A76	GORK	Arabidopsis thaliana	gated outwardly-rectifying K+ channel(GORK)
Q6DGV7	MPV17L2	Danio rerio	MPV17 mitochondrial membrane protein-like 2(mpv17l2)
P61625	ITGAL	Bos taurus	integrin subunit alpha L(ITGAL)
P61622	ITGA11	Mus musculus	integrin alpha 11(Itga11)
Q0DDI1	LOC4340524	Oryza sativa Japonica Group	probable trehalose-phosphate phosphatase 8(LOC4340524)
Q43272	GPN1	Zea mays	glyceraldehyde-3-phosphate deHaseN1(gpn1)
Q83BE0	ruvB	Coxiella burnetii RSA 493	Holliday junction DNA helicase RuvB(ruvB)
A6H619	PHRF1	Mus musculus	PHD and ring finger domains 1(Phrf1)
Q05950	KLLA0F04389g	Kluyveromyces lactis NRRL Y-1140	hypothetical protein(KLLA0F04389g)
Q05917	EN2	Gallus gallus	engrailed homeobox 2(EN2)
Q05916	EN1	Gallus gallus	engrailed homeobox 1(EN1)
Q1ECW7	slc25a47a	Danio rerio	solute carrier family 25, member 47a(slc25a47a)
Q9C5V5	GLR2.8	Arabidopsis thaliana	glutamate receptor 2.8(GLR2.8)
O55098	STK10	Mus musculus	serine/threonine kinase 10(Stk10)
O55099	AURKB	Rattus norvegicus	aurora kinase B(Aurkb)
Q1ECW6	lgalsla	Danio rerio	lectin, galactoside-binding-like a(lgalsla)
Q05910	ADAM8	Mus musculus	a disintegrin and metallopeptidase domain 8(Adam8)
Q4L803	SH
Q8IVC4	ZNF584	Homo sapiens	zinc finger protein 584(ZNF584)
Q8TFG1	ght7	Schizosaccharomyces pombe 972h-	hexose transporter Ght7 (predicted)(ght7)
Q9VK45	tor	Drosophila melanogaster	Target of rapamycin(Tor)
P30205	CD163L1	Bos taurus	CD163 molecule-like 1(CD163L1)
P30204	MSR1	Mus musculus	macrophage scavenger receptor 1(Msr1)
P30203	CD6	Homo sapiens	CD6 molecule(CD6)
O18216	Y53C12B.2	Caenorhabditis elegans	RNA-binding protein pno-1(Y53C12B.2)
Q96LD4	TRIM47	Homo sapiens	tripartite motif containing 47(TRIM47)
P33519	ranA	Dictyostelium discoideum AX4	GTP-binding nuclear protein Ran(ranA)
Q99J47	DHRS7B	Mus musculus	dehydrogenase/reductase (SDR family) member 7B(Dhrs7b)
Q9VNV3	DDX1	Drosophila melanogaster	Dead-box-1(Ddx1)
P31290	wnt7c.L	Xenopus laevis	wingless-type MMTV integration site family, member 7c L homeolog(wnt7c.L)
A6H684	Mgat4e	Mus musculus	MGAT4 family, member E(Mgat4e)
Q6VVX0	CYP2R1	Homo sapiens	cytochrome P450 family 2 subfamily R member 1(CYP2R1)
P31292	wnt10b.S	Xenopus laevis	wingless-type MMTV integration site family member 10B S homeolog(wnt10b.S)
P31291	wnt8b.S	Xenopus laevis	wingless-type MMTV integration site family member 8B S homeolog(wnt8b.S)
O18214	mab-3	Caenorhabditis elegans	Protein male abnormal 3(mab-3)
P17945	HGF	Rattus norvegicus	hepatocyte growth factor(Hgf)
P17948	FLT1	Homo sapiens	fms related tyrosine kinase 1(FLT1)
P17947	SPI1	Homo sapiens	Spi-1 proto-oncogene(SPI1)
Q05925	EN1	Homo sapiens	engrailed homeobox 1(EN1)
P02888	dscD-1	Dictyostelium discoideum AX4	discoidin I, D chain(dscD-1)
P23913	LBR	Gallus gallus	lamin B receptor(LBR)
Q1ECX4	TLK2	Danio rerio	tousled-like kinase 2(tlk2)
P02886	dscA-1	Dictyostelium discoideum AX4	discoidin I, A chain(dscA-1)
Q05921	RNASEL	Mus musculus	ribonuclease L (2', 5'-oligoisoadenylate synthetase-dependent)(Rnasel)
P02887	dscC-1	Dictyostelium discoideum AX4	discoidin I, C chain and B chain(dscC-1)
A3LXL0	pab1	Scheffersomyces stipitis CBS 6054	Polyadenylate-binding protein, cytoplasmic and nuclear (Poly(A)-binding protein) (PABP) (ARS consensus binding protein ACBP-67) (Polyadenylate tail-binding protein)(PAB1)
Q8TFH2	SPAPB17E12.12c	Schizosaccharomyces pombe 972h-	mitochondrial coenzyme A/ diphosphate transporter (predicted)(SPAPB17E12.12c)
Q2KB42	RHE
Q9VK33	Sfmbt	Drosophila melanogaster	Scm-related gene containing four mbt domains(Sfmbt)
Q80W90	LHX9	Rattus norvegicus	LIM homeobox 9(Lhx9)
P32332	oac1	Saccharomyces cerevisiae S288C	Oac1p(OAC1)
P31284	wnt3.L	Xenopus laevis	wingless-type MMTV integration site family member 3 L homeolog(wnt3.L)
Q6VVW9	CYP2R1	Mus musculus	cytochrome P450, family 2, subfamily r, polypeptide 1(Cyp2r1)
A7DZP8	GPD2	Mesocricetus auratus	glycerol-3-phosphate dehydrogenase 2(Gpd2)
P32331	YMC1	Saccharomyces cerevisiae S288C	organic acid transporter(YMC1)
P31285	wnt3a.L	Xenopus laevis	wingless-type MMTV integration site family member 3A L homeolog(wnt3a.L)
P31286	wnt5a.S	Xenopus laevis	wingless-type MMTV integration site family member 5A S homeolog(wnt5a.S)
P31287	wnt6.S	Xenopus laevis	wingless-type MMTV integration site family member 6 S homeolog(wnt6.S)
Q80VX4	ZHX2	Rattus norvegicus	zinc fingers and homeoboxes 2(Zhx2)
P31288	wnt7a.L	Xenopus laevis	wingless-type MMTV integration site family member 7A L homeolog(wnt7a.L)
F1RD85	loxl3a	Danio rerio	lysyl oxidase-like 3a(loxl3a)
P31289	wnt7b.L	Xenopus laevis	wingless-type MMTV integration site family member 7B L homeolog(wnt7b.L)
P32333	mot1	Saccharomyces cerevisiae S288C	DNA-binding ATPase(MOT1)
P31283	wnt2b.S	Xenopus laevis	wingless-type MMTV integration site family member 2B S homeolog(wnt2b.S)
P37774	yecC	Escherichia coli str. K-12 substr. MG1655	putative ABC transporter ATPase(yecC)
Q8LBI9	AT5G18840	Arabidopsis thaliana	Major facilitator superfamily protein(AT5G18840)
O59484	PH
Q42600	FAH1	Arabidopsis thaliana	ferulic acid 5-hydroxylase 1(FAH1)
Q9BTT6	LRRC1	Homo sapiens	leucine rich repeat containing 1(LRRC1)
Q42602	CYP89A2	Arabidopsis thaliana	cytochrome P450, family 89, subfamily A, polypeptide 2(CYP89A2)
P17931	LGALS3	Homo sapiens	galectin 3(LGALS3)
O55076	CDK2	Cricetulus griseus	cyclin dependent kinase 2(Cdk2)
Q8QGH3	CDH20	Gallus gallus	cadherin 20, type 2(CDH20)
Q5L025	GK
O25598	HP0944	Helicobacter pylori 26695	aminoacrylate peracid reductase RutC family protein(HP0944)
O55082	PTPN20	Mus musculus	protein tyrosine phosphatase, non-receptor type 20(Ptpn20)
Q9C5S9	CRK6	Arabidopsis thaliana	cysteine-rich RLK (RECEPTOR-like protein kinase) 6(CRK6)
Q803A8	WWOX	Danio rerio	WW domain containing oxidoreductase(wwox)
Q63HK3	ZKSCAN2	Homo sapiens	zinc finger with KRAB and SCAN domains 2(ZKSCAN2)
Q9W056	CG1139	Drosophila melanogaster	CG1139 gene product from transcript CG1139-RA(CG1139)
P31277	HOXD11	Homo sapiens	homeobox D11(HOXD11)
Q63HK5	TSHZ3	Homo sapiens	teashirt zinc finger homeobox 3(TSHZ3)
P31275	HOXC12	Homo sapiens	homeobox C12(HOXC12)
P31276	HOXC13	Homo sapiens	homeobox C13(HOXC13)
P32321	DCTD	Homo sapiens	dCMP deaminase(DCTD)
P31273	hoxc8	Homo sapiens	homeobox C8(HOXC8)
Q68J47	RHO	Loxodonta africana	rhodopsin(RHO)
P31274	hoxc9	Homo sapiens	homeobox C9(HOXC9)
P31270	HOXA11	Homo sapiens	homeobox A11(HOXA11)
P17927	CR1	Homo sapiens	complement C3b/C4b receptor 1 (Knops blood group)(CR1)
P31272	HOXB9	Xenopus laevis	homeobox B9(hoxb9)
Q4L7L6	SH
P31271	HOXA13	Homo sapiens	homeobox A13(HOXA13)
P37769	kduD	Escherichia coli str. K-12 substr. MG1655	2-dehydro-3-deoxy-D-gluconate 5-dehydrogenase; KDG oxidoreductase; 20-ketosteroid reductase(kduD)
B4LXW1	Dvir\GJ22826	Drosophila virilis	GJ22826 gene product from transcript GJ22826-RA(Dvir\GJ22826)
Q05909	PTPRG	Mus musculus	protein tyrosine phosphatase, receptor type, G(Ptprg)
Q9C5S8	CRK5	Arabidopsis thaliana	cysteine-rich RLK (RECEPTOR-like protein kinase) 5(CRK5)
A2AQH4	BCORL1	Mus musculus	BCL6 co-repressor-like 1(Bcorl1)
Q4PZA2	ECE1	Mus musculus	endothelin converting enzyme 1(Ece1)
O62327	gpx-2	Caenorhabditis elegans	Glutathione peroxidase(gpx-2)
Q05901	CHRNB3	Homo sapiens	cholinergic receptor nicotinic beta 3 subunit(CHRNB3)
Q9C641	AT1G45332	Arabidopsis thaliana	Translation elongation factor EFG/EF2 protein(AT1G45332)
Q9C5S2	IRE1A	Arabidopsis thaliana	Endoribonuclease/protein kinase IRE1-like protein(IRE1A)
Q0J233	LOC4346937	Oryza sativa Japonica Group	cyclin-D2-1(LOC4346937)
Q887M3	valS	[Pseudomonas syringae] pv. tomato str. DC3000	valyl-tRNA synthetase(valS)
P32315	foxa1.S	Xenopus laevis	forkhead box A1 S homeolog(foxa1.S)
P34696	hsp-16.1	Caenorhabditis elegans	Heat shock protein Hsp-16.1/Hsp-16.11(hsp-16.1)
O55092	SLK	Cavia porcellus	STE20 like kinase(Slk)
P32314	FOXN2	Homo sapiens	forkhead box N2(FOXN2)
P31267	HOXA6	Homo sapiens	homeobox A6(HOXA6)
B1AX39	ZCCHC7	Mus musculus	zinc finger, CCHC domain containing 7(Zcchc7)
P31268	HOXA7	Homo sapiens	homeobox A7(HOXA7)
P31269	hoxa9	Homo sapiens	homeobox A9(HOXA9)
A0JJX5	SYTD	Arabidopsis thaliana	Calcium-dependent lipid-binding (CaLB domain) family protein(SYTD)
P31264	PB	Drosophila melanogaster	proboscipedia(pb)
D3ZBE5	NEK7	Rattus norvegicus	NIMA-related kinase 7(Nek7)
Q96KG7	MEGF10	Homo sapiens	multiple EGF like domains 10(MEGF10)
Q7SFL7	NCU02015	Neurospora crassa OR74A	palmitoyltransferase ERF2(NCU02015)
Q9VK71	pdm2	Drosophila melanogaster	POU domain protein 2(pdm2)
P30115	GSTA3	Mus musculus	glutathione S-transferase, alpha 3(Gsta3)
P30116	LOC101829268	Mesocricetus auratus	glutathione S-transferase-like(LOC101829268)
Q754R5	AGOS
Q28380	PROC	Equus caballus	protein C, inactivator of coagulation factors Va and VIIIa(PROC)
Q8LAN3	AT5G18900	Arabidopsis thaliana	2-oxoglutarate (2OG) and Fe(II)-dependent oxygenase superfamily protein(AT5G18900)
Q15717	ELAVL1	Homo sapiens	ELAV like RNA binding protein 1(ELAVL1)
Q1RMJ5	DHRS7C	Bos taurus	dehydrogenase/reductase 7C(DHRS7C)
O60129	fkh2	Schizosaccharomyces pombe 972h-	fork head transcription factor Fkh2(fkh2)
Q8QHI3	arl3.1.S	Xenopus laevis	ADP ribosylation factor like GTPase 3 S homeolog(arl3.1.S)
P36860	RALB	Rattus norvegicus	RAS like proto-oncogene B(Ralb)
Q8DPZ3	hemK	Streptococcus pneumoniae R6	HemK protein(hemK)
O60121	SPBC16G5.07c	Schizosaccharomyces pombe 972h-	prohibitin (predicted)(SPBC16G5.07c)
Q5F3L1	RPS6KA5	Gallus gallus	ribosomal protein S6 kinase, 90kDa, polypeptide 5(RPS6KA5)
Q80W57	ABCG2	Rattus norvegicus	ATP-binding cassette, subfamily G (WHITE), member 2(Abcg2)
Q80W66	HS3ST2	Rattus norvegicus	heparan sulfate-glucosamine 3-sulfotransferase 2(Hs3st2)
P35739	NTRK1	Rattus norvegicus	neurotrophic receptor tyrosine kinase 1(Ntrk1)
Q28377	FN1	Equus caballus	fibronectin 1(FN1)
Q2PJ68	sgk-1	Caenorhabditis elegans	Serine/threonine-protein kinase sgk-1(sgk-1)
Q29IG6	Dpse\GA11169	Drosophila pseudoobscura pseudoobscura	GA11169 gene product from transcript GA11169-RA(Dpse\GA11169)
P23824	GATA2	Gallus gallus	GATA binding protein 2(GATA2)
Q1RMI3	GABPB1	Bos taurus	GA binding protein transcription factor beta subunit 1(GABPB1)
Q9C757	int2	Arabidopsis thaliana	inositol transporter 2(INT2)
P23825	GATA3	Gallus gallus	GATA binding protein 3(GATA3)
Q9BUT1	BDH2	Homo sapiens	3-hydroxybutyrate dehydrogenase, type 2(BDH2)
Q1RMI1	GPR183	Bos taurus	G protein-coupled receptor 183(GPR183)
Q15722	LTB4R	Homo sapiens	leukotriene B4 receptor(LTB4R)
Q15723	ELF2	Homo sapiens	E74 like ETS transcription factor 2(ELF2)
P17919	HOXB1	Mus musculus	homeobox B1(Hoxb1)
Q60EY8	LOC4338083	Oryza sativa Japonica Group	CBL-interacting protein kinase 20(LOC4338083)
Q80W68	KIRREL	Mus musculus	kin of IRRE like (Drosophila)(Kirrel)
Q8IVW4	CDKL3	Homo sapiens	cyclin dependent kinase like 3(CDKL3)
A4XYG7	lldD	Pseudomonas mendocina ymp	lactate dehydrogenase(lldD)
O60108	cbh2	Schizosaccharomyces pombe 972h-	CENP-B protein 2(cbh2)
P00690	AMY2	Sus scrofa	amylase, alpha 2B (pancreatic)(AMY2)
Q8LAM0	ubp4	Arabidopsis thaliana	ubiquitin-specific protease 4(UBP4)
Q6YXT7	LOC4344508	Oryza sativa Japonica Group	endoglucanase 19(LOC4344508)
Q9GYZ0	KIF15	Strongylocentrotus purpuratus	kinesin-like protein KRP180(KIF15)
P00689	Amy2a3	Rattus norvegicus	amylase 2a3(Amy2a3)
Q7NQC5	CV
Q03763	DSG1	Bos taurus	desmoglein 1(DSG1)
P23819	GRIA2	Mus musculus	glutamate receptor, ionotropic, AMPA2 (alpha 2)(Gria2)
Q1RML4	SPIC	Bos taurus	Spi-C transcription factor(SPIC)
P00688	Amy2a4	Mus musculus	amylase 2a4(Amy2a4)
P29558	RBMS1	Homo sapiens	RNA binding motif single stranded interacting protein 1(RBMS1)
P23818	GRIA1	Mus musculus	glutamate receptor, ionotropic, AMPA1 (alpha 1)(Gria1)
O93434	RCN1	Takifugu rubripes	reticulocalbin 1(rcn1)
P00687	Amy1	Mus musculus	amylase 1, salivary(Amy1)
Q6R7I2	OsHV1
Q8W1Y3	KP1	Arabidopsis thaliana	kinesin-like protein 1(KP1)
Q9W0A0	drpr	Drosophila melanogaster	draper(drpr)
Q5F3J5	PSME3	Gallus gallus	proteasome activator subunit 3(PSME3)
Q42536	porA	Arabidopsis thaliana	protochlorophyllide oxidoreductase A(PORA)
Q5SYC1	CLVS2	Homo sapiens	clavesin 2(CLVS2)
P23813	HOXD11	Mus musculus	homeobox D11(Hoxd11)
Q4F7G0	AT1G08900	Arabidopsis thaliana	Major facilitator superfamily protein(AT1G08900)
P23812	HOXD12	Mus musculus	homeobox D12(Hoxd12)
Q60F97	HTR2C	Canis lupus familiaris	5-hydroxytryptamine receptor 2C(HTR2C)
P45022	HI1078	Haemophilus influenzae Rd KW20	amino acid ABC transporter ATP-binding protein(HI1078)
Q96KE9	BTBD6	Homo sapiens	BTB domain containing 6(BTBD6)
Q5FWU5	Zfp513	Rattus norvegicus	zinc finger protein 513(Zfp513)
Q8IVV2	LOXHD1	Homo sapiens	lipoxygenase homology domains 1(LOXHD1)
P30100	CYP11B2	Rattus norvegicus	cytochrome P450, family 11, subfamily b, polypeptide 2(Cyp11b2)
Q9D7D2	SERPINA9	Mus musculus	serine (or cysteine) peptidase inhibitor, clade A (alpha-1 antiproteinase, antitrypsin), member 9(Serpina9)
Q80VW5	WHRN	Mus musculus	whirlin(Whrn)
Q817W4	ruvB	Bacillus cereus ATCC 14579	Holliday junction DNA helicase RuvB(ruvB)
Q28399	ALDH1	Elephantulus edwardii	aldehyde dehydrogenase, cytosolic 1-like(ALDH1)
P30101	PDIA3	Homo sapiens	protein disulfide isomerase family A member 3(PDIA3)
Q8IW75	SERPINA12	Homo sapiens	serpin family A member 12(SERPINA12)
P35716	SOX11	Homo sapiens	SRY-box 11(SOX11)
P29552	ABDA			a)
P30108	Dyak\GstD1	Drosophila yakuba	Glutathione S transferase D1(Dyak\GstD1)
P35711	SOX5	Homo sapiens	SRY-box 5(SOX5)
P35710	SOX5	Mus musculus	SRY (sex determining region Y)-box 5(Sox5)
P30109	LOC107795177	Nicotiana tabacum	glutathione S-transferase PARB(LOC107795177)
P35713	SOX18	Homo sapiens	SRY-box 18(SOX18)
P35712	SOX6	Homo sapiens	SRY-box 6(SOX6)
P30104	Dere\GstD1	Drosophila erecta	Glutathione S transferase D1(Dere\GstD1)
P29555	abd-A	Drosophila melanogaster	abdominal A(abd-A)
P30106	Dsec\GstD1	Drosophila sechellia	Glutathione S transferase D1(Dsec\GstD1)
P23805	CGN1	Bos taurus	conglutinin(CGN1)
Q9BV35	SLC25A23	Homo sapiens	solute carrier family 25 member 23(SLC25A23)
Q94B08	cp1	Arabidopsis thaliana	cysteine proteinase1(CP1)
Q42525	HXK1	Arabidopsis thaliana	hexokinase 1(HXK1)
Q9C733	AT1G48640	Arabidopsis thaliana	Transmembrane amino acid transporter family protein(AT1G48640)
P23803	ODD	Drosophila melanogaster	odd skipped(odd)
Q1ECY2	hoxb13a	Danio rerio	homeobox B13a(hoxb13a)
Q15700	DLG2	Homo sapiens	discs large MAGUK scaffold protein 2(DLG2)
J9VJ99	CNAG
Q8BND5	qsox1	Mus musculus	quiescin Q6 sulfhydryl oxidase 1(Qsox1)
Q9UEW8	STK39	Homo sapiens	serine/threonine kinase 39(STK39)
Q6YY75	LOC4329828	Oryza sativa Japonica Group	serine/threonine-protein kinase Nek6(LOC4329828)
Q2RK59	ileS	Moorella thermoacetica ATCC 39073	isoleucyl-tRNA synthetase(ileS)
Q28343	ACAN	Canis lupus familiaris	aggrecan(ACAN)
Q80VP2	SPATA7	Mus musculus	spermatogenesis associated 7(Spata7)
Q15760	GPR19	Homo sapiens	G protein-coupled receptor 19(GPR19)
Q2TPA8	HSDL2	Mus musculus	hydroxysteroid dehydrogenase like 2(Hsdl2)
Q0GFF6	RXRG	Sus scrofa	retinoid X receptor gamma(RXRG)
Q9D7I9	TGM5	Mus musculus	transglutaminase 5(Tgm5)
Q9UEW3	MARCO	Homo sapiens	macrophage receptor with collagenous structure(MARCO)
P39967	ubp9	Saccharomyces cerevisiae S288C	putative ubiquitin-specific protease UBP9(UBP9)
O60165	spn7	Schizosaccharomyces pombe 972h-	septin Spn7(spn7)
Q42556	HA9	Arabidopsis thaliana	H[+]-ATPase 9(HA9)
Q6DGX3	ANKRD54	Danio rerio	ankyrin repeat domain 54(ankrd54)
P83401	DDB
Q6UW01	CBLN3	Homo sapiens	cerebellin 3 precursor(CBLN3)
P29533	VCAM1	Mus musculus	vascular cell adhesion molecule 1(Vcam1)
P29534	VCAM1	Rattus norvegicus	vascular cell adhesion molecule 1(Vcam1)
Q9X1K5	TM1517	Thermotoga maritima MSB8	diaminopimelate decarboxylase(TM1517)
Q8TG07	CAGL0J11770g	Candida glabrata CBS 138	hypothetical protein(CAGL0J11770g)
Q80VQ1	LRRC1	Mus musculus	leucine rich repeat containing 1(Lrrc1)
Q80W21	Gstm7	Mus musculus	glutathione S-transferase, mu 7(Gstm7)
B0DK57	LACBIDRAFT
Q15771	RAB30	Homo sapiens	RAB30, member RAS oncogene family(RAB30)
Q15772	SPEG	Homo sapiens	SPEG complex locus(SPEG)
G0S8F1	CTHT
Q9C6P3	CPK33	Arabidopsis thaliana	calcium-dependent protein kinase 33(CPK33)
Q9XYF4	Dronc	Drosophila melanogaster	Death regulator Nedd2-like caspase(Dronc)
Q03734	Serpina3m	Mus musculus	serine (or cysteine) peptidase inhibitor, clade A, member 3M(Serpina3m)
O60177	SPBC23E6.02	Schizosaccharomyces pombe 972h-	ATP-dependent DNA helicase (predicted)(SPBC23E6.02)
Q1XID0	LBX1	Rattus norvegicus	ladybird homeobox 1(Lbx1)
P29524	SERPINB2	Rattus norvegicus	serpin family B member 2(Serpinb2)
Q6EIG7	CLEC6A	Homo sapiens	C-type lectin domain family 6 member A(CLEC6A)
Q65Z91	TSKU	Gallus gallus	tsukushi, small leucine rich proteoglycan(TSKU)
D7UPN3	LOC9270778	Oryza sativa Japonica Group	chitin elicitor receptor kinase 1(LOC9270778)
Q14694	USP10	Homo sapiens	ubiquitin specific peptidase 10(USP10)
A9RA84	HMGB1	Papio anubis	high mobility group box 1(HMGB1)
Q8BNJ2	ADAMTS4	Mus musculus	a disintegrin-like and metallopeptidase (reprolysin type) with thrombospondin type 1 motif, 4(Adamts4)
P39951	CDK1	Rattus norvegicus	cyclin-dependent kinase 1(Cdk1)
Q80W31	Zfp74	Mus musculus	zinc finger protein 74(Zfp74)
P39950	CCNG1	Rattus norvegicus	cyclin G1(Ccng1)
Q80VR3	Sult1c1	Mus musculus	sulfotransferase family, cytosolic, 1C, member 1(Sult1c1)
Q8BNJ6	NETO2	Mus musculus	neuropilin (NRP) and tolloid (TLL)-like 2(Neto2)
Q817R6	valS	Bacillus cereus ATCC 14579	valyl-tRNA synthetase(valS)
P39944	ubp5	Saccharomyces cerevisiae S288C	putative ubiquitin-specific protease UBP5(UBP5)
Q94B55	XBAT31	Arabidopsis thaliana	hypothetical protein(XBAT31)
Q7MJ78	ruvB	Vibrio vulnificus YJ016	Holliday junction DNA helicase RuvB(BJE04
A6QHJ8	AT695
Q5F3F2	MYSM1	Gallus gallus	Myb like, SWIRM and MPN domains 1(MYSM1)
P29518	BT1	Zea mays	brittle endosperm 1(bt1)
Q8LB17	RBL15	Arabidopsis thaliana	RHOMBOID-like protein 15(RBL15)
Q5TYW2	ANKRD20A1	Homo sapiens	ankyrin repeat domain 20 family member A1(ANKRD20A1)
P36888	FLT3	Homo sapiens	fms related tyrosine kinase 3(FLT3)
Q5TYW1	ZNF658	Homo sapiens	zinc finger protein 658(ZNF658)
Q15751	HERC1	Homo sapiens	HECT and RLD domain containing E3 ubiquitin protein ligase family member 1(HERC1)
A2ARA8	ITGA8	Mus musculus	integrin alpha 8(Itga8)
A9RA96	SERPINB10	Papio anubis	serpin family B member 10(SERPINB10)
P39953	yea6	Saccharomyces cerevisiae S288C	NAD+ transporter(YEA6)
O93484	COL1A2	Oncorhynchus mykiss	collagen, type I, alpha 2(col1a2)
Q15746	MYLK	Homo sapiens	myosin light chain kinase(MYLK)
P39956	rph1	Saccharomyces cerevisiae S288C	Rph1p(RPH1)
Q15743	GPR68	Homo sapiens	G protein-coupled receptor 68(GPR68)
Q03710	CFB	Sus scrofa	complement factor B(CFB)
P29503	neur	Drosophila melanogaster	neuralized(neur)
Q8LB08	ER-ANT1	Arabidopsis thaliana	endoplasmic reticulum-adenine nucleotide transporter 1(ER-ANT1)
P29508	SERPINB3	Homo sapiens	serpin family B member 3(SERPINB3)
Q42569	CPD	Arabidopsis thaliana	Cytochrome P450 superfamily protein(CPD)
P29506	unc-4	Caenorhabditis elegans	Homeobox protein unc-4(unc-4)
Q9NDM2	Tre1	Drosophila melanogaster	Trapped in endoderm 1(Tre1)
O04486	rab11C	Arabidopsis thaliana	RAB GTPase 11C(RAB11c)
Q5F3T7	CELF1	Gallus gallus	CUGBP, Elav-like family member 1(CELF1)
O02213	ser-2	Caenorhabditis elegans	SERotonin/octopamine receptor family(ser-2)
A2AQW0	MAP3K15	Mus musculus	mitogen-activated protein kinase kinase kinase 15(Map3k15)
Q14671	PUM1	Homo sapiens	pumilio RNA binding family member 1(PUM1)
D3ZBM7	HACE1	Rattus norvegicus	HECT domain and ankyrin repeat containing, E3 ubiquitin protein ligase 1(Hace1)
O04478	KOR2	Arabidopsis thaliana	Six-hairpin glycosidases superfamily protein(KOR2)
Q8LAW2	AFR	Arabidopsis thaliana	Galactose oxidase/kelch repeat superfamily protein(AFR)
Q1RMS4	LRFN3	Bos taurus	leucine rich repeat and fibronectin type III domain containing 3(LRFN3)
Q9W0K4	Bab2	Drosophila melanogaster	bric a brac 2(bab2)
Q98234	MC066L	Molluscum contagiosum virus subtype 1	MC066L(MC066L)
Q6DHF9	six1a	Danio rerio	SIX homeobox 1a(six1a)
Q8IVQ6	ZDHHC21	Homo sapiens	zinc finger DHHC-type containing 21(ZDHHC21)
Q9BUJ2	HNRNPUL1	Homo sapiens	heterogeneous nuclear ribonucleoprotein U like 1(HNRNPUL1)
Q9W0K7	bab1	Drosophila melanogaster	bric a brac 1(bab1)
Q8LB88	AT1G67800	Arabidopsis thaliana	Copine (Calcium-dependent phospholipid-binding protein) family(AT1G67800)
Q91GE3	v-cath	Epiphyas postvittana nucleopolyhedrovirus	ORF111(v-cath)
Q6JAN1	INVS	Canis lupus familiaris	inversin(INVS)
Q6JAN0	ADGRV1	Danio rerio	adhesion G protein-coupled receptor V1(adgrv1)
O61267	lok	Drosophila melanogaster	loki(lok)
Q14678	KANK1	Homo sapiens	KN motif and ankyrin repeat domains 1(KANK1)
Q9XYB7	nhr-8	Caenorhabditis elegans	Nuclear hormone receptor family member nhr-8(nhr-8)
O04472	AT1G65550	Arabidopsis thaliana	Xanthine/uracil permease family protein(AT1G65550)
Q80VM7	ANKRD24	Mus musculus	ankyrin repeat domain 24(Ankrd24)
A6QHI3	AT695
O16000	unc-64	Caenorhabditis elegans	Syntaxin-1A homolog(unc-64)
Q14680	MELK	Homo sapiens	maternal embryonic leucine zipper kinase(MELK)
Q96KN9	GJD4	Homo sapiens	gap junction protein delta 4(GJD4)
Q5F3U0	SAP130	Gallus gallus	Sin3A associated protein 130kDa(SAP130)
Q9C6K9	AT1G25390	Arabidopsis thaliana	Protein kinase superfamily protein(AT1G25390)
Q5Y171	SPRED2	Xenopus tropicalis	sprouty-related, EVH1 domain containing 2(spred2)
Q02650	PAX5	Mus musculus	paired box 5(Pax5)
Q9D7N9	APMAP	Mus musculus	adipocyte plasma membrane associated protein(Apmap)
Q1RMR4	RAB15	Bos taurus	RAB15, member RAS oncogene family(RAB15)
Q94AH8	ATTPS6	Arabidopsis thaliana	UDP-Glycosyltransferase / trehalose-phosphatase family protein(ATTPS6)
Q96KN3	PKNOX2	Homo sapiens	PBX/knotted 1 homeobox 2(PKNOX2)
Q8IVP9	ZNF547	Homo sapiens	zinc finger protein 547(ZNF547)
A7IB61	MBOO
C6KFA3	ADGRG6	Danio rerio	adhesion G protein-coupled receptor G6(adgrg6)
Q1RMR1	ANGPTL1	Bos taurus	angiopoietin like 1(ANGPTL1)
Q02630	NUP116	Saccharomyces cerevisiae S288C	FG-nucleoporin NUP116(NUP116)
Q5FWM3	xsox-11	Xenopus laevis	xsox-11 protein(xsox-11)
O42861	fft3	Schizosaccharomyces pombe 972h-	fun thirty related protein Fft3(fft3)
Q2HA55	CHGG
P80931	mcp1	Ovis aries	mast cell proteinase-1(MCP1)
D3ZBP4	MICAL1	Rattus norvegicus	microtubule associated monooxygenase, calponin and LIM domain containing 1(Mical1)
Q5F3R2	KDM5B	Gallus gallus	lysine (K)-specific demethylase 5B(KDM5B)
Q14644	RASA3	Homo sapiens	RAS p21 protein activator 3(RASA3)
Q15776	ZKSCAN8	Homo sapiens	zinc finger with KRAB and SCAN domains 8(ZKSCAN8)
Q15784	NEUROD2	Homo sapiens	neuronal differentiation 2(NEUROD2)
O02235	nhr-89	Caenorhabditis elegans	Nuclear hormone receptor family member nhr-89(nhr-89)
Q1RMU3	P4HA1	Bos taurus	prolyl 4-hydroxylase subunit alpha 1(P4HA1)
Q5FWL7	zdhhc15.S	Xenopus laevis	zinc finger, DHHC-type containing 15 S homeolog(zdhhc15.S)
P35789	ZNF93	Homo sapiens	zinc finger protein 93(ZNF93)
Q94AG6	SAMC1	Arabidopsis thaliana	S-adenosylmethionine carrier 1(SAMC1)
Q5SXY1	SPECC1	Mus musculus	sperm antigen with calponin homology and coiled-coil domains 1(Specc1)
Q1RMU8	NPY1R	Bos taurus	neuropeptide Y receptor Y1(NPY1R)
O94579	pre8	Schizosaccharomyces pombe 972h-	20S proteasome component alpha 2, Pre8 (predicted)(pre8)
A6H6A4	LRRIQ4	Mus musculus	leucine-rich repeats and IQ motif containing 4(Lrriq4)
A6RLH0	BC1G
Q5BBL3	AN2067.2	Aspergillus nidulans FGSC A4	hypothetical protein(AN2067.2)
Q5TZE1	btbd6b	Danio rerio	BTB (POZ) domain containing 6b(btbd6b)
Q02629	NUP100	Saccharomyces cerevisiae S288C	FG-nucleoporin NUP100(NUP100)
Q00495	CSF1R	Rattus norvegicus	colony stimulating factor 1 receptor(Csf1r)
P23883	puuC	Escherichia coli str. K-12 substr. MG1655	gamma-glutamyl-gamma-aminobutyraldehyde dehydrogenase; succinate semialdehyde dehydrogenase(puuC)
O02228	cho-1	Caenorhabditis elegans	High-affinity choline transporter 1(cho-1)
Q9C6I8	AT1G50920	Arabidopsis thaliana	Nucleolar GTP-binding protein(AT1G50920)
P30188	AT2G41410	Arabidopsis thaliana	Calcium-binding EF-hand family protein(AT2G41410)
Q94AF9	AT3G05165	Arabidopsis thaliana	Major facilitator superfamily protein(AT3G05165)
P30186	PAD1	Arabidopsis thaliana	20S proteasome alpha subunit PAD1(PAD1)
P30187	AT2G41090	Arabidopsis thaliana	Calcium-binding EF-hand family protein(AT2G41090)
Q86PM4	LOC100206525	Hydra vulgaris	fibroblast growth factor receptor(LOC100206525)
Q1RMT8	IRAK4	Bos taurus	interleukin 1 receptor associated kinase 4(IRAK4)
Q659X0	FUT8	Canis lupus familiaris	fucosyltransferase 8(FUT8)
Q58EL0	hoxc11a	Danio rerio	homeobox C11a(hoxc11a)
Q9UF33	epha6	Homo sapiens	EPH receptor A6(EPHA6)
Q5F414	PNO1	Gallus gallus	partner of NOB1 homolog(PNO1)
A9JTH1	ncalda	Danio rerio	neurocalcin delta a(ncalda)
Q5F418	PSMD1	Gallus gallus	proteasome 26S subunit, non-ATPase 1(PSMD1)
Q5F3P8	SETD1B	Gallus gallus	SET domain containing 1B(SETD1B)
O94502	SPBC12D12.05c	Schizosaccharomyces pombe 972h-	mitochondrial carrier, calcium binding subfamily (predicted)(SPBC12D12.05c)
Q8C013	TPBGL	Mus musculus	trophoblast glycoprotein-like(Tpbgl)
P35761	TTK	Mus musculus	Ttk protein kinase(Ttk)
Q9W0G1	Ptp61F	Drosophila melanogaster	Protein tyrosine phosphatase 61F(Ptp61F)
P35762	CD81	Mus musculus	CD81 antigen(Cd81)
Q32EQ7	nfo	Shigella dysenteriae Sd197	endonuclease IV(nfo)
O31767	fabG	Bacillus subtilis subsp. subtilis str. 168	oxidoreductase(fabG)
Q29471	ANXA13	Canis lupus familiaris	annexin A13(ANXA13)
Q29476	SULT1A1	Canis lupus familiaris	sulfotransferase family, cytosolic, 1A, phenol-preferring, member 1(SULT1A1)
Q62GK2	fusA-2	Burkholderia mallei ATCC 23344	elongation factor G(fusA-2)
O04437	LOC543412	Triticum aestivum	glutathione-S-transferase(LOC543412)
Q29473	CYP2D15	Canis lupus familiaris	cytochrome P450 2D(CYP2D15)
Q8IVU1	IGDCC3	Homo sapiens	immunoglobulin superfamily DCC subclass member 3(IGDCC3)
Q8C015	pak7	Mus musculus	p21 protein (Cdc42/Rac)-activated kinase 7(Pak7)
A0A087X1C5	CYP2D7	Homo sapiens	cytochrome P450 family 2 subfamily D member 7 (gene/pseudogene)(CYP2D7)
Q5F425	LIN7B	Gallus gallus	lin-7 homolog B (C. elegans)(LIN7B)
Q80VI1	TRIM56	Mus musculus	tripartite motif-containing 56(Trim56)
A6U856	Smed
Q755A3	AGOS
Q9NDJ2	dom	Drosophila melanogaster	domino(dom)
Q61G93	Cbr-rol-3	Caenorhabditis briggsae	C. briggsae CBR-ROL-3 protein(Cbr-rol-3)
O94517	SPBC646.16	Schizosaccharomyces pombe 972h-	20S proteasome component alpha 1 (predicted)(SPBC646.16)
Q8LAZ7	CSN5A	Arabidopsis thaliana	COP9 signalosome 5A(CSN5A)
Q30DN6	KDM5D	Canis lupus familiaris	lysine (K)-specific demethylase 5D(KDM5D)
P35778	LOC105199703	Solenopsis invicta	venom allergen 3(LOC105199703)
Q29461	CELA2A	Bos taurus	chymotrypsin-like elastase family, member 2A(CELA2A)
O04425	FCA	Arabidopsis thaliana	flowering time control protein FCA(FCA)
Q29463	PRSS2	Bos taurus	protease, serine 2(PRSS2)
O42819	CAGL0F02123g	Candida glabrata CBS 138	hypothetical protein(CAGL0F02123g)
Q2NI68	MSP
Q3E9A0	PHT4;5	Arabidopsis thaliana	phosphate transporter 4;5(PHT4;5)
Q8IW52	SLITRK4	Homo sapiens	SLIT and NTRK like family member 4(SLITRK4)
Q0VE82	CPNE7	Mus musculus	copine VII(Cpne7)
Q9BUG6	ZSCAN5A	Homo sapiens	zinc finger and SCAN domain containing 5A(ZSCAN5A)
Q96L34	MARK4	Homo sapiens	microtubule affinity regulating kinase 4(MARK4)
D2RGT4	ARCPR
B4I4Y1	Dsec\GM10981	Drosophila sechellia	GM10981 gene product from transcript GM10981-RA(Dsec\GM10981)
Q80VJ6	Zscan4c	Mus musculus	zinc finger and SCAN domain containing 4C(Zscan4c)
Q9W0E8	CG12084	Drosophila melanogaster	CG12084 gene product from transcript CG12084-RB(CG12084)
Q5F3N5	KLHL14	Gallus gallus	kelch-like family member 14(KLHL14)
Q6R7E2	OsHV1
Q8C031	LRRC4C	Mus musculus	leucine rich repeat containing 4C(Lrrc4c)
Q9D805	CAPN9	Mus musculus	calpain 9(Capn9)
Q3E9B8	ABCG23	Arabidopsis thaliana	ABC-2 type transporter family protein(ABCG23)
Q96KQ7	EHMT2	Homo sapiens	euchromatic histone lysine methyltransferase 2(EHMT2)
Q2YEG0	CXCR1	Macaca mulatta	C-X-C motif chemokine receptor 1(CXCR1)
Q1RMQ5	LIN37	Bos taurus	lin-37 DREAM MuvB core complex component(LIN37)
Q00453	RGM1	Saccharomyces cerevisiae S288C	Rgm1p(RGM1)
P46101	DPP6	Rattus norvegicus	dipeptidyl peptidase like 6(Dpp6)
Q29499	ACE-1	Oryctolagus cuniculus	acetylcholinesterase(ACE-1)
Q0VDT2	Zfp367	Mus musculus	zinc finger protein 367(Zfp367)
Q8IW41	MAPKAPK5	Homo sapiens	mitogen-activated protein kinase-activated protein kinase 5(MAPKAPK5)
Q29497	CYP17A1	Ovis aries	cytochrome P450, family 17, subfamily A, polypeptide 1(CYP17A1)
Q29496	CYP3A24	Ovis aries	cytochrome P450 CYP3A24(CYP3A24)
Q5FWR0	SMARCAD1	Xenopus tropicalis	SWI/SNF-related, matrix-associated actin-dependent regulator of chromatin, subfamily a, containing DEAD/H box 1(smarcad1)
P46100	ATRX	Homo sapiens	ATRX, chromatin remodeler(ATRX)
Q5F407	MGAT4A	Gallus gallus	mannosyl (alpha-1,3-)-glycoprotein beta-1,4-N-acetylglucosaminyltransferase, isozyme A(MGAT4A)
Q80VK6	ARHGEF38	Mus musculus	Rho guanine nucleotide exchange factor (GEF) 38(Arhgef38)
Q5FWR8	PVRL4	Xenopus tropicalis	poliovirus receptor-related 4(pvrl4)
O94537	ire1	Schizosaccharomyces pombe 972h-	serine/threonine protein kinase Ppk4/ sensor for unfolded proteins in the ER (predicted)(ire1)
Q755C4	AGOS
Q6R7D0	OsHV1
A6H6E2	MMRN2	Mus musculus	multimerin 2(Mmrn2)
Q29480	TP53	Equus asinus	tumor protein p53(TP53)
Q8IW36	ZNF695	Homo sapiens	zinc finger protein 695(ZNF695)
Q9D816	Cyp2c55	Mus musculus	cytochrome P450, family 2, subfamily c, polypeptide 55(Cyp2c55)
P35750	CAPN1	Sus scrofa	calpain 1(CAPN1)
Q9D7P9	SERPINB12	Mus musculus	serine (or cysteine) peptidase inhibitor, clade B (ovalbumin), member 12(Serpinb12)
Q6DHC3	SLC25A40	Danio rerio	solute carrier family 25, member 40(slc25a40)
Q00444	HOXC5	Homo sapiens	homeobox C5(HOXC5)
Q0VDU3	GPR15	Mus musculus	G protein-coupled receptor 15(Gpr15)
Q6DHC1	rab18b	Danio rerio	RAB18B, member RAS oncogene family(rab18b)
Q29488	CYP2D17	Macaca fascicularis	cytochrome P450 2D17-like(CYP2D17)
Q3E9C0	CPK34	Arabidopsis thaliana	calcium-dependent protein kinase 34(CPK34)
A2AR95	LDLRAD3	Mus musculus	low density lipoprotein receptor class A domain containing 3(Ldlrad3)
O64718	CYP71B9	Arabidopsis thaliana	cytochrome P450, family 71, subfamily B, polypeptide 9(CYP71B9)
Q9D618	KBTBD12	Mus musculus	kelch repeat and BTB (POZ) domain containing 12(Kbtbd12)
Q765P1	CLDN2	Bos taurus	claudin 2(CLDN2)
[truncated: 21,881 more rows]

## Sheet: GOrilla
GO Term	Description	P-value	FDR q-value	Enrichment	N	B	n	b	Genes	Human background - 40% used
GO:0072378	blood coagulation, fibrin clot formation	4.25e-07	0.00468	22.89	5013	5	219	5	[FGG - fibrinogen gamma chain, FGA - fibrinogen alpha chain, F13A1 - coagulation factor xiii, a1 polypeptide, FGB - fibrinogen beta chain, FBLN1 - fibulin 1]
GO:0031639	plasminogen activation	1.64e-06	0.00904	9.83	5013	8	446	7	[F11 - coagulation factor xi, PLAT - plasminogen activator, tissue, FGG - fibrinogen gamma chain, FGA - fibrinogen alpha chain, FGB - fibrinogen beta chain, APOH - apolipoprotein h (beta-2-glycoprotein i), KLKB1 - kallikrein b, plasma (fletcher factor) 1]
GO:0051239	regulation of multicellular organismal process	2.19e-06	0.00804	1.3	5013	1044	966	262	[MYLIP - myosin regulatory light chain interacting protein, EMX1 - empty spiracles homeobox 1, KIF20B - kinesin family member 20b, BRAF - v-raf murine sarcoma viral oncogene homolog b, LINGO1 - leucine rich repeat and ig domain containing 1, NRP2 - neuropilin 2, FA2H - fatty acid 2-hydroxylase, SPI1 - spleen focus forming virus (sffv) proviral integration oncogene, RET - ret proto-oncogene, HRH1 …
GO:0045595	regulation of cell differentiation	2.38e-06	0.00655	1.4	5013	658	976	179	[OPRM1 - opioid receptor, mu 1, EMX1 - empty spiracles homeobox 1, CDK1 - cyclin-dependent kinase 1, FN1 - fibronectin 1, KIF20B - kinesin family member 20b, CDH2 - cadherin 2, type 1, n-cadherin (neuronal), ELF5 - e74-like factor 5 (ets domain transcription factor), BRAF - v-raf murine sarcoma viral oncogene homolog b, SYT17 - synaptotagmin xvii, LINGO1 - leucine rich repeat and ig domain contai…
GO:0048598	embryonic morphogenesis	8.85e-06	0.0195	1.71	5013	208	988	70	[ITGA8 - integrin, alpha 8, FLT1 - fms-related tyrosine kinase 1, PAX5 - paired box 5, WNT7B - wingless-type mmtv integration site family, member 7b, EN1 - engrailed homeobox 1, CHRNA9 - cholinergic receptor, nicotinic, alpha 9 (neuronal), PTPRQ - protein tyrosine phosphatase, receptor type, q, PCDH8 - protocadherin 8, ID2 - inhibitor of dna binding 2, dominant negative helix-loop-helix protein, …
GO:0051241	negative regulation of multicellular organismal process	9.78e-06	0.018	1.49	5013	407	983	119	[MYLIP - myosin regulatory light chain interacting protein, OPRK1 - opioid receptor, kappa 1, FN1 - fibronectin 1, LINGO1 - leucine rich repeat and ig domain containing 1, STK39 - serine threonine kinase 39, FOXP3 - forkhead box p3, EPHA2 - eph receptor a2, KREMEN1 - kringle containing transmembrane protein 1, RPS6KA5 - ribosomal protein s6 kinase, 90kda, polypeptide 5, SOX10 - sry (sex determini…
GO:0043279	response to alkaloid	2.09e-05	0.033	2.45	5013	58	954	27	[GSTM2 - glutathione s-transferase mu 2 (muscle), OPRK1 - opioid receptor, kappa 1, CHRNE - cholinergic receptor, nicotinic, epsilon (muscle), OPRM1 - opioid receptor, mu 1, PITX3 - paired-like homeodomain 3, CHRNA7 - cholinergic receptor, nicotinic, alpha 7 (neuronal), DRD5 - dopamine receptor d5, CHRNB2 - cholinergic receptor, nicotinic, beta 2 (neuronal), DRD3 - dopamine receptor d3, CHRNB3 - …
GO:0044707	single-multicellular organism process	2.32e-05	0.0319	1.29	5013	993	941	240	[EMX1 - empty spiracles homeobox 1, PNLIP - pancreatic lipase, BRAF - v-raf murine sarcoma viral oncogene homolog b, ELF5 - e74-like factor 5 (ets domain transcription factor), TRPM2 - transient receptor potential cation channel, subfamily m, member 2, SPI1 - spleen focus forming virus (sffv) proviral integration oncogene, RET - ret proto-oncogene, HRH1 - histamine receptor h1, EN2 - engrailed ho…
GO:0045597	positive regulation of cell differentiation	3.35e-05	0.0411	1.5	5013	360	976	105	[OPRM1 - opioid receptor, mu 1, FN1 - fibronectin 1, KIF20B - kinesin family member 20b, BRAF - v-raf murine sarcoma viral oncogene homolog b, CDH2 - cadherin 2, type 1, n-cadherin (neuronal), SYT17 - synaptotagmin xvii, CPNE9 - copine family member ix, RET - ret proto-oncogene, FOXP3 - forkhead box p3, ILK - integrin-linked kinase, SOX10 - sry (sex determining region y)-box 10, SOX11 - sry (sex …
GO:0060284	regulation of cell development	3.51e-05	0.0387	1.52	5013	357	914	99	[OPRM1 - opioid receptor, mu 1, EMX1 - empty spiracles homeobox 1, FN1 - fibronectin 1, KIF20B - kinesin family member 20b, BRAF - v-raf murine sarcoma viral oncogene homolog b, CDH2 - cadherin 2, type 1, n-cadherin (neuronal), SYT17 - synaptotagmin xvii, LINGO1 - leucine rich repeat and ig domain containing 1, CPNE9 - copine family member ix, RET - ret proto-oncogene, ILK - integrin-linked kinas…
GO:0031638	zymogen activation	4.53e-05	0.0454	7.01	5013	18	318	8	[F11 - coagulation factor xi, PLAT - plasminogen activator, tissue, F9 - coagulation factor ix, FGG - fibrinogen gamma chain, FGA - fibrinogen alpha chain, FGB - fibrinogen beta chain, KLKB1 - kallikrein b, plasma (fletcher factor) 1, FURIN - furin (paired basic amino acid cleaving enzyme)]
GO:0070887	cellular response to chemical stimulus	5.02e-05	0.0462	1.39	5013	533	973	144	[GSTM2 - glutathione s-transferase mu 2 (muscle), OPRK1 - opioid receptor, kappa 1, OPRM1 - opioid receptor, mu 1, CDK1 - cyclin-dependent kinase 1, CDC5L - cell division cycle 5-like, FLT3 - fms-related tyrosine kinase 3, FLT1 - fms-related tyrosine kinase 1, BRAF - v-raf murine sarcoma viral oncogene homolog b, ERCC6L2 - excision repair cross-complementing rodent repair deficiency, complementat…
GO:0010033	response to organic substance	6.54e-05	0.0555	1.34	5013	678	973	176	[GSTM2 - glutathione s-transferase mu 2 (muscle), OPRK1 - opioid receptor, kappa 1, OPRM1 - opioid receptor, mu 1, CDK1 - cyclin-dependent kinase 1, CDC5L - cell division cycle 5-like, DDX1 - dead (asp-glu-ala-asp) box helicase 1, FLT3 - fms-related tyrosine kinase 3, FLT1 - fms-related tyrosine kinase 1, BRAF - v-raf murine sarcoma viral oncogene homolog b, FMO1 - flavin containing monooxygenase…
GO:0010988	regulation of low-density lipoprotein particle clearance	7.03e-05	0.0554	39.58	5013	4	95	3	[MYLIP - myosin regulatory light chain interacting protein, ANXA2 - annexin a2, CSK - c-src tyrosine kinase]
GO:0097746	regulation of blood vessel diameter	7.48e-05	0.055	3.03	5013	62	507	19	[FGG - fibrinogen gamma chain, BDKRB2 - bradykinin receptor b2, DRD5 - dopamine receptor d5, GJA5 - gap junction protein, alpha 5, 40kda, GPX1 - glutathione peroxidase 1, ITGA1 - integrin, alpha 1, KEL - kell blood group, metallo-endopeptidase, ADORA2A - adenosine a2a receptor, AVPR1A - arginine vasopressin receptor 1a, FGA - fibrinogen alpha chain, AGTR1 - angiotensin ii receptor, type 1, FGB - …
GO:0035296	regulation of tube diameter	7.48e-05	0.0515	3.03	5013	62	507	19	[FGG - fibrinogen gamma chain, BDKRB2 - bradykinin receptor b2, DRD5 - dopamine receptor d5, GJA5 - gap junction protein, alpha 5, 40kda, GPX1 - glutathione peroxidase 1, ITGA1 - integrin, alpha 1, KEL - kell blood group, metallo-endopeptidase, ADORA2A - adenosine a2a receptor, AVPR1A - arginine vasopressin receptor 1a, FGA - fibrinogen alpha chain, AGTR1 - angiotensin ii receptor, type 1, FGB - …
GO:0032501	multicellular organismal process	7.95e-05	0.0516	1.23	5013	1256	942	291	[EMX1 - empty spiracles homeobox 1, PNLIP - pancreatic lipase, ELF5 - e74-like factor 5 (ets domain transcription factor), BRAF - v-raf murine sarcoma viral oncogene homolog b, TRPM2 - transient receptor potential cation channel, subfamily m, member 2, SPI1 - spleen focus forming virus (sffv) proviral integration oncogene, RET - ret proto-oncogene, HRH1 - histamine receptor h1, EN2 - engrailed ho…
GO:0003012	muscle system process	9.67e-05	0.0593	3.12	5013	98	312	19	[GSTM2 - glutathione s-transferase mu 2 (muscle), BDKRB2 - bradykinin receptor b2, MYL12B - myosin, light chain 12b, regulatory, DLG1 - discs, large homolog 1 (drosophila), CHRNB2 - cholinergic receptor, nicotinic, beta 2 (neuronal), PDE5A - phosphodiesterase 5a, cgmp-specific, MYL9 - myosin, light chain 9, regulatory, MYL1 - myosin, light chain 1, alkali; skeletal, fast, ITGA1 - integrin, alpha …
GO:0003018	vascular process in circulatory system	9.89e-05	0.0574	2.81	5013	74	507	21	[TEK - tek tyrosine kinase, endothelial, FGG - fibrinogen gamma chain, BDKRB2 - bradykinin receptor b2, DRD5 - dopamine receptor d5, GJA5 - gap junction protein, alpha 5, 40kda, TACR2 - tachykinin receptor 2, GPX1 - glutathione peroxidase 1, ITGA1 - integrin, alpha 1, KEL - kell blood group, metallo-endopeptidase, ADORA2A - adenosine a2a receptor, AVPR1A - arginine vasopressin receptor 1a, FGA - …
GO:0042221	response to chemical	0.000104	0.0572	1.3	5013	802	973	202	[EMX1 - empty spiracles homeobox 1, BRAF - v-raf murine sarcoma viral oncogene homolog b, TRPM2 - transient receptor potential cation channel, subfamily m, member 2, SPI1 - spleen focus forming virus (sffv) proviral integration oncogene, HRH1 - histamine receptor h1, RET - ret proto-oncogene, GCK - glucokinase (hexokinase 4), EPHA2 - eph receptor a2, SOX10 - sry (sex determining region y)-box 10,…
GO:0051094	positive regulation of developmental process	0.000122	0.0641	1.39	5013	504	976	136	[OPRM1 - opioid receptor, mu 1, CDK1 - cyclin-dependent kinase 1, FN1 - fibronectin 1, KIF20B - kinesin family member 20b, FLT1 - fms-related tyrosine kinase 1, CDH2 - cadherin 2, type 1, n-cadherin (neuronal), BRAF - v-raf murine sarcoma viral oncogene homolog b, SYT17 - synaptotagmin xvii, CPNE9 - copine family member ix, RET - ret proto-oncogene, FOXP3 - forkhead box p3, ILK - integrin-linked …
GO:0050795	regulation of behavior	0.000144	0.0723	4.97	5013	32	315	10	[NRXN1 - neurexin 1, RXFP4 - relaxin/insulin-like family peptide receptor 4, ADORA2A - adenosine a2a receptor, DLG4 - discs, large homolog 4 (drosophila), CHRNB2 - cholinergic receptor, nicotinic, beta 2 (neuronal), HTR1B - 5-hydroxytryptamine (serotonin) receptor 1b, g protein-coupled, CNR1 - cannabinoid receptor 1 (brain), HTR2A - 5-hydroxytryptamine (serotonin) receptor 2a, g protein-coupled, …
GO:0043152	induction of bacterial agglutination	0.000145	0.0696	11.8	5013	4	425	4	[SFTPD - surfactant protein d, DMBT1 - deleted in malignant brain tumors 1, FGA - fibrinogen alpha chain, FGB - fibrinogen beta chain]
GO:0032803	regulation of low-density lipoprotein particle receptor catabolic process	0.000145	0.0668	128.54	5013	3	26	2	[MYLIP - myosin regulatory light chain interacting protein, ANXA2 - annexin a2]
GO:0042220	response to cocaine	0.000146	0.0646	3.99	5013	15	837	10	[HTR3A - 5-hydroxytryptamine (serotonin) receptor 3a, ionotropic, CCNA2 - cyclin a2, PITX3 - paired-like homeodomain 3, OPRM1 - opioid receptor, mu 1, DRD5 - dopamine receptor d5, CHRNB2 - cholinergic receptor, nicotinic, beta 2 (neuronal), DRD3 - dopamine receptor d3, HTR1B - 5-hydroxytryptamine (serotonin) receptor 1b, g protein-coupled, CNR1 - cannabinoid receptor 1 (brain), SLC6A1 - solute ca…
GO:0065008	regulation of biological quality	0.000151	0.0641	1.25	5013	1052	944	248	[MYLIP - myosin regulatory light chain interacting protein, EMX1 - empty spiracles homeobox 1, BRAF - v-raf murine sarcoma viral oncogene homolog b, DHRS7C - dehydrogenase/reductase (sdr family) member 7c, BDH2 - 3-hydroxybutyrate dehydrogenase, type 2, LIN7A - lin-7 homolog a (c. elegans), TRPM2 - transient receptor potential cation channel, subfamily m, member 2, SPI1 - spleen focus forming vir…
GO:1900047	negative regulation of hemostasis	0.000155	0.0635	4.93	5013	32	318	10	[F11 - coagulation factor xi, PLAT - plasminogen activator, tissue, FGG - fibrinogen gamma chain, ANXA2 - annexin a2, ADAMTS18 - adam metallopeptidase with thrombospondin type 1 motif, 18, FGA - fibrinogen alpha chain, THBS1 - thrombospondin 1, FGB - fibrinogen beta chain, KLKB1 - kallikrein b, plasma (fletcher factor) 1, TMPRSS6 - transmembrane protease, serine 6]
GO:0030195	negative regulation of blood coagulation	0.000155	0.0612	4.93	5013	32	318	10	[F11 - coagulation factor xi, PLAT - plasminogen activator, tissue, FGG - fibrinogen gamma chain, ANXA2 - annexin a2, ADAMTS18 - adam metallopeptidase with thrombospondin type 1 motif, 18, FGA - fibrinogen alpha chain, THBS1 - thrombospondin 1, FGB - fibrinogen beta chain, KLKB1 - kallikrein b, plasma (fletcher factor) 1, TMPRSS6 - transmembrane protease, serine 6]
GO:0050880	regulation of blood vessel size	0.00016	0.0608	2.89	5013	65	507	19	[FGG - fibrinogen gamma chain, BDKRB2 - bradykinin receptor b2, DRD5 - dopamine receptor d5, GJA5 - gap junction protein, alpha 5, 40kda, GPX1 - glutathione peroxidase 1, ITGA1 - integrin, alpha 1, KEL - kell blood group, metallo-endopeptidase, ADORA2A - adenosine a2a receptor, AVPR1A - arginine vasopressin receptor 1a, FGA - fibrinogen alpha chain, AGTR1 - angiotensin ii receptor, type 1, FGB - …
GO:0070306	lens fiber cell differentiation	0.000163	0.0598	182.29	5013	5	11	2	[PITX3 - paired-like homeodomain 3, KDM5B - lysine (k)-specific demethylase 5b]
GO:0070848	response to growth factor	0.000174	0.062	1.85	5013	125	954	44	[PITX3 - paired-like homeodomain 3, OPRM1 - opioid receptor, mu 1, CDC5L - cell division cycle 5-like, DLX1 - distal-less homeobox 1, FLT1 - fms-related tyrosine kinase 1, EEF1A1 - eukaryotic translation elongation factor 1 alpha 1, WNT10A - wingless-type mmtv integration site family, member 10a, BRAF - v-raf murine sarcoma viral oncogene homolog b, DLX5 - distal-less homeobox 5, SNRNP70 - small …
GO:0009185	ribonucleoside diphosphate metabolic process	0.000181	0.0623	13.05	5013	16	120	5	[SCRIB - scribbled planar cell polarity protein, HK1 - hexokinase 1, DLG4 - discs, large homolog 4 (drosophila), DLG1 - discs, large homolog 1 (drosophila), GCK - glucokinase (hexokinase 4)]
GO:0009179	purine ribonucleoside diphosphate metabolic process	0.000181	0.0604	13.05	5013	16	120	5	[SCRIB - scribbled planar cell polarity protein, HK1 - hexokinase 1, DLG4 - discs, large homolog 4 (drosophila), DLG1 - discs, large homolog 1 (drosophila), GCK - glucokinase (hexokinase 4)]
GO:0009135	purine nucleoside diphosphate metabolic process	0.000181	0.0586	13.05	5013	16	120	5	[SCRIB - scribbled planar cell polarity protein, HK1 - hexokinase 1, DLG4 - discs, large homolog 4 (drosophila), DLG1 - discs, large homolog 1 (drosophila), GCK - glucokinase (hexokinase 4)]
GO:0009132	nucleoside diphosphate metabolic process	0.000181	0.0569	13.05	5013	16	120	5	[SCRIB - scribbled planar cell polarity protein, HK1 - hexokinase 1, DLG4 - discs, large homolog 4 (drosophila), DLG1 - discs, large homolog 1 (drosophila), GCK - glucokinase (hexokinase 4)]
GO:0044763	single-organism cellular process	0.000182	0.0557	1.11	5013	2766	945	581	[A2M - alpha-2-macroglobulin, SCUBE2 - signal peptide, cub domain, egf-like 2, KIF20B - kinesin family member 20b, PNLIP - pancreatic lipase, LINGO1 - leucine rich repeat and ig domain containing 1, EPG5 - ectopic p-granules autophagy protein 5 homolog (c. elegans), WFIKKN1 - wap, follistatin/kazal, immunoglobulin, kunitz and netrin domain containing 1, GALNT10 - udp-n-acetyl-alpha-d-galactosamin…
[truncated: 78 more rows]

## Sheet: REVIGO
GO Term_ID	Description	Frequency	plot_X	plot_Y	plot_size	log10 p-value	uniqueness	dispensability	representative	eliminated
[truncated: 114 more rows]
