# Supplementary material for: De novo draft assembly of the Botrylloides leachii genome provides further insight into tunicate evolution
Source: Sci Rep. 2018 Apr 3;8:5518. doi: 10.1038/s41598-018-23749-w (PMC5882950; doi:10.1038/s41598-018-23749-w)
Supplement: Supplementary file 5 — Supplementary Dataset 5 [file 41598_2018_23749_MOESM5_ESM.xls]

## Sheet: Hox
Scaffold	GeneID	TranscriptID	SMARTBLAST top hit
S443	g09849	comp65390	Hox10
S522	g09850	comp101946	Hox12
S522	-	-	Hox5
S169	g03631	comp11969	Hox4
S443	g09851	-	Hox13
S624	g12513	comp15135	Hox1
S403	-	-	Hox2

## Sheet: Pharyngeal
Scaffold	GeneID	TranscriptID	SMARTBLAST best hit
S716	g13510	-	slc25A21
S716	g13511	comp147496	Pax1/9
S50	g10831	comp9088	dhrs7b
S682	g13096	comp5024	FoxA2
S160	g03381	comp83254	FoxA1/HNF3
S157	g03254	-	Nkx2.2
S959	g155778	comp76527	Nkx2.1
S440	g09820	comp10389	egln3

## Sheet: NK
Scaffold	GeneID	TranscriptID	SMARTBLAST best hit
S7	g13325	comp15160	Nkx4-2
S12	g01587	-	Nkx3
S258	g06145	-	Lbx
S78	g14069	-	Tlx
S1414	g02714	-	Nkx5
S248	g05912	-	Nkx5
S193	g04341	comp142901	Msx

## Sheet: Wnt
Scaffold	GeneID	TranscriptID	SMARTBLAST best hit
S16	g03370	comp170332	Wnt4
S16	g03371	comp8074	Wnt5a
S16	g03372	comp11535	Wnt5a
S16	g03373	comp46293	Wnt5a
S16	g03374	comp8598	Wnt5a
S155	g03173	comp193396	Wnt7b
S550	g11533	-	Wnt7
S321	-	-	Wnt1
S268	g06310	comp139344	Wnt10b
S181	g76758	comp76758	Wnt1a
S822	g14540	comp48369	Wnt3
S228	g05365	-	Wnt8a
S836	g14629	-	Wnt7
S181	g04016	comp124613	Wnt9a
S10	g00349	comp6222	Fzd2
S159	g03304	comp13377	Fzd4
S119	g01508	comp13155	Secreted Fzd
S416	g09415	comp58148, 186836, 95319	Fzd9/10
S41	g09296	comp6448	Fzd6
S74	g13725	comp5800	Fzd8
S143	-	comp2755	Secreted Fzd
S16	g03327	comp18220	Smo
S1391	-	comp13335	Fzd
S416	g09415	comp95319	Fzd
S281	g06650	comp81719	Secreted Fzd
S22	g05142	comp3827	Ctnnb1
S73	g13651	comp25474	Lef1
S646	g12735	comp15006	Ror2
S640	g12705	comp14217	Ror2
S125	g01908	comp7519	Ryk
S193	g04325	comp15748	Cdc42
S8	g14250	comp17925	cyclin D
S26	g06182	comp18468	Akt
S2	g04558	comp15744	JNK
S152	g03088	comp16328	CAMKII
S340	g08038	comp14669	NFAT
S10	g00309	comp16204	Lpr5
S37	g08521	comp15720	Lpr5/6
S81	g14425	comp12143	Axin

## Sheet: Notch
Scaffold	GeneID	TranscriptID	SMARTBLAST best hit
S59	g12005	comp18805	Notch2
S97	g15652	comp46011	delta-like
S0	g00103	comp79751	delta-like
S34	g07999	comp6403	delta-like
S186	g04120	comp14184	Hes

## Sheet: RA
Scaffold	GeneID	TranscriptID	SMARTBLAST best hit
S152	g03095	comp14218	Rdh16
S331	g07882	comp17496	Rdh10
S195	g04388	comp8908	RdhE2
S68	g13083	comp15617, comp49693	Aldh1b1/Raldh3
S489	g10552	comp14010	Raldh
S52	g11098	comp11747	Aldh1a2
S291	g06906	comp13135	Aldh2
S181	g4024	comp11035	RxR alpha
S15	g03013	comp18121	RxR beta/DQ523226.1
S155	g03189	comp16221	RxR gamma
S569	g11706	comp6779	Cyp26a1
S206	g04793	comp15710	Cyp26c1
S12	g01548	comp4944	Cyp26c1
S606	g12304	comp1305	Cyp26b
S25	g05942	comp14479	Cyp4

## Sheet: PhylogenyID
Delta/Jagged proteins used to construct the phylogeny
Species	Accession number/Gene ID	Name
H. sapiens	AAB61286	Hs_Delta
	AAB84053	Hs_Jag1
	AAB61285	Hs_Jag2
B. floridae	XP_002590071	-
	XP_002613412	-
B. lanceolatum	-	Bl_Delta
H. roretzi	BAC05485	Hr_Delta
C. robusta	NP_001071677	Cr_8682
	BAE06523	Cr_31505
M. musculus	NP_031891	Mm_Delta
	NP_038850	Mm_Jag1
D. melanogaster	AAF55657	Dm_Delta
	CAA40148	Dm_Serrate
D. rerio	NP_571936	Dr_Jag1
	NP_571937	Dr_Jag2
M. oculata	g00007779	Mo_Delta
B. schlosseri	g56968	Bs_Delta
O. dioica	CBY19564	Od_Delta
CYP450 proteins used to construct the phylogeny
Species	Accession number	Name
H. sapiens	NP_997235.3	Hs_CYP4v2
	NP_000774	Hs_CYP26B1
	NP_899230.	Hs_CYP26C1
	NP_000777	Hs_CYP51
	NP_063938	Hs_CYP 26A1
M. musculus	NP_034141	Mm_CYP4A10
	NP_780684	Mm_CYP26B1
	NP_001098671	Mm_CYP 26C1
	NP_064394.2	Mm_CYP51
	XP_017173542	Mm_CYP26A1
C. robusta	XP_018668395	Cr_Cyp26b1
	XP_018668398	Cr_Cyp26a1
	XP_002132121	Cr_Cyp4
B. floridae	XP_002588112	Bf_XP_002588112
	XP_002588109	Bf_XP_002588109
	XP_002588110	Bf_XP_002588110
B. schlosseri	g10425	-
	g79635	-
	g103017	-
	g101455	-
M. oculata	g07851	-
